# Supplementary material for: Genome-Wide Analysis of Corynespora cassiicola Leaf Fall Disease Putative Effectors
Source: Front Microbiol. 2018 Mar 2;9:276. doi: 10.3389/fmicb.2018.00276 (PMC5840194; doi:10.3389/fmicb.2018.00276)
Supplement: Supplementary file 1 [file Table1.xlsx]

## Sheet: Table S1
	Table S1. Fungal species used for the interspecific comparative genomic analysis: full species and alias names, taxonomy, life style and link to the DOE-JGI 1000 Fungal Genomes database.
	Species	Alias	Phylum	Class	Order	Lifestyle	Link
	Alternaria brassicicola	Altb	Ascomycota	Dothideomycetes	Pleosporales	Necrotrophic	http://genome.jgi-psf.org/Altbr1/Altbr1.home.html
	Aspergillus nidulans	Aspn	Ascomycota	Eurotiomycetes	Eurotiales	Saprotrophic	http://genome.jgi.doe.gov/Aspnid1/Aspnid1.home.html
	Botryosphaeria dothidea	Bodo	Ascomycota	Dothideomycetes	Botryosphaeriales	Necrotrophic	http://genome.jgi.doe.gov/Botdo1/Botdo1.home.html
	Botrytis cinerea	Boci	Ascomycota	Leotiomycetes	Helotiales	Necrotrophic	http://genome.jgi.doe.gov/Botci1/Botci1.home.html
	Cenococcum geophilum 1.58	Cege	Ascomycota	Dothideomycetes	Incertae sedis	Ectomycorrhizal	http://genome.jgi-psf.org/Cenge3/Cenge3.home.html
	Cercospora zeae-maydis SCOH1-5	Cezm	Ascomycota	Dothideomycetes	Capnodiales	Necrotrophic	http://genome.jgi.doe.gov/Cerzm1/Cerzm1.home.html
	Cladosporium fulvum	Clfu	Ascomycota	Dothideomycetes	Capnodiales	Biotrophic	http://genome.jgi.doe.gov/Clafu1/Clafu1.home.html
	Cochliobolus carbonum 26-R-13 v1.0	Coca	Ascomycota	Dothideomycetes	Pleosporales	Necrotrophic	http://genome.jgi.doe.gov/Cocca1/Cocca1.home.html
	Cochliobolus heterostrophus C4	Coc4	Ascomycota	Dothideomycetes	Pleosporales	Necrotrophic	http://genome.jgi-psf.org/CocheC4_1/CocheC5_1.home.html
	Cochliobolus heterostrophus C5	Coc5	Ascomycota	Dothideomycetes	Pleosporales	Necrotrophic	http://genome.jgi-psf.org/CocheC5_3/CocheC5_3.home.html
	Cochliobolus miyabeanus WK-1C	Comi	Ascomycota	Dothideomycetes	Pleosporales	Necrotrophic	http://genome.jgi.doe.gov/Cocmi1/Cocmi1.home.html
	Cochliobolus sativus ND90Pr	Cosa	Ascomycota	Dothideomycetes	Pleosporales	Hemibiotrophic	http://genome.jgi-psf.org/Cocsa1/Cocsa1.home.html
	Cochliobolus victoriae FI3	Covi	Ascomycota	Dothideomycetes	Pleosporales	Necrotrophic	http://genome.jgi.doe.gov/Cocvi1/Cocvi1.home.html
	Colletotrichum acutatum	Glac	Ascomycota	Sordariomycetes	Glomerellales	Hemibiotrophic	http://genome.jgi.doe.gov/Gloac1/Gloac1.home.html
	Colletotrichum gloeosporioides	Glci	Ascomycota	Sordariomycetes	Glomerellales	Hemibiotrophic	http://genome.jgi.doe.gov/Gloci1/Gloci1.home.html
	Corynespora cassiicola (CCP)	Corc	Ascomycota	Dothideomycetes	Pleosporales	Necrotrophic	http://genome.jgi.doe.gov/Corca1/Corca1.home.html
	Dothistroma septosporum NZE10	Dose	Ascomycota	Dothideomycetes	Capnodiales	Hemibiotrophic	http://genome.jgi-psf.org/Dotse1/Dotse1.home.html
	Fusarium graminearum	Fugr	Ascomycota	Sordariomycetes	Hypocreales	Necrotrophic	http://genome.jgi.doe.gov/Fusgr1/Fusgr1.home.html
	Fusarium oxysporum	Fuox	Ascomycota	Sordariomycetes	Hypocreales	Hemibiotrophic	http://genome.jgi.doe.gov/Fusox1/Fusox1.home.html
	Hysterium pulicare	Hypu	Ascomycota	Dothideomycetes	Hysteriales	Saprotrophic	http://genome.jgi.doe.gov/Hyspu1/Hyspu1.home.html
	Laccaria bicolor	Labi	Basidiomycota	Agaricomycetes	Agaricales	Ectomycorrhizal	http://genome.jgi-psf.org/Lacbi2/Lacbi2.home.html
	Leptosphaeria maculans	Lemu	Ascomycota	Dothideomycetes	Pleosporales	Hemibiotrophic	http://genome.jgi-psf.org/Lepmu1/Lepmu1.home.html
	Melampsora laricis-populina	Melp	Basidiomycota	Pucciniomycetes	Uredinales	Biotrophic	http://genome.jgi-psf.org/Mellp1/Mellp1.home.html
	Mycosphaerella fijiensis	Myfi	Ascomycota	Dothideomycetes	Capnodiales	Hemibiotrophic	http://genome.jgi-psf.org/Mycfi2/Mycfi2.home.html
	Mycosphaerella graminicola	Mygr	Ascomycota	Dothideomycetes	Capnodiales	Hemibiotrophic	http://genome.jgi-psf.org/Mycgr3/Mycgr3.home.html
	Nectria haematococca	Neha	Ascomycota	Sordariomycetes	Hypocreales	Necrotrophic	http://genome.jgi.doe.gov/Necha2/Necha2.home.html
	Phanerochaete chrysosporium	Phch	Basidiomycota	Agaricomycetes	Polyporales	Saprotrophic	http://genome.jgi-psf.org/Phchr2/Phchr2.home.html
	Pyrenophora teres f. sp. teres	Pytt	Ascomycota	Dothideomycetes	Pleosporales	Necrotrophic	http://genome.jgi.doe.gov/Pyrtt1/Pyrtt1.home.html
	Pyrenophora tritici-repentis	Pytr	Ascomycota	Dothideomycetes	Pleosporales	Necrotrophic	http://genome.jgi-psf.org/Pyrtr1/Pyrtr1.home.html
	Rhytidhysteron rufulum	Rhru	Ascomycota	Dothideomycetes	Hysteriales	Saprotrophic	http://genome.jgi.doe.gov/Rhyru1/Rhyru1.home.html
	Saccharomyces cerevisiae	Sace	Ascomycota	Saccharomycetes	Saccharomycetales	Saprotrophic	http://genome.jgi.doe.gov/Sacce1/Sacce1.home.html
	Schizophyllum commune	Scco	Basidiomycota	Agaricomycetes	Agaricales	Saprotrophic	http://genome.jgi.doe.gov/Schco3/Schco3.home.html
	Schizosaccharomyces pombe	Scpo	Ascomycota	Schizosaccharomycetes	Schizosaccharomycetales	Saprotrophic	http://genome.jgi.doe.gov/Schpo1/Schpo1.home.html
	Sclerotinia sclerotiorum	Scsc	Ascomycota	Leotiomycetes	Helotiales	Necrotrophic	http://genome.jgi.doe.gov/Sclsc1/Sclsc1.home.html
	Septoria musiva SO2202	Semu	Ascomycota	Dothideomycetes	Capnodiales	Hemibiotrophic	http://genome.jgi-psf.org/Sepmu1/Sepmu1.home.html
	Septoria populicola	Sepo	Ascomycota	Dothideomycetes	Capnodiales	Hemibiotrophic	http://genome.jgi.doe.gov/Seppo1/Seppo1.home.html
	Serpula lacrymans	Sela	Basidiomycota	Agaricomycetes	Boletales	Saprotrophic	http://genome.jgi.doe.gov/SerlaS7_9_2/SerlaS7_9_2.home.html
	Setosphaeria turcica Et28A	Setu	Ascomycota	Dothideomycetes	Pleosporales	Hemibiotrophic	http://genome.jgi-psf.org/Settu1/Settu1.home.html
	Stagonospora nodorum SN15	Stno	Ascomycota	Dothideomycetes	Pleosporales	Necrotrophic	http://genome.jgi.doe.gov/Stano2/Stano2.home.html
	Trichoderma asperellum	Tras	Ascomycota	Sordariomycetes	Hypocreales	Mycoparasite	http://genome.jgi.doe.gov/Trias1/Trias1.home.html
	Trichoderma harzianum	Trha	Ascomycota	Sordariomycetes	Hypocreales	Mycoparasite	http://genome.jgi.doe.gov/Triha1/Triha1.home.html
	Trichoderma reesei	Trre	Ascomycota	Sordariomycetes	Hypocreales	Saprotrophic	http://genome.jgi-psf.org/Trire2/Trire2.home.html
	Tuber melanosporum	Tume	Ascomycota	Pezizomycetes	Tuberales	Ectomycorrhizal	http://genome.jgi.doe.gov/Tubme1/Tubme1.home.html
	Ustilago maydis	Usma	Basidiomycota	Ustilaginomycetes	Ustilaginales	Plant pathogen	http://genome.jgi.doe.gov/Ustma1/Ustma1.home.html
	Verticillium dahliae	Veda	Ascomycota	Sordariomycetes	Hypocreales	Necrotrophic	http://genome.jgi.doe.gov/Verda1/Verda1.home.html
