# Supplementary material for: Genome-Wide Analysis of Corynespora cassiicola Leaf Fall Disease Putative Effectors
Source: Front Microbiol. 2018 Mar 2;9:276. doi: 10.3389/fmicb.2018.00276 (PMC5840194; doi:10.3389/fmicb.2018.00276)
Supplement: Supplementary file 2 [file Table2.XLSX]

## Sheet: List
	Table S2. List of CCP genes with no ortholog in the genomes of the interspecific study (i.e. CCP singletons).
	LocusID	TranscriptID	ProteinID	Effector type
	CE100150_5304	100289	100151	NA
	CE100171_602	100310	100172	NA
	CE10023_613	10162	10024	NA
	CE100598_332	100737	100599	NA
	CE100599_171	100738	100600	NA
	CE100614_2956	100753	100615	NA
	CE100647_1050	100786	100648	NA
	CE100656_352	100795	100657	NA
	CE101408_723	101547	101409	NA
	CE101479_126	101618	101480	NA
	CE101534_120	101673	101535	NA
	CE101716_461	101855	101717	NA
	CE101979_65	102118	101980	NA
	CE102017_324	102156	102018	NA
	CE102080_41	102219	102081	NA
	CE102214_832	102353	102215	NA
	CE102507_109	102646	102508	Other secreted protein
	CE102941_907	103080	102942	NA
	CE103145_1422	103284	103146	NA
	CE103150_470	103289	103151	NA
	CE103364_33	103503	103365	NA
	CE103575_2782	103714	103576	NA
	CE103611_77	103750	103612	NA
	CE103725_43	103864	103726	NA
	CE104049_4509	104188	104050	NA
	CE104091_474	104230	104092	NA
	CE104207_806	104346	104208	NA
	CE104230_772	104369	104231	NA
	CE104231_281	104370	104232	NA
	CE104328_25	104467	104329	NA
	CE104717_2754	104856	104718	NA
	CE104719_1888	104858	104720	Other secreted protein
	CE104726_3046	104865	104727	NA
	CE104729_1557	104868	104730	NA
	CE104844_1716	104983	104845	NA
	CE105022_830	105161	105023	NA
	CE105048_742	105187	105049	Other secreted protein
	CE105065_864	105204	105066	NA
	CE105070_641	105209	105071	NA
	CE105583_741	105722	105584	NA
	CE106028_203	106167	106029	NA
	CE106047_1785	106186	106048	NA
	CE106070_339	106209	106071	NA
	CE106090_222	106229	106091	NA
	CE106486_790	106625	106487	NA
	CE106490_3167	106629	106491	NA
	CE106706_149	106845	106707	NA
	CE107387_468	107526	107388	NA
	CE107654_1050	107793	107655	NA
	CE107659_278	107798	107660	NA
	CE108370_104	108509	108371	NA
	CE108765_1823	108904	108766	NA
	CE108794_1280	108933	108795	NA
	CE10883_264	11022	10884	NA
	CE108884_1917	109023	108885	NA
	CE108978_578	109117	108979	NA
	CE108982_729	109121	108983	NA
	CE109026_323	109165	109027	NA
	CE109235_81	109374	109236	NA
	CE109254_66	109393	109255	NA
	CE109260_705	109399	109261	NA
	CE109299_1636	109438	109300	NA
	CE109321_228	109460	109322	NA
	CE109736_282	109875	109737	NA
	CE109805_51	109944	109806	NA
	CE109853_7139	109992	109854	NA
	CE109989_1146	110128	109990	NA
	CE110149_659	110288	110150	NA
	CE110204_2067	110343	110205	NA
	CE110250_675	110389	110251	NA
	CE110571_488	110710	110572	NA
	CE110679_284	110818	110680	NA
	CE110685_1918	110824	110686	NA
	CE111111_515	111250	111112	NA
	CE11130_227	11269	11131	NA
	CE111453_972	111592	111454	NA
	CE111889_371	112028	111890	NA
	CE112199_539	112338	112200	NA
	CE11231_65815	11370	11232	Other secreted protein
	CE112347_113	112486	112348	NA
	CE112411_949	112550	112412	NA
	CE112460_41	112599	112461	Other secreted protein
	CE112478_129	112617	112479	Other secreted protein
	CE113850_361	113989	113851	NA
	CE114044_62	114183	114045	NA
	CE114078_30	114217	114079	NA
	CE114120_3201	114259	114121	NA
	CE114170_1640	114309	114171	NA
	CE114515_358	114654	114516	Other secreted protein
	CE114588_6	114727	114589	NA
	CE114685_48	114824	114686	NA
	CE115432_242	115571	115433	NA
	CE115434_15954	115573	115435	NA
	CE116613_589	116752	116614	NA
	CE11719_89	11858	11720	NA
	CE118751_395	118890	118752	NA
	CE118819_618	118958	118820	NA
	CE118876_3574	119015	118877	NA
	CE118978_633	119117	118979	NA
	CE119087_575	119226	119088	NA
	CE119213_2510	119352	119214	NA
	CE119332_5008	119471	119333	NA
	CE11988_3734	12127	11989	NA
	CE12082_1048	12221	12083	Other secreted protein
	CE120992_28	121131	120993	NA
	CE121216_970	121355	121217	NA
	CE121412_29	121551	121413	NA
	CE121505_44	121644	121506	NA
	CE121958_435	122097	121959	NA
	CE122334_3654	122473	122335	NA
	CE122516_2550	122655	122517	NA
	CE122536_257	122675	122537	NA
	CE122911_295	123050	122912	NA
	CE122959_817	123098	122960	NA
	CE123099_696	123238	123100	NA
	CE123121_1833	123260	123122	NA
	CE123303_439	123442	123304	NA
	CE123372_2282	123511	123373	NA
	CE123488_611	123627	123489	NA
	CE123698_401	123837	123699	NA
	CE123700_880	123839	123701	NA
	CE123761_477	123900	123762	NA
	CE123853_5005	123992	123854	NA
	CE12466_50	12605	12467	NA
	CE125119_1936	125258	125120	NA
	CE125182_2392	125321	125183	NA
	CE125411_1114	125550	125412	NA
	CE12547_476	12686	12548	NA
	CE125482_1358	125621	125483	NA
	CE126605_280	126744	126606	NA
	CE12714_129	12853	12715	NA
	CE127287_853	127426	127288	NA
	CE127378_171	127517	127379	NA
	CE127496_684	127635	127497	NA
	CE128000_305	128139	128001	NA
	CE12803_1104	12942	12804	NA
	CE128034_325	128173	128035	NA
	CE128256_3586	128395	128257	NA
	CE128259_1584	128398	128260	NA
	CE128375_138	128514	128376	NA
	CE128407_318	128546	128408	NA
	CE128492_519	128631	128493	NA
	CE128595_3040	128734	128596	NA
	CE128706_17	128845	128707	NA
	CE129096_454	129235	129097	NA
	CE129258_608	129397	129259	NA
	CE129307_2951	129446	129308	NA
	CE129312_5389	129451	129313	NA
	CE129685_66	129824	129686	NA
	CE130271_92	130410	130272	NA
	CE131085_284	131224	131086	NA
	CE131180_2399	131319	131181	Other secreted protein
	CE131758_1663	131897	131759	Other secreted protein
	CE132265_3478	132404	132266	NA
	CE132380_353	132519	132381	NA
	CE132421_21	132560	132422	NA
	CE132755_3	132894	132756	NA
	CE133437_1029	133576	133438	NA
	CE133959_7148	134098	133960	NA
	CE134011_125	134150	134012	NA
	CE134216_506	134355	134217	NA
	CE134338_2867	134477	134339	Other secreted protein
	CE134360_1637	134499	134361	NA
	CE134555_1574	134694	134556	NA
	CE134695_3024	134834	134696	NA
	CE134712_145	134851	134713	NA
	CE134760_1049	134899	134761	NA
	CE134815_388	134954	134816	NA
	CE135032_14283	135171	135033	NA
	CE135115_527	135254	135116	NA
	CE135401_668	135540	135402	NA
	CE135647_183	135786	135648	NA
	CE136432_275	136571	136433	NA
	CE136503_100	136642	136504	NA
	CE136876_1460	137015	136877	NA
	CE13692_88	13831	13693	NA
	CE137069_87	137208	137070	NA
	CE137084_860	137223	137085	Other secreted protein
	CE137115_132	137254	137116	NA
	CE137132_238	137271	137133	NA
	CE137133_107	137272	137134	NA
	CE137369_600	137508	137370	NA
	CE137425_707	137564	137426	NA
	CE137446_392	137585	137447	NA
	CE13789_1827	13928	13790	NA
	CE138049_2052	138188	138050	NA
	CE138050_1768	138189	138051	NA
	CE138099_632	138238	138100	NA
	CE139337_150	139476	139338	NA
	CE139348_216	139487	139349	NA
	CE139449_192	139588	139450	NA
	CE139466_205	139605	139467	NA
	CE139761_2258	139900	139762	NA
	CE140666_290	140805	140667	NA
	CE140800_8074	140939	140801	NA
	CE140823_2374	140962	140824	NA
	CE140930_6077	141069	140931	NA
	CE141115_16	141254	141116	NA
	CE141132_143	141271	141133	NA
	CE14129_2368	14268	14130	NA
	CE141378_426	141517	141379	NA
	CE141603_13	141742	141604	NA
	CE14186_155	14325	14187	NA
	CE142072_111	142211	142073	NA
	CE142077_568	142216	142078	NA
	CE142131_669	142270	142132	NA
	CE142140_579	142279	142141	NA
	CE142215_174	142354	142216	NA
	CE142226_656	142365	142227	NA
	CE142290_161	142429	142291	NA
	CE142315_203	142454	142316	NA
	CE142340_3691	142479	142341	NA
	CE142355_203	142494	142356	NA
	CE14250_30	14389	14251	NA
	CE142614_7357	142753	142615	NA
	CE142968_701	143107	142969	NA
	CE143422_3468	143561	143423	NA
	CE143435_95	143574	143436	Other secreted protein
	CE143773_314	143912	143774	NA
	CE143800_774	143939	143801	NA
	CE14389_6279	14528	14390	Other secreted protein
	CE144008_6607	144147	144009	NA
	CE144064_47	144203	144065	NA
	CE144188_17	144327	144189	Other secreted protein
	CE144253_500	144392	144254	NA
	CE144403_54	144542	144404	NA
	CE144415_194	144554	144416	NA
	CE144527_617	144666	144528	NA
	CE144734_218	144873	144735	NA
	CE144817_24	144956	144818	NA
	CE144922_24	145061	144923	NA
	CE144923_116	145062	144924	NA
	CE145129_491	145268	145130	NA
	CE145736_1232	145875	145737	NA
	CE146353_1209	146492	146354	NA
	CE146614_1226	146753	146615	NA
	CE146725_172	146864	146726	NA
	CE146744_370	146883	146745	NA
	CE147177_5213	147316	147178	NA
	CE147245_75	147384	147246	NA
	CE147411_1438	147550	147412	NA
	CE147739_611	147878	147740	NA
	CE148068_958	148207	148069	NA
	CE148646_188	148785	148647	NA
	CE1487_57	1626	1488	NA
	CE148888_714	149027	148889	NA
	CE1490_134	1629	1491	NA
	CE149062_404	149201	149063	NA
	CE14919_6885	15058	14920	NA
	CE149329_148	149468	149330	NA
	CE149332_61	149471	149333	NA
	CE149344_442	149483	149345	NA
	CE149619_162	149758	149620	NA
	CE149631_591	149770	149632	NA
	CE149633_78	149772	149634	NA
	CE149915_110	150054	149916	NA
	CE149929_667	150068	149930	Other secreted protein
	CE149950_89	150089	149951	NA
	CE149951_234	150090	149952	NA
	CE150082_6683	150221	150083	NA
	CE150187_53	150326	150188	NA
	CE150195_883	150334	150196	NA
	CE150239_252	150378	150240	NA
	CE150382_44	150521	150383	NA
	CE150713_51696	150852	150714	NA
	CE150875_3516	151014	150876	NA
	CE1513_196	1652	1514	NA
	CE151948_60	152087	151949	NA
	CE151969_471	152108	151970	NA
	CE151981_40	152120	151982	NA
	CE152162_546	152301	152163	NA
	CE152164_877	152303	152165	NA
	CE152292_503	152431	152293	NA
	CE152470_524	152609	152471	NA
	CE152535_226	152674	152536	NA
	CE152665_3985	152804	152666	NA
	CE15279_11594	15418	15280	NA
	CE152840_456	152979	152841	NA
	CE152882_289	153021	152883	NA
	CE153082_1416	153221	153083	NA
	CE153141_2628	153280	153142	NA
	CE153218_369	153357	153219	NA
	CE153219_505	153358	153220	NA
	CE153799_29	153938	153800	NA
	CE154557_1953	154696	154558	NA
	CE154762_3621	154901	154763	NA
	CE154870_1300	155009	154871	NA
	CE155469_2566	155608	155470	NA
	CE1559_352	1698	1560	NA
	CE155966_984	156105	155967	NA
	CE156134_69	156273	156135	NA
	CE156350_142	156489	156351	NA
	CE156441_772	156580	156442	NA
	CE156583_300	156722	156584	NA
	CE15661_4911	15800	15662	NA
	CE156630_435	156769	156631	NA
	CE156955_1304	157094	156956	NA
	CE156959_5369	157098	156960	NA
	CE157209_54	157348	157210	NA
	CE157826_46	157965	157827	NA
	CE157990_1637	158129	157991	NA
	CE158635_193	158774	158636	NA
	CE15866_215	16005	15867	NA
	CE159314_4032	159453	159315	NA
	CE159550_869	159689	159551	NA
	CE159572_469	159711	159573	NA
	CE16003_1776	16142	16004	NA
	CE160048_1718	160187	160049	NA
	CE160196_1033	160335	160197	NA
	CE160281_464	160420	160282	NA
	CE160390_34	160529	160391	NA
	CE160574_317	160713	160575	NA
	CE160627_35643	160766	160628	NA
	CE16092_699	16231	16093	NA
	CE161242_234	161381	161243	NA
	CE161474_2806	161613	161475	NA
	CE161783_1579	161922	161784	NA
	CE161828_238	161967	161829	NA
	CE161980_636	162119	161981	NA
	CE162032_96	162171	162033	NA
	CE162300_333	162439	162301	NA
	CE162483_148	162622	162484	NA
	CE162802_872	162941	162803	NA
	CE162980_1727	163119	162981	NA
	CE163323_213	163462	163324	NA
	CE163328_120	163467	163329	NA
	CE163329_465	163468	163330	NA
	CE163362_84	163501	163363	NA
	CE163510_411	163649	163511	NA
	CE163843_38	163982	163844	NA
	CE163847_1048	163986	163848	NA
	CE1645_2357	1784	1646	NA
	CE16485_195	16624	16486	NA
	CE165001_17	165140	165002	NA
	CE16516_178	16655	16517	NA
	CE165353_381	165492	165354	NA
	CE165516_151	165655	165517	NA
	CE165572_9	165711	165573	NA
	CE165946_4352	166085	165947	NA
	CE166334_57	166473	166335	NA
	CE166340_4961	166479	166341	NA
	CE166376_1039	166515	166377	NA
	CE167612_1497	167751	167613	NA
	CE167642_4537	167781	167643	NA
	CE167767_823	167906	167768	NA
	CE168195_80	168334	168196	Other secreted protein
	CE168577_6002	168716	168578	NA
	CE168774_843	168913	168775	NA
	CE168801_539	168940	168802	NA
	CE16888_3819	17027	16889	NA
	CE169207_7302	169346	169208	NA
	CE169233_243	169372	169234	NA
	CE169695_3061	169834	169696	NA
	CE170154_10005	170293	170155	NA
	CE171113_123	171252	171114	NA
	CE171877_1115	172016	171878	NA
	CE17217_2608	17356	17218	NA
	CE172422_961	172561	172423	NA
	CE172545_531	172684	172546	NA
	CE17285_1593	17424	17286	NA
	CE172879_39	173018	172880	NA
	CE172881_315	173020	172882	NA
	CE173364_815	173503	173365	NA
	CE173386_539	173525	173387	NA
	CE174358_828	174497	174359	NA
	CE174488_2065	174627	174489	NA
	CE174716_6592	174855	174717	NA
	CE17493_1114	17632	17494	NA
	CE174962_2973	175101	174963	NA
	CE176312_52	176451	176313	NA
	CE176605_89	176744	176606	NA
	CE176679_287	176818	176680	NA
	CE176692_311	176831	176693	NA
	CE17690_456	17829	17691	NA
	CE17696_877	17835	17697	Other secreted protein
	CE177177_535	177316	177178	NA
	CE17744_112	17883	17745	NA
	CE17747_48	17886	17748	NA
	CE177576_566	177715	177577	Other secreted protein
	CE177699_394	177838	177700	NA
	CE177714_3719	177853	177715	NA
	CE177733_3582	177872	177734	NA
	CE179072_1065	179211	179073	NA
	CE179293_670	179432	179294	NA
	CE179482_586	179621	179483	NA
	CE179512_1542	179651	179513	NA
	CE179519_45	179658	179520	NA
	CE179525_129	179664	179526	NA
	CE17992_1437	18131	17993	NA
	CE180353_23	180492	180354	Other secreted protein
	CE180355_36	180494	180356	NA
	CE180519_916	180658	180520	NA
	CE180531_245	180670	180532	NA
	CE180611_348	180750	180612	Other secreted protein
	CE180786_799	180925	180787	NA
	CE180811_47	180950	180812	NA
	CE181204_547	181343	181205	NA
	CE181229_2302	181368	181230	NA
	CE181739_471	181878	181740	NA
	CE182127_1354	182266	182128	Other secreted protein
	CE182479_1085	182618	182480	NA
	CE182481_140	182620	182482	NA
	CE182519_1225	182658	182520	NA
	CE182520_741	182659	182521	NA
	CE182787_731	182926	182788	NA
	CE183002_7138	183141	183003	NA
	CE18381_42	18520	18382	NA
	CE18389_1044	18528	18390	NA
	CE184119_59	184258	184120	NA
	CE184125_104	184264	184126	NA
	CE184146_153	184285	184147	NA
	CE184152_1175	184291	184153	NA
	CE184178_88	184317	184179	NA
	CE184226_1117	184365	184227	NA
	CE184566_552	184705	184567	NA
	CE184906_47	185045	184907	NA
	CE184981_156	185120	184982	Other secreted protein
	CE185495_177	185634	185496	NA
	CE185592_1005	185731	185593	NA
	CE185821_574	185960	185822	NA
	CE186169_264	186308	186170	NA
	CE186442_2046	186581	186443	NA
	CE186846_229	186985	186847	NA
	CE186847_453	186986	186848	Lipase
	CE187107_93	187246	187108	NA
	CE187108_87	187247	187109	NA
	CE187150_100	187289	187151	NA
	CE18727_1357	18866	18728	NA
	CE187534_160	187673	187535	NA
	CE187541_5	187680	187542	NA
	CE187605_66	187744	187606	NA
	CE187609_17	187748	187610	NA
	CE188097_130	188236	188098	NA
	CE189062_2627	189201	189063	NA
	CE189193_162	189332	189194	NA
	CE18980_3163	19119	18981	NA
	CE190272_243	190411	190273	NA
	CE190347_1512	190486	190348	NA
	CE190788_1178	190927	190789	Other secreted protein
	CE190876_82	191015	190877	Other secreted protein
	CE191176_215	191315	191177	NA
	CE191184_143	191323	191185	NA
	CE191257_576	191396	191258	NA
	CE191275_861	191414	191276	NA
	CE191479_673	191618	191480	NA
	CE191484_2857	191623	191485	NA
	CE191503_4722	191642	191504	Other secreted protein
	CE19183_166	19322	19184	NA
	CE19209_4085	19348	19210	NA
	CE192130_350	192269	192131	NA
	CE192355_8087	192494	192356	NA
	CE19260_145	19399	19261	NA
	CE192635_95	192774	192636	NA
	CE192795_47	192934	192796	NA
	CE193464_460	193603	193465	NA
	CE193598_3571	193737	193599	NA
	CE193813_125	193952	193814	NA
	CE193839_4040	193978	193840	NA
	CE19394_308	19533	19395	NA
	CE194615_156	194754	194616	NA
	CE19465_284	19604	19466	NA
	CE194943_44	195082	194944	NA
	CE194944_193	195083	194945	NA
	CE195279_1437	195418	195280	NA
	CE195865_56	196004	195866	NA
	CE195980_4157	196119	195981	NA
	CE196871_56	197010	196872	Peptidase
	CE197108_541	197247	197109	NA
	CE197204_48	197343	197205	NA
	CE197206_1631	197345	197207	NA
	CE197211_1270	197350	197212	NA
	CE197224_762	197363	197225	NA
	CE197227_136	197366	197228	NA
	CE197424_9875	197563	197425	NA
	CE197796_16815	197935	197797	NA
	CE197896_493	198035	197897	NA
	CE197955_437	198094	197956	NA
	CE197980_8859	198119	197981	Other secreted protein
	CE198044_692	198183	198045	NA
	CE198048_396	198187	198049	NA
	CE198057_1511	198196	198058	NA
	CE198105_555	198244	198106	NA
	CE198601_1033	198740	198602	NA
	CE199122_2055	199261	199123	NA
	CE199642_90	199781	199643	NA
	CE199709_113	199848	199710	NA
	CE200018_1599	200157	200019	NA
	CE200179_20714	200318	200180	NA
	CE201142_149	201281	201143	NA
	CE201501_336	201640	201502	NA
	CE202541_3908	202680	202542	NA
	CE202545_660	202684	202546	NA
	CE202563_1344	202702	202564	NA
	CE203400_52	203539	203401	NA
	CE203403_68	203542	203404	NA
	CE203564_1298	203703	203565	NA
	CE203858_378	203997	203859	NA
	CE203918_291	204057	203919	NA
	CE204034_121	204173	204035	NA
	CE2044_2513	2183	2045	NA
	CE204726_1629	204865	204727	NA
	CE204929_124	205068	204930	NA
	CE205342_2804	205481	205343	NA
	CE205601_83	205740	205602	NA
	CE205721_194	205860	205722	NA
	CE205902_10178	206041	205903	NA
	CE206022_47	206161	206023	NA
	CE206125_1680	206264	206126	NA
	CE206126_20	206265	206127	NA
	CE20650_2490	20789	20651	NA
	CE20652_48	20791	20653	NA
	CE206712_101	206851	206713	NA
	CE207140_17	207279	207141	NA
	CE207196_1244	207335	207197	Other secreted protein
	CE207233_588	207372	207234	NA
	CE207283_429	207422	207284	NA
	CE207288_145	207427	207289	NA
	CE207316_324	207455	207317	NA
	CE207386_76	207525	207387	NA
	CE207494_494	207633	207495	NA
	CE207702_884	207841	207703	NA
	CE207981_4020	208120	207982	NA
	CE208189_1967	208328	208190	NA
	CE208343_1571	208482	208344	NA
	CE208382_240	208521	208383	NA
	CE20862_423	21001	20863	NA
	CE2090_11944	2229	2091	NA
	CE209501_10	209640	209502	NA
	CE209804_26	209943	209805	NA
	CE209846_706	209985	209847	NA
	CE209889_343	210028	209890	NA
	CE209920_29	210059	209921	NA
	CE210008_5112	210147	210009	Other secreted protein
	CE210031_3723	210170	210032	NA
	CE210069_185	210208	210070	NA
	CE210204_400	210343	210205	Other secreted protein
	CE210263_232	210402	210264	NA
	CE21028_404	21167	21029	NA
	CE210520_54	210659	210521	NA
	CE211020_285	211159	211021	NA
	CE2111_911	2250	2112	Other secreted protein
	CE211183_1154	211322	211184	NA
	CE211282_678	211421	211283	NA
	CE211352_263	211491	211353	NA
	CE211373_461	211512	211374	NA
	CE211517_2822	211656	211518	NA
	CE211808_580	211947	211809	NA
	CE211842_468	211981	211843	NA
	CE21217_352	21356	21218	NA
	CE212451_816	212590	212452	NA
	CE212593_788	212732	212594	NA
	CE212745_829	212884	212746	NA
	CE212798_1133	212937	212799	NA
	CE212910_6381	213049	212911	NA
	CE212970_3843	213109	212971	NA
	CE21366_1742	21505	21367	NA
	CE214336_52	214475	214337	NA
	CE214442_421	214581	214443	NA
	CE214599_87	214738	214600	NA
	CE215096_321	215235	215097	NA
	CE215363_641	215502	215364	NA
	CE215582_3747	215721	215583	NA
	CE215744_35	215883	215745	NA
	CE215808_3626	215947	215809	Other secreted protein
	CE215864_12068	216003	215865	NA
	CE215943_670	216082	215944	NA
	CE21597_208	21736	21598	NA
	CE216062_805	216201	216063	NA
	CE216598_32882	216737	216599	NA
	CE216601_3348	216740	216602	NA
	CE217162_4865	217301	217163	NA
	CE217252_31	217391	217253	NA
	CE217254_119	217393	217255	NA
	CE217267_4431	217406	217268	NA
	CE217292_191	217431	217293	NA
	CE217356_55	217495	217357	NA
	CE217488_1090	217627	217489	NA
	CE21762_202	21901	21763	NA
	CE217727_6970	217866	217728	NA
	CE217743_467	217882	217744	NA
	CE217754_527	217893	217755	NA
	CE217823_203	217962	217824	NA
	CE217844_306	217983	217845	NA
	CE217907_619	218046	217908	NA
	CE217954_3369	218093	217955	NA
	CE218028_186	218167	218029	NA
	CE218566_1084	218705	218567	NA
	CE218872_76	219011	218873	NA
	CE219039_6	219178	219040	NA
	CE21904_835	22043	21905	NA
	CE219040_11	219179	219041	NA
	CE21930_25	22069	21931	NA
	CE219658_234	219797	219659	NA
	CE219931_442	220070	219932	NA
	CE220065_1532	220204	220066	NA
	CE220208_122	220347	220209	NA
	CE220529_209	220668	220530	NA
	CE220612_266	220751	220613	NA
	CE220626_545	220765	220627	NA
	CE22075_378	22214	22076	NA
	CE220853_687	220992	220854	NA
	CE220983_119	221122	220984	NA
	CE220984_98	221123	220985	NA
	CE221002_120	221141	221003	NA
	CE221013_534	221152	221014	NA
	CE221033_403	221172	221034	NA
	CE221191_4772	221330	221192	NA
	CE221247_7012	221386	221248	NA
	CE222078_71	222217	222079	NA
	CE222099_48	222238	222100	NA
	CE22221_552	22360	22222	NA
	CE222248_91	222387	222249	NA
	CE222440_941	222579	222441	NA
	CE222796_13261	222935	222797	NA
	CE222802_2088	222941	222803	NA
	CE222905_507	223044	222906	NA
	CE223209_113	223348	223210	NA
	CE223210_1122	223349	223211	NA
	CE223244_350	223383	223245	NA
	CE223557_185	223696	223558	NA
	CE223561_1017	223700	223562	NA
	CE223642_1464	223781	223643	NA
	CE223693_68	223832	223694	NA
	CE223694_20	223833	223695	NA
	CE223878_25008	224017	223879	NA
	CE224175_87	224314	224176	NA
	CE224239_948	224378	224240	NA
	CE227327_213	227466	227328	NA
	CE227449_194	227588	227450	NA
	CE227698_1103	227837	227699	NA
	CE227774_226	227913	227775	NA
	CE227968_4402	228107	227969	NA
	CE22816_1240	22955	22817	NA
	CE228302_2893	228441	228303	NA
	CE228821_56	228960	228822	NA
	CE22906_1184	23045	22907	NA
	CE229380_12	229519	229381	Other secreted protein
	CE229489_582	229628	229490	NA
	CE229676_417	229815	229677	NA
	CE229691_116	229830	229692	NA
	CE230066_10917	230205	230067	NA
	CE230287_1307	230426	230288	NA
	CE231123_278	231262	231124	NA
	CE231124_117	231263	231125	NA
	CE231270_309	231409	231271	Other secreted protein
	CE231308_38	231447	231309	NA
	CE231397_409	231536	231398	NA
	CE231508_731	231647	231509	NA
	CE231968_4676	232107	231969	NA
	CE231975_914	232114	231976	NA
	CE232232_382	232371	232233	NA
	CE232379_1223	232518	232380	NA
	CE232529_1013	232668	232530	NA
	CE232533_203	232672	232534	Other secreted protein
	CE232538_78	232677	232539	NA
	CE232550_722	232689	232551	NA
	CE232611_780	232750	232612	Other secreted protein
	CE232662_104	232801	232663	NA
	CE232749_54	232888	232750	NA
	CE232777_23	232916	232778	NA
	CE233357_646	233496	233358	NA
	CE23357_1328	23496	23358	NA
	CE233702_356	233841	233703	NA
	CE23381_671	23520	23382	NA
	CE234349_1596	234488	234350	NA
	CE234377_198	234516	234378	NA
	CE234906_1242	235045	234907	NA
	CE234959_215	235098	234960	NA
	CE235015_3908	235154	235016	NA
	CE235365_935	235504	235366	NA
	CE235395_945	235534	235396	NA
	CE235424_3333	235563	235425	NA
	CE235515_3074	235654	235516	NA
	CE235581_187	235720	235582	Other secreted protein
	CE235658_2084	235797	235659	NA
	CE235698_145	235837	235699	NA
	CE235888_136	236027	235889	NA
	CE236362_437	236501	236363	NA
	CE236387_1893	236526	236388	NA
	CE236913_1649	237052	236914	NA
	CE236919_296	237058	236920	NA
	CE237301_1066	237440	237302	NA
	CE23741_296	23880	23742	NA
	CE237454_1603	237593	237455	NA
	CE237668_855	237807	237669	NA
	CE238906_510	239045	238907	NA
	CE238975_4069	239114	238976	Other secreted protein
	CE239510_2038	239649	239511	NA
	CE239638_1975	239777	239639	NA
	CE239850_4745	239989	239851	NA
	CE239928_242	240067	239929	NA
	CE239943_17	240082	239944	NA
	CE240091_723	240230	240092	NA
	CE240182_5175	240321	240183	NA
	CE240544_90	240683	240545	NA
	CE240581_106	240720	240582	NA
	CE240588_167	240727	240589	NA
	CE240609_167	240748	240610	NA
	CE240614_56	240753	240615	NA
	CE240621_93	240760	240622	NA
	CE240708_277	240847	240709	NA
	CE240780_516	240919	240781	NA
	CE240781_591	240920	240782	NA
	CE240790_628	240929	240791	NA
	CE240878_483	241017	240879	NA
	CE240984_246	241123	240985	NA
	CE241227_140	241366	241228	NA
	CE241228_60	241367	241229	NA
	CE241358_2980	241497	241359	NA
	CE242350_563	242489	242351	NA
	CE242352_99	242491	242353	NA
	CE242420_83	242559	242421	NA
	CE242458_702	242597	242459	NA
	CE243207_16	243346	243208	NA
	CE243522_17	243661	243523	NA
	CE243529_1475	243668	243530	NA
	CE243531_2572	243670	243532	Other secreted protein
	CE243606_636	243745	243607	NA
	CE243609_20	243748	243610	NA
	CE243971_2232	244110	243972	NA
	CE244165_381	244304	244166	NA
	CE244176_521	244315	244177	NA
	CE244498_1606	244637	244499	NA
	CE244778_2336	244917	244779	Peptidase
	CE24589_1307	24728	24590	NA
	CE246092_473	246231	246093	NA
	CE246144_6023	246283	246145	NA
	CE246462_46	246601	246463	NA
	CE246592_1883	246731	246593	NA
	CE246768_498	246907	246769	NA
	CE247190_28	247329	247191	NA
	CE247294_606	247433	247295	NA
	CE247955_1351	248094	247956	NA
	CE248185_70	248324	248186	NA
	CE248189_519	248328	248190	NA
	CE248190_166	248329	248191	NA
	CE248296_648	248435	248297	NA
	CE248307_440	248446	248308	NA
	CE248465_244	248604	248466	Other secreted protein
	CE248641_5475	248780	248642	NA
	CE248745_504	248884	248746	NA
	CE248809_564	248948	248810	NA
	CE249630_52	249769	249631	NA
	CE249677_396	249816	249678	NA
	CE249832_56	249971	249833	NA
	CE249991_571	250130	249992	NA
	CE250045_24	250184	250046	NA
	CE250095_1338	250234	250096	NA
	CE25030_1061	25169	25031	NA
	CE2505_933	2644	2506	NA
	CE250684_224	250823	250685	NA
	CE250859_614	250998	250860	NA
	CE251229_1230	251368	251230	NA
	CE25134_1587	25273	25135	NA
	CE251399_4258	251538	251400	Other secreted protein
	CE251824_336	251963	251825	NA
	CE25210_66	25349	25211	NA
	CE252128_916	252267	252129	NA
	CE252162_161	252301	252163	Other secreted protein
	CE252220_1477	252359	252221	NA
	CE25226_11858	25365	25227	NA
	CE252480_436	252619	252481	NA
	CE252884_1128	253023	252885	NA
	CE253334_1308	253473	253335	NA
	CE253453_56	253592	253454	NA
	CE253549_6	253688	253550	NA
	CE253619_181	253758	253620	NA
	CE253821_9	253960	253822	NA
	CE253950_551	254089	253951	NA
	CE253961_102	254100	253962	NA
	CE254001_724	254140	254002	NA
	CE254047_16	254186	254048	NA
	CE254053_156	254192	254054	NA
	CE254086_130	254225	254087	NA
	CE25430_9	25569	25431	Other secreted protein
	CE254347_378	254486	254348	NA
	CE254407_1710	254546	254408	NA
	CE254630_71	254769	254631	NA
	CE254631_108	254770	254632	Other secreted protein
	CE254658_22	254797	254659	NA
	CE254684_4679	254823	254685	NA
	CE255365_34	255504	255366	NA
	CE256287_4	256426	256288	NA
	CE256467_2240	256606	256468	Other secreted protein
	CE256517_22	256656	256518	NA
	CE25664_492	25803	25665	NA
	CE257567_76	257706	257568	NA
	CE257592_24	257731	257593	NA
	CE257650_27	257789	257651	NA
	CE257655_35	257794	257656	NA
	CE25766_149	25905	25767	NA
	CE257862_161	258001	257863	Other secreted protein
	CE257948_1683	258087	257949	NA
	CE257971_3	258110	257972	NA
	CE25853_640	25992	25854	NA
	CE25870_176	26009	25871	NA
	CE259274_629	259413	259275	NA
	CE260226_31	260365	260227	NA
	CE260347_49	260486	260348	NA
	CE260454_270	260593	260455	NA
	CE261113_84	261252	261114	NA
	CE261268_2658	261407	261269	NA
	CE261318_5370	261457	261319	NA
	CE261478_970	261617	261479	NA
	CE261498_899	261637	261499	NA
	CE261596_193	261735	261597	Lipase
	CE261815_649	261954	261816	NA
	CE261861_530	262000	261862	NA
	CE261863_2609	262002	261864	NA
	CE261909_158	262048	261910	NA
	CE261979_2088	262118	261980	NA
	CE262175_1299	262314	262176	NA
	CE262245_170	262384	262246	NA
	CE262441_1021	262580	262442	NA
	CE262460_143	262599	262461	Other secreted protein
	CE263430_358	263569	263431	NA
	CE26405_1540	26544	26406	NA
	CE264239_31385	264378	264240	NA
	CE264371_416	264510	264372	NA
	CE264401_66	264540	264402	NA
	CE264509_322	264648	264510	NA
	CE264515_104	264654	264516	NA
	CE264660_5355	264799	264661	NA
	CE264836_56	264975	264837	NA
	CE264846_283	264985	264847	NA
	CE264921_5136	265060	264922	NA
	CE264998_6119	265137	264999	NA
	CE265302_1019	265441	265303	NA
	CE26547_90	26686	26548	NA
	CE26555_130	26694	26556	NA
	CE265997_917	266136	265998	NA
	CE266106_106	266245	266107	NA
	CE266288_525	266427	266289	NA
	CE266679_625	266818	266680	NA
	CE266783_54	266922	266784	NA
	CE266916_1323	267055	266917	NA
	CE267590_294	267729	267591	NA
	CE267799_15	267938	267800	Other secreted protein
	CE267805_93	267944	267806	Peptidase
	CE26788_1626	26927	26789	NA
	CE267934_1672	268073	267935	NA
	CE268143_173	268282	268144	NA
	CE268333_211	268472	268334	NA
	CE268666_465	268805	268667	NA
	CE269057_52	269196	269058	Other secreted protein
	CE269263_1162	269402	269264	NA
	CE269584_4161	269723	269585	NA
	CE269593_1608	269732	269594	NA
	CE26990_830	27129	26991	Other secreted protein
	CE270132_47	270271	270133	NA
	CE270299_943	270438	270300	NA
	CE270351_1946	270490	270352	NA
	CE270397_234	270536	270398	NA
	CE270453_461	270592	270454	NA
	CE270738_3976	270877	270739	Other secreted protein
	CE270846_189	270985	270847	NA
	CE270847_216	270986	270848	NA
	CE271034_802	271173	271035	Other secreted protein
	CE27156_2407	27295	27157	NA
	CE271607_4242	271746	271608	NA
	CE271616_447	271755	271617	NA
	CE271941_18	272080	271942	NA
	CE271968_51	272107	271969	NA
	CE271972_372	272111	271973	NA
	CE272047_190	272186	272048	NA
	CE272240_395	272379	272241	NA
	CE272246_129	272385	272247	Other secreted protein
	CE272279_4601	272418	272280	NA
	CE272281_830	272420	272282	NA
	CE273291_1142	273430	273292	NA
	CE273827_1451	273966	273828	NA
	CE274120_49	274259	274121	NA
	CE274132_426	274271	274133	NA
	CE274148_777	274287	274149	NA
	CE274171_40	274310	274172	Other secreted protein
	CE274227_110	274366	274228	NA
	CE274341_532	274480	274342	NA
	CE274696_254	274835	274697	NA
	CE274793_467	274932	274794	NA
	CE27491_11589	27630	27492	NA
	CE275056_140	275195	275057	NA
	CE275058_656	275197	275059	NA
	CE275062_9032	275201	275063	NA
	CE275071_174	275210	275072	NA
	CE275123_218	275262	275124	Lipase
	CE275125_240	275264	275126	NA
	CE275418_5413	275557	275419	NA
	CE276030_23	276169	276031	NA
	CE276155_384	276294	276156	NA
	CE276172_2597	276311	276173	NA
	CE277017_211	277156	277018	NA
	CE277685_719	277824	277686	NA
	CE277745_251	277884	277746	Other secreted protein
	CE27775_384	27914	27776	NA
	CE277893_1364	278032	277894	NA
	CE278206_4679	278345	278207	NA
	CE278369_592	278508	278370	Lipase
	CE278748_1138	278887	278749	NA
	CE278999_1531	279138	279000	NA
	CE279056_121	279195	279057	NA
	CE279057_191	279196	279058	NA
	CE279099_2467	279238	279100	NA
	CE27931_3171	28070	27932	NA
	CE279347_115	279486	279348	NA
	CE279384_76	279523	279385	NA
	CE279403_2891	279542	279404	NA
	CE279436_75	279575	279437	NA
	CE279616_1841	279755	279617	NA
	CE279734_695	279873	279735	NA
	CE279810_564	279949	279811	NA
	CE27987_35	28126	27988	NA
	CE280011_938	280150	280012	NA
	CE280144_348	280283	280145	NA
	CE280177_587	280316	280178	NA
	CE280295_268	280434	280296	NA
	CE280323_419	280462	280324	NA
	CE280388_139	280527	280389	NA
	CE280467_102	280606	280468	NA
	CE280711_147	280850	280712	NA
	CE280720_3002	280859	280721	NA
	CE280721_35	280860	280722	NA
	CE280754_245	280893	280755	Other secreted protein
	CE280755_84	280894	280756	NA
	CE280763_106	280902	280764	NA
	CE280764_493	280903	280765	NA
	CE280769_798	280908	280770	NA
	CE280811_656	280950	280812	NA
	CE282148_357	282287	282149	NA
	CE282663_898	282802	282664	NA
	CE283185_361	283324	283186	NA
	CE28335_92	28474	28336	NA
	CE283350_760	283489	283351	Other secreted protein
	CE283562_13988	283701	283563	NA
	CE283820_892	283959	283821	NA
	CE284623_637	284762	284624	NA
	CE284657_690	284796	284658	NA
	CE284690_13569	284829	284691	NA
	CE285244_512	285383	285245	NA
	CE285726_230	285865	285727	Other secreted protein
	CE286094_403	286233	286095	NA
	CE28637_58	28776	28638	NA
	CE286698_533	286837	286699	NA
	CE286762_757	286901	286763	NA
	CE286828_453	286967	286829	NA
	CE287615_7	287754	287616	NA
	CE287859_4328	287998	287860	NA
	CE28812_1173	28951	28813	NA
	CE288388_137	288527	288389	NA
	CE288469_25	288608	288470	NA
	CE288501_25	288640	288502	NA
	CE288658_53	288797	288659	NA
	CE288665_19	288804	288666	NA
	CE290682_1596	290821	290683	NA
	CE291123_2150	291262	291124	NA
	CE291261_3881	291400	291262	Other secreted protein
	CE291291_985	291430	291292	NA
	CE291420_1747	291559	291421	NA
	CE291511_733	291650	291512	NA
	CE291691_835	291830	291692	NA
	CE291830_6882	291969	291831	NA
	CE291886_347	292025	291887	NA
	CE292083_474	292222	292084	NA
	CE292197_524	292336	292198	NA
	CE292236_35	292375	292237	NA
	CE292407_196	292546	292408	NA
	CE292531_115	292670	292532	NA
	CE292581_210	292720	292582	NA
	CE292889_2131	293028	292890	NA
	CE294197_4474	294336	294198	NA
	CE294297_1282	294436	294298	NA
	CE294392_121	294531	294393	NA
	CE294669_208	294808	294670	NA
	CE294887_291	295026	294888	NA
	CE295015_211	295154	295016	NA
	CE295017_600	295156	295018	NA
	CE295057_490	295196	295058	NA
	CE295156_751	295295	295157	NA
	CE295187_434	295326	295188	NA
	CE295367_90	295506	295368	NA
	CE295368_210	295507	295369	NA
	CE295570_289	295709	295571	NA
	CE295928_58	296067	295929	NA
	CE296137_215	296276	296138	NA
	CE296226_50	296365	296227	Other secreted protein
	CE296345_384	296484	296346	NA
	CE296391_180	296530	296392	NA
	CE296414_281	296553	296415	NA
	CE297615_123	297754	297616	NA
	CE297975_62	298114	297976	NA
	CE297984_238	298123	297985	NA
	CE298112_128	298251	298113	NA
	CE298391_1938	298530	298392	NA
	CE299314_289	299453	299315	NA
	CE299923_28405	300062	299924	NA
	CE300896_5742	301035	300897	NA
	CE300942_3682	301081	300943	NA
	CE301056_646	301195	301057	NA
	CE301348_1710	301487	301349	NA
	CE301429_33	301568	301430	NA
	CE301579_618	301718	301580	NA
	CE302051_430	302190	302052	NA
	CE302119_185	302258	302120	NA
	CE302123_312	302262	302124	NA
	CE302471_312	302610	302472	NA
	CE302511_373	302650	302512	NA
	CE302539_2744	302678	302540	NA
	CE302540_1649	302679	302541	NA
	CE302584_108	302723	302585	NA
	CE302740_940	302879	302741	NA
	CE302819_384	302958	302820	NA
	CE302837_273	302976	302838	Other secreted protein
	CE303270_435	303409	303271	NA
	CE303361_788	303500	303362	NA
	CE303496_1094	303635	303497	NA
	CE303566_363	303705	303567	NA
	CE304418_40	304557	304419	NA
	CE304431_160	304570	304432	NA
	CE30469_1248	30608	30470	Lipase
	CE30477_3180	30616	30478	NA
	CE304777_1064	304916	304778	NA
	CE304823_2391	304962	304824	NA
	CE304875_2140	305014	304876	NA
	CE304916_6774	305055	304917	NA
	CE304980_465	305119	304981	NA
	CE305102_2871	305241	305103	NA
	CE305163_145	305302	305164	NA
	CE305392_39	305531	305393	NA
	CE305394_4005	305533	305395	NA
	CE3054_109	3193	3055	NA
	CE305411_762	305550	305412	NA
	CE3057_1890	3196	3058	NA
	CE306009_389	306148	306010	NA
	CE306181_37	306320	306182	NA
	CE306182_57	306321	306183	NA
	CE306228_80	306367	306229	NA
	CE306231_9	306370	306232	NA
	CE3064_2143	3203	3065	NA
	CE306556_981	306695	306557	NA
	CE306940_2410	307079	306941	NA
	CE307096_1518	307235	307097	NA
	CE307111_529	307250	307112	NA
	CE307705_1156	307844	307706	NA
	CE307712_561	307851	307713	NA
	CE307742_1733	307881	307743	NA
	CE308420_56	308559	308421	NA
	CE308598_39993	308737	308599	NA
	CE309131_1504	309270	309132	NA
	CE309139_189	309278	309140	NA
	CE309141_167	309280	309142	NA
	CE309186_467	309325	309187	NA
	CE309250_42	309389	309251	NA
	CE309299_364	309438	309300	NA
	CE309611_204	309750	309612	NA
	CE310029_778	310168	310030	NA
	CE31009_794	31148	31010	NA
	CE310125_201	310264	310126	NA
	CE311204_88	311343	311205	NA
	CE311205_63	311344	311206	NA
	CE311254_719	311393	311255	NA
	CE31133_394	31272	31134	NA
	CE311981_1394	312120	311982	NA
	CE311985_168	312124	311986	NA
	CE312180_12798	312319	312181	NA
	CE312296_117	312435	312297	NA
	CE312421_7559	312560	312422	NA
	CE312510_79	312649	312511	NA
	CE312799_642	312938	312800	NA
	CE313369_372	313508	313370	NA
	CE313383_1012	313522	313384	NA
	CE313473_297	313612	313474	NA
	CE314104_1075	314243	314105	NA
	CE314400_1911	314539	314401	NA
	CE314480_570	314619	314481	NA
	CE314745_902	314884	314746	NA
	CE314747_911	314886	314748	NA
	CE31502_16609	31641	31503	NA
	CE315334_206	315473	315335	NA
	CE315718_545	315857	315719	NA
	CE315795_14	315934	315796	NA
	CE315964_623	316103	315965	NA
	CE316127_109	316266	316128	NA
	CE316220_3038	316359	316221	Other secreted protein
	CE316413_1522	316552	316414	Other secreted protein
	CE316975_784	317114	316976	NA
	CE31759_104	31898	31760	NA
	CE31763_395	31902	31764	NA
	CE317827_2149	317966	317828	Lipase
	CE31799_46	31938	31800	NA
	CE31845_3307	31984	31846	NA
	CE318531_1939	318670	318532	NA
	CE318990_136	319129	318991	NA
	CE319003_872	319142	319004	NA
	CE319016_416	319155	319017	NA
	CE319175_42	319314	319176	NA
	CE319240_120	319379	319241	NA
	CE319595_150	319734	319596	NA
	CE319857_31	319996	319858	NA
	CE319873_354	320012	319874	NA
	CE319874_369	320013	319875	NA
	CE31993_425	32132	31994	NA
	CE320004_91	320143	320005	NA
	CE320685_453	320824	320686	NA
	CE320800_530	320939	320801	NA
	CE321123_347	321262	321124	NA
	CE321709_14752	321848	321710	NA
	CE322110_27	322249	322111	NA
	CE322658_52	322797	322659	NA
	CE322758_1155	322897	322759	NA
	CE322785_910	322924	322786	NA
	CE322876_51	323015	322877	NA
	CE322886_1796	323025	322887	NA
	CE32324_368	32463	32325	NA
	CE323332_503	323471	323333	NA
	CE3235_1288	3374	3236	NA
	CE323541_5912	323680	323542	NA
	CE323585_12	323724	323586	NA
	CE323590_986	323729	323591	NA
	CE323709_27	323848	323710	NA
	CE323739_893	323878	323740	NA
	CE323773_4464	323912	323774	NA
	CE323824_1251	323963	323825	NA
	CE32393_1457	32532	32394	NA
	CE323944_18	324083	323945	NA
	CE323970_299	324109	323971	Other secreted protein
	CE324001_655	324140	324002	NA
	CE324017_89	324156	324018	NA
	CE324018_210	324157	324019	NA
	CE324112_901	324251	324113	NA
	CE324136_574	324275	324137	NA
	CE324229_1619	324368	324230	NA
	CE324581_795	324720	324582	NA
	CE324592_841	324731	324593	NA
	CE324647_4111	324786	324648	NA
	CE324696_135	324835	324697	NA
	CE324923_2047	325062	324924	NA
	CE325040_2432	325179	325041	NA
	CE325947_123	326086	325948	NA
	CE326106_3971	326245	326107	NA
	CE32621_6	32760	32622	NA
	CE326511_382	326650	326512	NA
	CE326512_59	326651	326513	NA
	CE326513_21	326652	326514	NA
	CE326514_35	326653	326515	NA
	CE326613_63	326752	326614	NA
	CE326947_1226	327086	326948	NA
	CE327248_324	327387	327249	NA
	CE327301_2134	327440	327302	NA
	CE327489_217	327628	327490	NA
	CE327729_660	327868	327730	NA
	CE327991_710	328130	327992	NA
	CE32826_4563	32965	32827	NA
	CE328377_43	328516	328378	NA
	CE328382_103	328521	328383	NA
	CE328389_873	328528	328390	NA
	CE328390_559	328529	328391	NA
	CE32844_363	32983	32845	NA
	CE32845_161	32984	32846	NA
	CE328571_51	328710	328572	NA
	CE328575_157	328714	328576	NA
	CE328576_496	328715	328577	NA
	CE328674_6987	328813	328675	NA
	CE32871_60	33010	32872	NA
	CE328864_161	329003	328865	NA
	CE329976_101	330115	329977	NA
	CE329979_7328	330118	329980	NA
	CE330053_1207	330192	330054	NA
	CE330124_71	330263	330125	NA
	CE330175_175	330314	330176	NA
	CE330295_229	330434	330296	NA
	CE330406_28805	330545	330407	NA
	CE33041_226	33180	33042	NA
	CE330498_5671	330637	330499	NA
	CE33085_2738	33224	33086	NA
	CE330978_2483	331117	330979	NA
	CE330979_3584	331118	330980	NA
	CE331000_127	331139	331001	NA
	CE331185_1339	331324	331186	NA
	CE331272_49	331411	331273	NA
	CE331273_50	331412	331274	NA
	CE331519_262	331658	331520	NA
	CE331582_92	331721	331583	NA
	CE331766_442	331905	331767	NA
	CE331959_7	332098	331960	NA
	CE332272_425	332411	332273	NA
	CE332336_38	332475	332337	NA
	CE332361_272	332500	332362	NA
	CE332464_950	332603	332465	NA
	CE332989_663	333128	332990	NA
	CE333_641	472	334	NA
	CE333498_102	333637	333499	NA
	CE333716_449	333855	333717	NA
	CE333915_7678	334054	333916	NA
	CE334036_6122	334175	334037	NA
	CE334876_742	335015	334877	NA
	CE335123_45	335262	335124	NA
	CE335629_524	335768	335630	NA
	CE336298_17	336437	336299	NA
	CE336313_1752	336452	336314	NA
	CE336387_56	336526	336388	NA
	CE336490_242	336629	336491	NA
	CE336540_800	336679	336541	NA
	CE336573_300	336712	336574	NA
	CE336685_133	336824	336686	NA
	CE33696_328	33835	33697	NA
	CE337208_329	337347	337209	NA
	CE338007_461	338146	338008	NA
	CE338008_420	338147	338009	NA
	CE33806_232	33945	33807	NA
	CE338555_129	338694	338556	NA
	CE338597_872	338736	338598	NA
	CE338817_811	338956	338818	NA
	CE339063_4056	339202	339064	NA
	CE339208_292	339347	339209	NA
	CE339225_51	339364	339226	NA
	CE339235_1087	339374	339236	NA
	CE339248_3421	339387	339249	NA
	CE339635_676	339774	339636	NA
	CE339653_59	339792	339654	Other secreted protein
	CE339663_30	339802	339664	Lipase
	CE33996_2773	34135	33997	NA
	CE34013_1382	34152	34014	NA
	CE340353_645	340492	340354	NA
	CE340899_248	341038	340900	NA
	CE341022_86	341161	341023	NA
	CE34110_181	34249	34111	NA
	CE341127_2773	341266	341128	NA
	CE341166_10897	341305	341167	NA
	CE341271_1803	341410	341272	NA
	CE341455_466	341594	341456	NA
	CE34147_522	34286	34148	NA
	CE341583_91	341722	341584	NA
	CE341665_11	341804	341666	NA
	CE341678_66	341817	341679	NA
	CE341689_3726	341828	341690	NA
	CE341827_112	341966	341828	NA
	CE341841_99	341980	341842	NA
	CE342146_25244	342285	342147	NA
	CE342151_228	342290	342152	NA
	CE342262_80	342401	342263	NA
	CE342349_23	342488	342350	NA
	CE342952_490	343091	342953	NA
	CE343063_1349	343202	343064	NA
	CE343346_269	343485	343347	NA
	CE343406_525	343545	343407	NA
	CE344049_6539	344188	344050	NA
	CE344698_2488	344837	344699	NA
	CE34552_1091	34691	34553	NA
	CE345715_492	345854	345716	NA
	CE345868_13169	346007	345869	NA
	CE345926_8	346065	345927	NA
	CE345947_315	346086	345948	NA
	CE346000_118	346139	346001	NA
	CE346003_57	346142	346004	NA
	CE346047_462	346186	346048	NA
	CE34664_1331	34803	34665	NA
	CE346662_1077	346801	346663	NA
	CE346987_494	347126	346988	NA
	CE347003_235	347142	347004	NA
	CE347005_100	347144	347006	NA
	CE347027_196	347166	347028	NA
	CE347067_192	347206	347068	NA
	CE34707_31	34846	34708	NA
	CE347220_80	347359	347221	NA
	CE347324_182	347463	347325	NA
	CE34744_18	34883	34745	NA
	CE3476_4889	3615	3477	NA
	CE347610_953	347749	347611	NA
	CE347774_71	347913	347775	NA
	CE348147_809	348286	348148	NA
	CE348580_114	348719	348581	Other secreted protein
	CE348689_19	348828	348690	NA
	CE348846_401	348985	348847	NA
	CE348985_245	349124	348986	NA
	CE348990_1188	349129	348991	NA
	CE349021_139	349160	349022	NA
	CE349346_55	349485	349347	NA
	CE349429_588	349568	349430	NA
	CE349784_2478	349923	349785	NA
	CE349945_4641	350084	349946	NA
	CE349952_715	350091	349953	NA
	CE350016_19	350155	350017	Other secreted protein
	CE350017_463	350156	350018	NA
	CE350423_305	350562	350424	NA
	CE350542_8653	350681	350543	NA
	CE350738_37	350877	350739	NA
	CE350739_297	350878	350740	NA
	CE351010_110	351149	351011	NA
	CE351198_539	351337	351199	NA
	CE351330_4247	351469	351331	NA
	CE351391_181	351530	351392	NA
	CE351720_391	351859	351721	NA
	CE351728_484	351867	351729	NA
	CE351998_1086	352137	351999	NA
	CE352253_1205	352392	352254	NA
	CE352730_186	352869	352731	NA
	CE353294_4384	353433	353295	NA
	CE353931_142	354070	353932	NA
	CE354017_54	354156	354018	NA
	CE354134_177	354273	354135	NA
	CE354191_285	354330	354192	NA
	CE354395_157	354534	354396	NA
	CE354420_9404	354559	354421	NA
	CE354876_380	355015	354877	NA
	CE354921_516	355060	354922	NA
	CE354993_1440	355132	354994	NA
	CE355218_167	355357	355219	NA
	CE355514_16	355653	355515	NA
	CE355563_5463	355702	355564	Other secreted protein
	CE355684_1520	355823	355685	NA
	CE355968_1370	356107	355969	NA
	CE356250_25	356389	356251	NA
	CE356505_49	356644	356506	NA
	CE356528_55505	356667	356529	NA
	CE356593_11	356732	356594	Other secreted protein
	CE356597_86	356736	356598	NA
	CE356603_56	356742	356604	NA
	CE356955_113	357094	356956	NA
	CE357108_200	357247	357109	NA
	CE357147_166	357286	357148	NA
	CE358168_2152	358307	358169	NA
	CE358183_190	358322	358184	NA
	CE358299_1248	358438	358300	NA
	CE358414_4726	358553	358415	NA
	CE359107_176	359246	359108	NA
	CE359147_4864	359286	359148	Other secreted protein
	CE359308_1659	359447	359309	NA
	CE35943_78	36082	35944	NA
	CE359494_121	359633	359495	Other secreted protein
	CE35980_65	36119	35981	NA
	CE35997_504	36136	35998	NA
	CE359980_1198	360119	359981	NA
	CE361000_349	361139	361001	NA
	CE361106_786	361245	361107	NA
	CE361113_73	361252	361114	NA
	CE361124_3031	361263	361125	NA
	CE361130_7933	361269	361131	Other secreted protein
	CE361142_699	361281	361143	NA
	CE36145_612	36284	36146	NA
	CE361646_28660	361785	361647	NA
	CE361771_179	361910	361772	NA
	CE361786_486	361925	361787	NA
	CE361862_20	362001	361863	NA
	CE361878_398	362017	361879	NA
	CE361997_26	362136	361998	NA
	CE362006_800	362145	362007	NA
	CE362223_245	362362	362224	NA
	CE362225_73	362364	362226	NA
	CE362262_374	362401	362263	NA
	CE362338_697	362477	362339	NA
	CE362609_2138	362748	362610	NA
	CE362618_379	362757	362619	NA
	CE362650_2990	362789	362651	NA
	CE362683_4414	362822	362684	NA
	CE362789_1227	362928	362790	NA
	CE362826_670	362965	362827	NA
	CE362839_372	362978	362840	NA
	CE363177_81	363316	363178	NA
	CE363244_3027	363383	363245	NA
	CE363485_422	363624	363486	Other secreted protein
	CE3635_327	3774	3636	NA
	CE363811_2092	363950	363812	NA
	CE36446_168	36585	36447	Other secreted protein
	CE364976_491	365115	364977	NA
	CE365062_269	365201	365063	NA
	CE365179_1608	365318	365180	NA
	CE365344_654	365483	365345	NA
	CE365644_60	365783	365645	NA
	CE365645_588	365784	365646	NA
	CE366339_36	366478	366340	NA
	CE366356_217	366495	366357	NA
	CE366360_119	366499	366361	NA
	CE366389_518	366528	366390	NA
	CE366632_6580	366771	366633	NA
	CE367094_2031	367233	367095	NA
	CE367369_5412	367508	367370	NA
	CE367616_16696	367755	367617	NA
	CE367753_11	367892	367754	NA
	CE367818_27357	367957	367819	NA
	CE36788_1153	36927	36789	NA
	CE367924_2835	368063	367925	NA
	CE368546_43	368685	368547	NA
	CE369009_446	369148	369010	NA
	CE369093_49	369232	369094	NA
	CE369565_6797	369704	369566	NA
	CE369898_2156	370037	369899	NA
	CE370512_105	370651	370513	NA
	CE370551_582	370690	370552	Other secreted protein
	CE370875_519	371014	370876	NA
	CE370917_3408	371056	370918	NA
	CE371068_507	371207	371069	NA
	CE371551_2058	371690	371552	NA
	CE371621_92	371760	371622	Other secreted protein
	CE371864_713	372003	371865	NA
	CE371900_444	372039	371901	NA
	CE371925_5202	372064	371926	NA
	CE372134_18283	372273	372135	NA
	CE372242_1343	372381	372243	NA
	CE372474_630	372613	372475	NA
	CE372476_4761	372615	372477	NA
	CE372816_637	372955	372817	NA
	CE372855_2706	372994	372856	NA
	CE373772_7203	373911	373773	NA
	CE373812_636	373951	373813	NA
	CE373817_5	373956	373818	NA
	CE373824_208	373963	373825	NA
	CE374086_2099	374225	374087	NA
	CE374181_1729	374320	374182	NA
	CE374495_208	374634	374496	NA
	CE374624_3104	374763	374625	NA
	CE37478_109	37617	37479	NA
	CE37487_589	37626	37488	NA
	CE375564_100	375703	375565	Other secreted protein
	CE375641_900	375780	375642	Other secreted protein
	CE375873_93	376012	375874	NA
	CE375890_645	376029	375891	NA
	CE375937_73	376076	375938	NA
	CE375946_811	376085	375947	NA
	CE376184_2303	376323	376185	NA
	CE37661_7991	37800	37662	NA
	CE376835_422	376974	376836	NA
	CE377414_48	377553	377415	NA
	CE377447_112	377586	377448	NA
	CE378167_14	378306	378168	NA
	CE378662_216	378801	378663	NA
	CE378793_380	378932	378794	NA
	CE378797_781	378936	378798	NA
	CE378806_89	378945	378807	NA
	CE379089_108	379228	379090	NA
	CE379151_39	379290	379152	NA
	CE379360_281	379499	379361	NA
	CE379424_567	379563	379425	NA
	CE379745_124	379884	379746	Other secreted protein
	CE380039_766	380178	380040	NA
	CE380341_302	380480	380342	NA
	CE380596_268	380735	380597	NA
	CE380608_322	380747	380609	NA
	CE380620_237	380759	380621	NA
	CE38063_37	38202	38064	Other secreted protein
	CE380697_3755	380836	380698	NA
	CE3807_193	3946	3808	NA
	CE380822_1608	380961	380823	NA
	CE38089_160	38228	38090	NA
	CE38093_315	38232	38094	NA
	CE381191_215	381330	381192	NA
	CE381341_1511	381480	381342	NA
	CE381391_104	381530	381392	NA
	CE381646_1718	381785	381647	NA
	CE381830_49043	381969	381831	NA
	CE381833_1095	381972	381834	Other secreted protein
	CE381843_101	381982	381844	NA
	CE38224_1685	38363	38225	NA
	CE382522_729	382661	382523	NA
	CE382550_1172	382689	382551	NA
	CE382810_345	382949	382811	NA
	CE382897_690	383036	382898	NA
	CE382950_649	383089	382951	NA
	CE382990_514	383129	382991	NA
	CE382995_395	383134	382996	NA
	CE383010_316	383149	383011	NA
	CE383035_656	383174	383036	NA
	CE383536_58	383675	383537	NA
	CE383627_133	383766	383628	NA
	CE383980_8190	384119	383981	NA
	CE384391_59	384530	384392	NA
	CE384689_25	384828	384690	NA
	CE385642_183	385781	385643	NA
	CE385684_288	385823	385685	NA
	CE385743_1181	385882	385744	NA
	CE385935_200	386074	385936	NA
	CE385971_139	386110	385972	NA
	CE386012_411	386151	386013	Lipase
	CE386231_44	386370	386232	NA
	CE386239_359	386378	386240	NA
	CE386243_263	386382	386244	NA
	CE386250_662	386389	386251	NA
	CE386278_1768	386417	386279	NA
	CE386364_69	386503	386365	NA
	CE386367_30	386506	386368	NA
	CE386389_53	386528	386390	NA
	CE387078_1428	387217	387079	NA
	CE387079_462	387218	387080	NA
	CE387087_1697	387226	387088	Other secreted protein
	CE387520_506	387659	387521	Other secreted protein
	CE388028_995	388167	388029	NA
	CE388239_406	388378	388240	NA
	CE389043_7	389182	389044	NA
	CE389195_503	389334	389196	NA
	CE389196_209	389335	389197	NA
	CE389658_28	389797	389659	NA
	CE39006_4320	39145	39007	NA
	CE390077_302	390216	390078	NA
	CE39012_1660	39151	39013	NA
	CE39022_1228	39161	39023	NA
	CE390497_1559	390636	390498	NA
	CE390829_414	390968	390830	NA
	CE390872_36	391011	390873	NA
	CE391192_1094	391331	391193	NA
	CE391664_45	391803	391665	NA
	CE391679_3504	391818	391680	NA
	CE39178_188	39317	39179	NA
	CE391977_416	392116	391978	NA
	CE392049_5017	392188	392050	Other secreted protein
	CE392307_1222	392446	392308	NA
	CE392523_2693	392662	392524	NA
	CE392627_639	392766	392628	NA
	CE392784_2511	392923	392785	NA
	CE392799_507	392938	392800	NA
	CE392963_220	393102	392964	NA
	CE393708_788	393847	393709	NA
	CE393741_423	393880	393742	NA
	CE394770_20411	394909	394771	NA
	CE395297_509	395436	395298	NA
	CE395386_861	395525	395387	NA
	CE39577_301	39716	39578	NA
	CE396618_539	396757	396619	NA
	CE39663_132	39802	39664	NA
	CE396868_222	397007	396869	NA
	CE396901_700	397040	396902	NA
	CE396984_60	397123	396985	NA
	CE397439_4	397578	397440	NA
	CE397583_444	397722	397584	NA
	CE397664_498	397803	397665	NA
	CE397686_525	397825	397687	NA
	CE397833_228	397972	397834	NA
	CE397884_204	398023	397885	NA
	CE398155_397	398294	398156	NA
	CE398179_227	398318	398180	NA
	CE398395_1291	398534	398396	NA
	CE398738_3817	398877	398739	NA
	CE399046_1082	399185	399047	NA
	CE399190_283	399329	399191	NA
	CE400101_22	400240	400102	NA
	CE400122_421	400261	400123	NA
	CE400405_291	400544	400406	NA
	CE400619_43	400758	400620	NA
	CE400687_12341	400826	400688	NA
	CE400706_1262	400845	400707	NA
	CE40097_777	40236	40098	NA
	CE40119_229	40258	40120	NA
	CE40138_951	40277	40139	NA
	CE401535_115	401674	401536	NA
	CE401536_93	401675	401537	NA
	CE401546_207	401685	401547	NA
	CE401579_4058	401718	401580	NA
	CE401749_3708	401888	401750	NA
	CE401755_5738	401894	401756	NA
	CE401799_3861	401938	401800	NA
	CE401892_1684	402031	401893	NA
	CE40214_925	40353	40215	NA
	CE402237_1078	402376	402238	Other secreted protein
	CE402360_389	402499	402361	NA
	CE402396_814	402535	402397	NA
	CE403552_410	403691	403553	NA
	CE40375_27	40514	40376	NA
	CE404050_4162	404189	404051	NA
	CE404235_26	404374	404236	NA
	CE404236_82	404375	404237	NA
	CE404306_363	404445	404307	NA
	CE404470_663	404609	404471	NA
	CE404726_588	404865	404727	NA
	CE404747_3930	404886	404748	NA
	CE404948_1316	405087	404949	NA
	CE405071_8912	405210	405072	NA
	CE405102_204	405241	405103	NA
	CE405115_945	405254	405116	NA
	CE405495_87283	405634	405496	NA
	CE405876_216	406015	405877	NA
	CE405990_4024	406129	405991	NA
	CE4060_3398	4199	4061	NA
	CE406088_47	406227	406089	NA
	CE406127_185	406266	406128	NA
	CE406327_1621	406466	406328	NA
	CE406329_333	406468	406330	NA
	CE406505_14666	406644	406506	NA
	CE406518_1058	406657	406519	NA
	CE406808_2914	406947	406809	NA
	CE407623_66	407762	407624	NA
	CE407689_5966	407828	407690	NA
	CE407698_390	407837	407699	NA
	CE407848_1673	407987	407849	NA
	CE407877_492	408016	407878	NA
	CE407931_1863	408070	407932	NA
	CE407996_3416	408135	407997	NA
	CE408208_1284	408347	408209	NA
	CE408265_162	408404	408266	NA
	CE40832_3888	40971	40833	NA
	CE409068_747	409207	409069	NA
	CE409072_5400	409211	409073	NA
	CE409158_146	409297	409159	NA
	CE409355_527	409494	409356	NA
	CE40940_86	41079	40941	NA
	CE409769_22	409908	409770	NA
	CE409887_2978	410026	409888	NA
	CE409971_1263	410110	409972	NA
	CE410489_262	410628	410490	NA
	CE410502_88	410641	410503	NA
	CE41074_27	41213	41075	NA
	CE410930_141	411069	410931	NA
	CE411024_646	411163	411025	NA
	CE411195_1838	411334	411196	NA
	CE41155_272	41294	41156	NA
	CE411605_1852	411744	411606	NA
	CE41163_198	41302	41164	NA
	CE411970_4460	412109	411971	NA
	CE412118_240	412257	412119	NA
	CE412351_740	412490	412352	NA
	CE412664_106	412803	412665	NA
	CE412688_20	412827	412689	NA
	CE412994_157	413133	412995	NA
	CE412995_1335	413134	412996	NA
	CE413032_8057	413171	413033	NA
	CE413148_1047	413287	413149	NA
	CE413157_433	413296	413158	NA
	CE413208_22206	413347	413209	NA
	CE413425_154	413564	413426	Other secreted protein
	CE4137_825	4276	4138	NA
	CE413895_261	414034	413896	NA
	CE413999_2047	414138	414000	NA
	CE414279_47	414418	414280	NA
	CE414576_564	414715	414577	NA
	CE414948_5092	415087	414949	NA
	CE415636_205	415775	415637	NA
	CE416032_2634	416171	416033	NA
	CE416255_126	416394	416256	NA
	CE416260_72	416399	416261	NA
	CE416263_107	416402	416264	NA
	CE416314_158	416453	416315	NA
	CE416364_46	416503	416365	NA
	CE416397_32	416536	416398	Other secreted protein
	CE416401_124	416540	416402	NA
	CE416442_184	416581	416443	NA
	CE416524_447	416663	416525	NA
	CE416696_381	416835	416697	NA
	CE417286_2004	417425	417287	NA
	CE417534_310	417673	417535	NA
	CE417879_35	418018	417880	NA
	CE4218_1378	4357	4219	Other secreted protein
	CE42342_533	42481	42343	NA
	CE42410_691	42549	42411	NA
	CE42453_11707	42592	42454	NA
	CE42680_548	42819	42681	NA
	CE43219_192	43358	43220	NA
	CE43313_45106	43452	43314	NA
	CE43488_188	43627	43489	NA
	CE43491_128	43630	43492	NA
	CE4353_588	4492	4354	NA
	CE43658_437	43797	43659	NA
	CE43876_9534	44015	43877	NA
	CE43919_204	44058	43920	NA
	CE44020_511	44159	44021	NA
	CE44309_173	44448	44310	NA
	CE44347_424	44486	44348	NA
	CE44374_445	44513	44375	NA
	CE44429_882	44568	44430	NA
	CE44507_478	44646	44508	NA
	CE46025_329	46164	46026	NA
	CE46215_101	46354	46216	Other secreted protein
	CE46986_595	47125	46987	Other secreted protein
	CE47349_159	47488	47350	NA
	CE47507_135	47646	47508	Other secreted protein
	CE47552_93	47691	47553	NA
	CE47668_174	47807	47669	NA
	CE47753_2114	47892	47754	NA
	CE47762_12844	47901	47763	NA
	CE48033_63	48172	48034	NA
	CE48072_1639	48211	48073	NA
	CE48462_2584	48601	48463	NA
	CE49114_997	49253	49115	NA
	CE49156_362	49295	49157	NA
	CE49395_5331	49534	49396	NA
	CE49863_13937	50002	49864	NA
	CE49956_539	50095	49957	NA
	CE50053_39	50192	50054	NA
	CE50063_1079	50202	50064	NA
	CE50184_367	50323	50185	NA
	CE50704_2721	50843	50705	NA
	CE50724_211	50863	50725	NA
	CE51104_819	51243	51105	NA
	CE51431_201	51570	51432	NA
	CE51736_19	51875	51737	NA
	CE51906_9177	52045	51907	NA
	CE51948_459	52087	51949	NA
	CE5234_6110	5373	5235	NA
	CE52404_26	52543	52405	NA
	CE52443_153	52582	52444	NA
	CE52575_1469	52714	52576	NA
	CE52871_626	53010	52872	NA
	CE52893_4063	53032	52894	NA
	CE52924_501	53063	52925	NA
	CE53202_930	53341	53203	NA
	CE53253_38	53392	53254	NA
	CE53377_1858	53516	53378	NA
	CE53421_196	53560	53422	NA
	CE53439_1994	53578	53440	NA
	CE53554_342	53693	53555	NA
	CE53724_43	53863	53725	NA
	CE53903_801	54042	53904	Other secreted protein
	CE54349_771	54488	54350	NA
	CE54415_363	54554	54416	NA
	CE54606_581	54745	54607	NA
	CE54976_2139	55115	54977	NA
	CE55264_1356	55403	55265	NA
	CE55272_75	55411	55273	NA
	CE5534_969	5673	5535	NA
	CE55782_16	55921	55783	Other secreted protein
	CE55814_690	55953	55815	NA
	CE55837_11902	55976	55838	NA
	CE55892_919	56031	55893	NA
	CE55893_990	56032	55894	NA
	CE56145_965	56284	56146	NA
	CE56147_318	56286	56148	NA
	CE5653_741	5792	5654	NA
	CE57146_93	57285	57147	NA
	CE57147_293	57286	57148	NA
	CE57194_114	57333	57195	NA
	CE57476_2587	57615	57477	NA
	CE57534_14	57673	57535	NA
	CE579_959	718	580	NA
	CE58505_569	58644	58506	NA
	CE58525_1998	58664	58526	CAZyme
	CE60087_86	60226	60088	NA
	CE60699_9	60838	60700	NA
	CE60797_1625	60936	60798	NA
	CE60823_421	60962	60824	NA
	CE61229_1220	61368	61230	NA
	CE61384_507	61523	61385	NA
	CE6149_590	6288	6150	NA
	CE61503_233	61642	61504	NA
	CE61575_1105	61714	61576	NA
	CE61775_271	61914	61776	NA
	CE62075_151	62214	62076	NA
	CE62170_59	62309	62171	NA
	CE62225_245	62364	62226	NA
	CE62254_4985	62393	62255	NA
	CE62647_891	62786	62648	NA
	CE62842_1457	62981	62843	NA
	CE63059_10	63198	63060	NA
	CE63063_390	63202	63064	NA
	CE63276_334	63415	63277	NA
	CE63326_3883	63465	63327	NA
	CE63669_2509	63808	63670	NA
	CE63719_15562	63858	63720	NA
	CE64024_79	64163	64025	NA
	CE64436_74	64575	64437	NA
	CE65534_7383	65673	65535	NA
	CE65936_5747	66075	65937	NA
	CE67241_1587	67380	67242	NA
	CE68413_119	68552	68414	NA
	CE68575_94	68714	68576	NA
	CE69598_1066	69737	69599	NA
	CE69779_1451	69918	69780	NA
	CE70438_146	70577	70439	NA
	CE70677_666	70816	70678	NA
	CE70688_1177	70827	70689	NA
	CE70703_14	70842	70704	NA
	CE70728_707	70867	70729	NA
	CE70971_129	71110	70972	NA
	CE71258_1523	71397	71259	NA
	CE71279_4452	71418	71280	NA
	CE71320_335	71459	71321	NA
	CE7164_1432	7303	7165	NA
	CE7165_1985	7304	7166	NA
	CE72212_615	72351	72213	NA
	CE72727_1803	72866	72728	NA
	CE72864_48	73003	72865	NA
	CE72869_4951	73008	72870	NA
	CE73022_152	73161	73023	NA
	CE73470_256	73609	73471	NA
	CE73674_138	73813	73675	NA
	CE73680_119	73819	73681	NA
	CE73900_3404	74039	73901	NA
	CE74114_775	74253	74115	NA
	CE74263_507	74402	74264	NA
	CE74264_451	74403	74265	NA
	CE74449_145	74588	74450	NA
	CE74528_719	74667	74529	NA
	CE74788_48	74927	74789	NA
	CE74827_109	74966	74828	NA
	CE74906_56	75045	74907	NA
	CE75096_1418	75235	75097	NA
	CE75191_1108	75330	75192	NA
	CE75973_167	76112	75974	NA
	CE76196_208	76335	76197	NA
	CE76412_183	76551	76413	NA
	CE76565_1222	76704	76566	NA
	CE76587_1349	76726	76588	NA
	CE76743_38	76882	76744	Other secreted protein
	CE76903_1632	77042	76904	NA
	CE77889_893	78028	77890	NA
	CE78029_443	78168	78030	NA
	CE78083_658	78222	78084	NA
	CE78086_467	78225	78087	NA
	CE78160_478	78299	78161	NA
	CE78247_1363	78386	78248	NA
	CE78437_710	78576	78438	NA
	CE78466_3793	78605	78467	NA
	CE78625_195	78764	78626	NA
	CE78638_40	78777	78639	NA
	CE78649_280	78788	78650	NA
	CE78656_449	78795	78657	NA
	CE78667_210	78806	78668	NA
	CE79001_10	79140	79002	NA
	CE79238_1949	79377	79239	NA
	CE79437_1506	79576	79438	NA
	CE79481_32089	79620	79482	NA
	CE79854_1018	79993	79855	NA
	CE80001_1728	80140	80002	NA
	CE80099_313	80238	80100	NA
	CE80129_366	80268	80130	NA
	CE80243_31	80382	80244	NA
	CE80474_71	80613	80475	NA
	CE80935_68	81074	80936	NA
	CE80943_133	81082	80944	NA
	CE80961_60	81100	80962	NA
	CE81530_322	81669	81531	NA
	CE81531_72	81670	81532	NA
	CE81535_407	81674	81536	NA
	CE81543_317	81682	81544	NA
	CE81548_1514	81687	81549	NA
	CE8172_313	8311	8173	NA
	CE8173_121	8312	8174	NA
	CE81897_16786	82036	81898	NA
	CE83080_559	83219	83081	NA
	CE83436_188	83575	83437	NA
	CE83449_66	83588	83450	NA
	CE8354_132	8493	8355	NA
	CE8358_139	8497	8359	NA
	CE83645_11	83784	83646	NA
	CE83821_232	83960	83822	NA
	CE84007_1274	84146	84008	NA
	CE84589_1086	84728	84590	NA
	CE84626_202	84765	84627	NA
	CE8471_16	8610	8472	Other secreted protein
	CE84779_220	84918	84780	NA
	CE84781_1503	84920	84782	NA
	CE84792_86	84931	84793	NA
	CE84807_504	84946	84808	NA
	CE85150_260	85289	85151	NA
	CE8556_944	8695	8557	NA
	CE85927_638	86066	85928	NA
	CE86071_1297	86210	86072	NA
	CE86084_3228	86223	86085	NA
	CE86136_138	86275	86137	NA
	CE86176_138	86315	86177	NA
	CE86411_520	86550	86412	NA
	CE86412_596	86551	86413	NA
	CE86633_158	86772	86634	NA
	CE86899_320	87038	86900	NA
	CE86912_3283	87051	86913	NA
	CE86956_4852	87095	86957	NA
	CE87221_137	87360	87222	NA
	CE87399_316	87538	87400	NA
	CE87602_623	87741	87603	NA
	CE87611_102	87750	87612	NA
	CE87892_201	88031	87893	NA
	CE88686_464	88825	88687	NA
	CE88896_311	89035	88897	NA
	CE89043_45	89182	89044	NA
	CE89148_1038	89287	89149	NA
	CE9011_6009	9150	9012	NA
	CE90274_119	90413	90275	NA
	CE90415_36667	90554	90416	NA
	CE90493_6125	90632	90494	NA
	CE90616_5063	90755	90617	NA
	CE90670_88	90809	90671	NA
	CE90745_68	90884	90746	Other secreted protein
	CE90799_586	90938	90800	NA
	CE91404_158	91543	91405	NA
	CE91481_140	91620	91482	NA
	CE91588_2260	91727	91589	NA
	CE91693_2011	91832	91694	NA
	CE91838_4378	91977	91839	NA
	CE92246_81	92385	92247	NA
	CE92887_84	93026	92888	Other secreted protein
	CE92910_1589	93049	92911	NA
	CE92963_1507	93102	92964	Other secreted protein
	CE93149_565	93288	93150	NA
	CE93155_69	93294	93156	NA
	CE93161_27825	93300	93162	NA
	CE93172_118	93311	93173	NA
	CE93366_2449	93505	93367	NA
	CE93650_919	93789	93651	NA
	CE94088_62	94227	94089	Other secreted protein
	CE94143_188	94282	94144	NA
	CE9421_1265	9560	9422	NA
	CE94976_1349	95115	94977	NA
	CE94979_21	95118	94980	NA
	CE95059_4093	95198	95060	NA
	CE95114_19	95253	95115	NA
	CE9546_592	9685	9547	NA
	CE95604_724	95743	95605	NA
	CE95626_47742	95765	95627	NA
	CE95868_1767	96007	95869	NA
	CE95935_481	96074	95936	NA
	CE96379_7651	96518	96380	NA
	CE96500_40	96639	96501	NA
	CE96512_954	96651	96513	NA
	CE96725_954	96864	96726	NA
	CE97112_251	97251	97113	NA
	CE97683_67	97822	97684	NA
	CE97870_528	98009	97871	NA
	CE98367_8096	98506	98368	NA
	CE98577_718	98716	98578	NA
	CE98728_24	98867	98729	NA
	CE98842_461	98981	98843	NA
	CE99066_122	99205	99067	NA
	CE99405_80803	99544	99406	CAZyme
	CE9943_169	10082	9944	NA
	CE99436_1460	99575	99437	NA
	e_gw1.1.1542.1	480241	480103	Other secreted protein
	e_gw1.1.161.1	478278	478140	NA
	e_gw1.1.1694.1	478676	478538	NA
	e_gw1.1.3238.1	478315	478177	Peptidase
	e_gw1.1.417.1	480396	480258	NA
	e_gw1.1.427.1	478468	478330	NA
	e_gw1.1.491.1	480395	480257	NA
	e_gw1.10.1724.1	498010	497872	NA
	e_gw1.10.184.1	497702	497564	NA
	e_gw1.10.84.1	496373	496235	NA
	e_gw1.10.858.1	496602	496464	NA
	e_gw1.11.122.1	498558	498420	CAZyme
	e_gw1.11.402.1	498437	498299	NA
	e_gw1.11.59.1	499034	498896	NA
	e_gw1.11.991.1	498290	498152	NA
	e_gw1.110.4.1	510206	510068	NA
	e_gw1.12.618.1	500278	500140	NA
	e_gw1.13.1067.1	501301	501163	NA
	e_gw1.13.1233.1	500700	500562	NA
	e_gw1.14.102.1	502307	502169	NA
	e_gw1.14.1258.1	502566	502428	NA
	e_gw1.14.1336.1	501911	501773	Other secreted protein
	e_gw1.17.25.1	504428	504290	NA
	e_gw1.17.30.1	504742	504604	NA
	e_gw1.17.344.1	504755	504617	NA
	e_gw1.171.1.1	510374	510236	NA
	e_gw1.176.2.1	510381	510243	NA
	e_gw1.18.219.1	504947	504809	NA
	e_gw1.18.368.1	504952	504814	NA
	e_gw1.19.62.1	505372	505234	NA
	e_gw1.197.3.1	510401	510263	NA
	e_gw1.2.1555.1	481825	481687	NA
	e_gw1.2.1614.1	482438	482300	NA
	e_gw1.2.190.1	481838	481700	NA
	e_gw1.2.357.1	483170	483032	NA
	e_gw1.2.924.1	483211	483073	NA
	e_gw1.20.125.1	505985	505847	NA
	e_gw1.20.198.1	505863	505725	NA
	e_gw1.20.394.1	505891	505753	NA
	e_gw1.22.269.1	506491	506353	NA
	e_gw1.25.185.1	507677	507539	Peptidase
	e_gw1.25.248.1	507704	507566	NA
	e_gw1.26.185.1	507857	507719	NA
	e_gw1.27.25.1	508208	508070	NA
	e_gw1.29.79.1	508544	508406	NA
	e_gw1.3.133.1	484805	484667	CAZyme
	e_gw1.3.1354.1	485323	485185	NA
	e_gw1.3.1700.1	485578	485440	NA
	e_gw1.3.261.1	483921	483783	CAZyme
	e_gw1.3.29.1	485171	485033	NA
	e_gw1.32.69.1	508945	508807	NA
	e_gw1.33.24.1	508995	508857	NA
	e_gw1.37.57.1	509163	509025	NA
	e_gw1.39.37.1	509270	509132	CAZyme
	e_gw1.4.1717.1	487370	487232	CAZyme
	e_gw1.4.1972.1	487374	487236	NA
	e_gw1.4.274.1	487270	487132	NA
	e_gw1.40.12.1	509280	509142	NA
	e_gw1.42.42.1	509342	509204	NA
	e_gw1.45.9.1	509489	509351	NA
	e_gw1.5.122.1	488416	488278	CAZyme
	e_gw1.5.1559.1	488711	488573	NA
	e_gw1.5.1706.1	489265	489127	NA
	e_gw1.5.554.1	489320	489182	NA
	e_gw1.5.855.1	489035	488897	CAZyme
	e_gw1.53.14.1	509688	509550	Other secreted protein
	e_gw1.59.3.1	509783	509645	NA
	e_gw1.6.1332.1	490765	490627	NA
	e_gw1.6.243.1	489739	489601	NA
	e_gw1.6.936.1	490781	490643	NA
	e_gw1.63.23.1	509835	509697	NA
	e_gw1.68.20.1	509904	509766	NA
	e_gw1.7.1000.1	492762	492624	NA
	e_gw1.7.1158.1	492889	492751	NA
	e_gw1.7.1307.1	491961	491823	NA
	e_gw1.7.151.1	492486	492348	NA
	e_gw1.7.677.1	491396	491258	NA
	e_gw1.7.8.1	491398	491260	CAZyme
	e_gw1.70.3.1	509949	509811	NA
	e_gw1.8.130.1	493195	493057	NA
	e_gw1.8.1685.1	493298	493160	Other secreted protein
	e_gw1.8.1740.1	493847	493709	NA
	e_gw1.8.189.1	494112	493974	NA
	e_gw1.8.599.1	494805	494667	NA
	e_gw1.81.2.1	510031	509893	NA
	e_gw1.9.1221.1	495884	495746	NA
	e_gw1.9.641.1	495866	495728	Peptidase
	e_gw1.9.97.1	495543	495405	NA
	e_gw1.95.6.1	510122	509984	NA
[truncated: 2,049 more rows]
