# Supplementary material for: Genome-Wide Analysis of Corynespora cassiicola Leaf Fall Disease Putative Effectors
Source: Front Microbiol. 2018 Mar 2;9:276. doi: 10.3389/fmicb.2018.00276 (PMC5840194; doi:10.3389/fmicb.2018.00276)
Supplement: Supplementary file 3 [file Table3.XLSX]

## Sheet: GOEnrichement
	Table S3: GO terms enrichment of CCP singletons as defined from the interspecific study
	GOid	abundanceReference	abundanceObserved	abundanceExpected	pvalueFDRAdjusted	abundanceTrend	abundanceLog2ratio	ProteinID
	GO:0000252	57	8	220	0	over	1.94664	626881; 680580; 580081; 572965; 590900; 597506; 599056; 640151	C-3 sterol dehydrogenase (C-4 sterol decarboxylase) activity	molecular_function
	GO:0000253	49	7	192	0	over	1.97218	626881; 580081; 572965; 590900; 597506; 599056; 640151	3-keto sterol reductase activity	molecular_function
	GO:0003700	427	32	879	0	over	1.04144	128707; 180520; 204035; 224240; 243530; 25665; 261269; 344050; 362610; 381392; 390498; 39179; 96501; 489182; 622441; 616485; 627015; 619254; 620133; 620251; 680621; 575362; 572800; 589758; 593429; 603925; 627298; 641483; 630142; 446670; 473318; 647092	transcription factor activity	molecular_function
	GO:0003824	1333	76	2087	0	over	0.646999	125120; 223245; 294393; 31010; 417880; 501163; 510263; 505753; 483073; 509893; 495728; 623489; 626881; 606759; 607338; 609587; 610419; 679009; 680580; 682767; 682230; 675458; 676009; 527896; 533380; 555035; 543622; 544346; 550350; 578208; 578524; 567682; 580081; 570321; 572651; 572883; 572965; 573783; 590900; 581954; 583327; 594990; 603156; 604114; 604064; 604236; 596195; 605391; 597417; 597506; …	catalytic activity	molecular_function
	GO:0003899	55	14	385	0	over	2.80553	138051; 139762; 330054; 491823; 622456; 623736; 678657; 567877; 582028; 584556; 627961; 655716; 668444; 668911	DNA-directed RNA polymerase activity	molecular_function
	GO:0003900	54	13	357	0	over	2.72508	138051; 139762; 330054; 491823; 622456; 623736; 678657; 567877; 582028; 627961; 655716; 668444; 668911	DNA-directed RNA polymerase I activity	molecular_function
	GO:0003901	54	13	357	0	over	2.72508	138051; 139762; 330054; 491823; 622456; 623736; 678657; 567877; 582028; 627961; 655716; 668444; 668911	DNA-directed RNA polymerase II activity	molecular_function
	GO:0003902	54	13	357	0	over	2.72508	138051; 139762; 330054; 491823; 622456; 623736; 678657; 567877; 582028; 627961; 655716; 668444; 668911	DNA-directed RNA polymerase III activity	molecular_function
	GO:0004033	48	7	192	0	over	2.00192	626881; 580081; 572965; 590900; 597506; 599056; 640151	aldo-keto reductase activity	molecular_function
	GO:0004289	30	6	165	0	over	2.4576	478177; 674268; 586732; 655570; 665098; 644409	subtilase activity	molecular_function
	GO:0004495	48	7	192	0	over	2.00192	626881; 580081; 572965; 590900; 597506; 599056; 640151	mevaldate reductase activity	molecular_function
	GO:0004497	292	27	742	0	over	1.34459	295369; 498420; 500140; 484667; 483783; 508807; 488278; 618042; 611392; 680580; 671729; 534652; 520098; 564064; 541984; 595283; 587812; 603536; 604052; 639481; 628806; 629856; 632656; 446483; 643253; 659569; 662479	monooxygenase activity	molecular_function
	GO:0005488	836	52	1428	0	over	0.772613	125120; 197207; 223245; 373825; 417535; 510263; 483073; 485440; 509893; 626881; 606759; 610419; 679009; 680580; 682230; 676009; 550350; 567682; 580081; 570321; 572651; 572883; 572965; 589917; 590900; 603156; 604114; 604064; 604236; 596195; 605391; 597417; 597506; 599056; 639584; 639585; 639902; 640151; 628820; 630881; 627937; 474580; 651815; 654290; 654329; 656366; 656368; 657417; 657926; 661595;…	binding	molecular_function
	GO:0005506	324	32	879	0	over	1.43968	295369; 371622; 498420; 500140; 501163; 484667; 483783; 508807; 488278; 618042; 611392; 607338; 680580; 671729; 534652; 520098; 564064; 541984; 576873; 595283; 587812; 603536; 604052; 639481; 628806; 629856; 632656; 446483; 451345; 643253; 659569; 662479	iron ion binding	molecular_function
	GO:0005515	358	30	824	0	over	1.20261	129097; 14251; 254348; 25871; 260455; 316976; 619254; 671530; 681332; 589455; 589534; 589846; 582055; 580937; 580946; 581621; 583471; 583952; 585833; 586566; 637240; 640015; 627824; 635829; 636270; 473989; 457197; 657511; 657554; 662062	protein binding	molecular_function
	GO:0006118	598	42	1154	0	over	0.947848	121413; 295369; 326107; 332465; 498420; 500140; 480258; 484667; 483783; 508807; 488278; 618042; 611392; 680580; 671729; 534652; 537572; 520098; 561622; 564064; 541984; 576873; 580030; 568779; 572184; 595283; 592967; 595049; 587812; 603536; 604052; 639481; 628806; 629856; 632656; 446483; 451345; 655610; 643253; 659569; 662479; 664070	electron transport	biological_process
	GO:0008270	888	84	2307	0	over	1.37743	128596; 128707; 129097; 14251; 170155; 180520; 204035; 224240; 243530; 254348; 25665; 25871; 275419; 291512; 291692; 294198; 304981; 316976; 344050; 37479; 390498; 39179; 96501; 507719; 485185; 489182; 509984; 622441; 616485; 617363; 626900; 627015; 619254; 620133; 620251; 680621; 671530; 671717; 681609; 569056; 571506; 572567; 572800; 589455; 589534; 589758; 589846; 589372; 592294; 593429; 58205…	zinc ion binding	molecular_function
	GO:0008766	79	10	275	0	over	1.79768	11232; 142615; 180520; 616054; 681038; 568008; 591505; 631646; 663912; 651701	UDP-N-acetylmuramoylalanyl-D-glutamyl-2,6-diaminopimelate-D-alanyl-D-alanine ligase activity	molecular_function
	GO:0016229	48	7	192	0	over	2.00192	626881; 580081; 572965; 590900; 597506; 599056; 640151	steroid dehydrogenase activity	molecular_function
	GO:0016884	44	10	275	0	over	2.64203	301430; 502169; 550185; 590198; 590519; 640654; 633314; 634027; 656635; 665102	carbon-nitrogen ligase activity, with glutamine as amido-N-donor	molecular_function
	GO:0018169	79	10	275	0	over	1.79768	11232; 142615; 180520; 616054; 681038; 568008; 591505; 631646; 663912; 651701	ribosomal S6-glutamic acid ligase activity	molecular_function
	GO:0018451	48	7	192	0	over	2.00192	626881; 580081; 572965; 590900; 597506; 599056; 640151	epoxide dehydrogenase activity	molecular_function
	GO:0018452	48	7	192	0	over	2.00192	626881; 580081; 572965; 590900; 597506; 599056; 640151	5-exo-hydroxycamphor dehydrogenase activity	molecular_function
	GO:0018453	48	7	192	0	over	2.00192	626881; 580081; 572965; 590900; 597506; 599056; 640151	2-hydroxytetrahydrofuran dehydrogenase activity	molecular_function
	GO:0020037	317	34	934	0	over	1.55866	295369; 498420; 500140; 484667; 483783; 508807; 488278; 618042; 611392; 680580; 671729; 529539; 534652; 520098; 564064; 541984; 576873; 580030; 572184; 595283; 595049; 584596; 587812; 603536; 604052; 639481; 628806; 629856; 632656; 446483; 643253; 659569; 662479; 664070	heme binding	molecular_function
	GO:0032442	48	7	192	0	over	2.00192	626881; 580081; 572965; 590900; 597506; 599056; 640151	phenylcoumaran benzylic ether reductase activity	molecular_function
	GO:0033764	48	7	192	0	over	2.00192	626881; 580081; 572965; 590900; 597506; 599056; 640151	steroid dehydrogenase activity, acting on the CH-OH group of donors, NAD or NADP as acceptor	molecular_function
	GO:0033765	48	7	192	0	over	2.00192	626881; 580081; 572965; 590900; 597506; 599056; 640151	steroid dehydrogenase activity, acting on the CH-CH group of donors	molecular_function
	GO:0034062	54	13	357	0	over	2.72508	138051; 139762; 330054; 491823; 622456; 623736; 678657; 567877; 582028; 627961; 655716; 668444; 668911	RNA polymerase activity	molecular_function
	GO:0043713	48	7	192	0	over	2.00192	626881; 580081; 572965; 590900; 597506; 599056; 640151	(R)-2-hydroxyisocaproate dehydrogenase activity	molecular_function
	GO:0043773	79	10	275	0	over	1.79768	11232; 142615; 180520; 616054; 681038; 568008; 591505; 631646; 663912; 651701	coenzyme F420-0 gamma-glutamyl ligase activity	molecular_function
	GO:0043774	79	10	275	0	over	1.79768	11232; 142615; 180520; 616054; 681038; 568008; 591505; 631646; 663912; 651701	coenzyme F420-2 alpha-glutamyl ligase activity	molecular_function
	GO:0048258	48	7	192	0	over	2.00192	626881; 580081; 572965; 590900; 597506; 599056; 640151	3-ketoglucose-reductase activity	molecular_function
	GO:0051990	48	7	192	0	over	2.00192	626881; 580081; 572965; 590900; 597506; 599056; 640151	(R)-2-hydroxyglutarate dehydrogenase activity	molecular_function
	GO:0004448	51	7	192	2e-85	over	1.91446	626881; 580081; 572965; 590900; 597506; 599056; 640151	isocitrate dehydrogenase activity	molecular_function
	GO:0006355	486	33	906	2e-79	over	0.899114	128707; 180520; 204035; 224240; 243530; 25665; 261269; 344050; 362610; 381392; 390498; 39179; 96501; 489182; 622441; 616485; 627015; 619254; 620133; 620251; 680621; 575362; 572800; 589758; 593429; 584339; 603925; 627298; 641483; 630142; 446670; 473318; 647092	regulation of transcription, DNA-dependent	biological_process
	GO:0008875	54	7	192	3e-77	over	1.832	626881; 580081; 572965; 590900; 597506; 599056; 640151	gluconate dehydrogenase activity	molecular_function
	GO:0008152	1357	73	2005	1e-67	over	0.563152	125120; 157991; 223245; 262442; 417880; 54977; 510263; 505753; 483073; 509893; 626676; 626881; 611217; 606759; 610419; 679009; 680580; 682767; 682230; 674034; 676009; 525419; 563472; 543622; 550185; 550350; 551319; 578524; 567682; 580081; 570321; 572651; 572883; 572965; 572734; 573783; 590900; 594990; 584807; 595244; 603156; 604114; 604064; 604236; 596195; 605391; 597417; 597506; 599056; 639584; …	metabolic process	biological_process
	GO:0006508	292	21	577	8e-61	over	0.982025	478177; 507539; 626259; 620202; 609587; 674268; 674431; 533446; 536033; 571050; 592294; 586732; 586747; 587415; 634164; 635835; 446495; 655570; 655616; 665098; 644409	proteolysis	biological_process
	GO:0003676	406	27	742	9e-61	over	0.869084	170155; 275419; 291692; 294198; 304981; 37479; 509984; 617363; 671717; 681609; 569056; 571506; 572567; 589372; 582281; 593598; 582450; 634078; 635297; 446175; 446203; 442440; 472814; 665585; 644425; 646364; 642513	nucleic acid binding	molecular_function
	GO:0005634	695	40	1099	2e-51	over	0.660591	128596; 128707; 180520; 204035; 224240; 243530; 25665; 261269; 344050; 381342; 390498; 39179; 96501; 507719; 489182; 622441; 616485; 627015; 619254; 620133; 620251; 680621; 580646; 572800; 589758; 589917; 593429; 595121; 603925; 627298; 641483; 630142; 627789; 474156; 446670; 447435; 473318; 449464; 644252; 647092	nucleus	cellular_component
	GO:0005576	55	6	165	4e-48	over	1.58313	294670; 491260; 574726; 593706; 640448; 443376	extracellular region	cellular_component
	GO:0005524	665	12	330	3e-37	under	-1.01272	272282; 621557; 580638; 578362; 578557; 590339; 598015; 599109; 629714; 635297; 653107; 661588	ATP binding	molecular_function
	GO:0005622	493	28	769	5e-34	over	0.641443	170155; 275419; 291512; 291692; 294198; 345927; 37479; 381392; 509984; 623747; 617363; 681609; 577919; 569056; 571506; 572567; 589372; 582450; 638365; 631593; 635297; 446203; 442440; 472814; 665585; 644425; 646364; 642513	intracellular	cellular_component
	GO:0016491	924	45	1236	2e-23	over	0.419636	125120; 157991; 326107; 371622; 42411; 54977; 480258; 483073; 509811; 623489; 626881; 606759; 679009; 682230; 674034; 527896; 533380; 537572; 555035; 561622; 550350; 579026; 580081; 569399; 572883; 572965; 574235; 584807; 604064; 597417; 599056; 640137; 640151; 630136; 630769; 632377; 627859; 451345; 445352; 654290; 654329; 655610; 661595; 663632; 648552	oxidoreductase activity	molecular_function
	GO:0016020	591	13	357	9e-21	under	-0.727042	286095; 478177; 485440; 681332; 681716; 536033; 572688; 582862; 605299; 638080; 630922; 633182; 635835	membrane	cellular_component
	GO:0003677	407	20	549	2e-11	over	0.432575	128596; 242353; 507719; 509204; 491823; 621649; 614717; 589758; 593865; 584339; 584556; 595121; 641483; 630142; 628003; 474156; 446387; 473165; 449464; 649952	DNA binding	molecular_function
	GO:0005975	269	6	165	2e-09	under	-0.706968	607973; 677270; 599028; 638784; 638905; 648692	carbohydrate metabolic process	biological_process
	GO:0005215	520	22	604	0.002	over	0.216596	197207; 286095; 342350; 373825; 381834; 417535; 60088; 497872; 504814; 626599; 609524; 536033; 575279; 572688; 574726; 582862; 605299; 638080; 639253; 633182; 665629; 646921	transporter activity	molecular_function
