# Supplementary material for: Genome-Wide Analysis of Corynespora cassiicola Leaf Fall Disease Putative Effectors
Source: Front Microbiol. 2018 Mar 2;9:276. doi: 10.3389/fmicb.2018.00276 (PMC5840194; doi:10.3389/fmicb.2018.00276)
Supplement: Supplementary file 4 [file Table4.XLSX]

## Sheet: Table S4
	Table S4. List of CCP predicted effector genes
	Locus ID, protein ID, transcript ID refer to the DOE-JGI 1000 Fungal Genomes database (http://genome.jgi.doe.gov/Corca1/Corca1.home.html) except for cassiicolin Cas1 (888888) which was manually annotated. Putative effectors are categories are CAZymes, lipases, cutinases, peptidases, other secreted proteins and proteins associated with the secondary metabolism. Secretion: only conventional ER/Golg…
	Locus ID	Protein ID	Transcript ID	Category	Sub-category	Secretion	Scaffold	Location
	Cassiicolin_Cas1	888888	888888	Other secreted protein		SSP	scaffold_130	2337-2848
	CE101110_333	101111	101249	CAZyme	GT34	N	scaffold_13	114832-117047
	CE102499_32639	102500	102638	Other secreted protein		SSP	scaffold_13	280174-281125
	CE102507_109	102508	102646	Other secreted protein		SSP	scaffold_13	281737-282614
	CE104719_1888	104720	104858	Other secreted protein		SSP	scaffold_13	565927-566666
	CE104930_4985	104931	105069	Peptidase		N	scaffold_13	587632-589943
	CE105048_742	105049	105187	Other secreted protein		SSP	scaffold_13	596479-597091
	CE105066_4843	105067	105205	Other secreted protein		LSP	scaffold_13	603919-605487
	CE109152_966	109153	109291	Other secreted protein		LSP	scaffold_13	969618-971171
	CE11129_14320	11130	11268	Other secreted protein		SSP	scaffold_1	1164499-1165540
	CE11231_65815	11232	11370	Other secreted protein		LSP	scaffold_1	1186825-1188371
	CE112460_41	112461	112599	Other secreted protein		SSP	scaffold_13	1271759-1272250
	CE112478_129	112479	112617	Other secreted protein		SSP	scaffold_13	1270558-1271757
	CE112565_856	112566	112704	CAZyme	CE10	N	scaffold_13	1280855-1283001
	CE112590_1199	112591	112729	CAZyme	GH3	LSP	scaffold_13	1285576-1288470
	CE114515_358	114516	114654	Other secreted protein		SSP	scaffold_13	1423035-1424192
	CE116468_6022	116469	116607	CAZyme	GH103	N	scaffold_14	55017-56589
	CE11656_4883	11657	11795	Other secreted protein		LSP	scaffold_1	1204113-1206161
	CE11761_8927	11762	11900	Other secreted protein		LSP	scaffold_1	1225933-1229329
	CE118549_16500	118550	118688	CAZyme	GH20	LSP	scaffold_14	213121-215480
	CE118594_2147	118595	118733	Other secreted protein		LSP	scaffold_14	216340-218040
	CE12082_1048	12083	12221	Other secreted protein		LSP	scaffold_1	1263016-1264797
	CE121764_213	121765	121903	Peptidase		N	scaffold_14	520011-521322
	CE12187_1025	12188	12326	Other secreted protein		SSP	scaffold_1	1267770-1268830
	CE122181_25213	122182	122320	Peptidase		N	scaffold_14	563784-565527
	CE123867_1631	123868	124006	Other secreted protein		LSP	scaffold_14	708198-710761
	CE126152_2596	126153	126291	Peptidase		SSP	scaffold_14	817352-818715
	CE12782_9385	12783	12921	CAZyme	GH32	N	scaffold_1	1332508-1335088
	CE128035_2793	128036	128174	Peptidase		N	scaffold_14	1039366-1041033
	CE129095_556	129096	129234	Peptidase		N	scaffold_14	1156924-1158607
	CE129287_293	129288	129426	Other secreted protein		LSP	scaffold_14	1169184-1171964
	CE129657_31747	129658	129796	Peptidase		N	scaffold_14	1236677-1238724
	CE131180_2399	131181	131319	Other secreted protein		SSP	scaffold_14	1357105-1357621
	CE131758_1663	131759	131897	Other secreted protein		SSP	scaffold_14	1392337-1393244
	CE134286_8310	134287	134425	CAZyme	GH15	N	scaffold_15	156321-158355
	CE134338_2867	134339	134477	Other secreted protein		SSP	scaffold_15	159151-159616
	CE134359_17102	134360	134498	Peptidase		N	scaffold_15	164833-170694
	CE137084_860	137085	137223	Other secreted protein		LSP	scaffold_15	261892-262461
	CE137434_2155	137435	137573	Peptidase		N	scaffold_15	443849-445297
	CE137445_1674	137446	137584	Other secreted protein		LSP	scaffold_15	486616-488224
	CE137488_493	137489	137627	Other secreted protein		SSP	scaffold_15	492839-494671
	CE137792_14640	137793	137931	CAZyme	GH18	N	scaffold_15	496255-497103
	CE13871_519	13872	14010	Other secreted protein		LSP	scaffold_15	519556-522050
	CE140663_1660	140664	140802	CAZyme	GH76	N	scaffold_1	1453518-1455018
	CE140948_2232	140949	141087	Other secreted protein		SSP	scaffold_15	755710-757302
	CE141522_2956	141523	141661	CAZyme	GH43	N	scaffold_15	776155-777037
	CE141638_7455	141639	141777	Other secreted protein		SSP	scaffold_15	832728-835398
	CE141694_19529	141695	141833	Other secreted protein		LSP	scaffold_15	860268-861724
	CE141700_5341	141701	141839	Peptidase		N	scaffold_15	880321-881958
	CE142905_258	142906	143044	CAZyme	GH5	N	scaffold_15	887680-889146
	CE143435_95	143436	143574	Other secreted protein		LSP	scaffold_15	1072988-1074682
	CE14389_6279	14390	14528	Other secreted protein		SSP	scaffold_16	122421-123903
	CE144188_17	144189	144327	Other secreted protein		SSP	scaffold_1	1554191-1555112
	CE146460_308	146461	146599	Other secreted protein		SSP	scaffold_16	322775-323135
	CE147006_10924	147007	147145	Peptidase		N	scaffold_16	666428-667832
	CE148705_69440	148706	148844	CAZyme	GH128	LSP	scaffold_16	749339-752699
	CE149475_9110	149476	149614	Peptidase		N	scaffold_17	47952-50148
	CE149929_667	149930	150068	Other secreted protein		SSP	scaffold_17	126893-128226
	CE15036_119276	15037	15175	Other secreted protein		SSP	scaffold_17	176247-176837
	CE151704_976	151705	151843	Other secreted protein		LSP	scaffold_1	1589270-1590520
	CE154375_4338	154376	154514	Other secreted protein		LSP	scaffold_17	288745-292983
	CE154828_319	154829	154967	CAZyme	CE1	LSP	scaffold_18	73013-75316
	CE155727_1137	155728	155866	Cutinase		SSP	scaffold_18	84945-86410
	CE157182_1732	157183	157321	CAZyme	GH92	N	scaffold_18	167409-168602
	CE15738_34270	15739	15877	Other secreted protein		LSP	scaffold_18	401781-402907
	CE158034_1009	158035	158173	Other secreted protein		SSP	scaffold_1	1633367-1635004
	CE158639_665	158640	158778	Other secreted protein		SSP	scaffold_18	534122-535329
	CE159240_2274	159241	159379	CAZyme	AA1	LSP	scaffold_187	840-1603
	CE161_2309	162	300	CAZyme	AA3	LSP	scaffold_19	111253-113758
	CE162213_7890	162214	162352	CAZyme	CBM50	N	scaffold_1	73389-75744
	CE162482_6576	162483	162621	Peptidase		N	scaffold_19	380264-382566
	CE164517_3482	164518	164656	Other secreted protein		LSP	scaffold_19	417064-419564
	CE164527_215	164528	164666	CAZyme	AA5	LSP	scaffold_19	574555-576289
	CE165487_23876	165488	165626	Other secreted protein		LSP	scaffold_19	576289-578895
	CE166935_286	166936	167074	Other secreted protein		SSP	scaffold_2	38645-40137
	CE168195_80	168196	168334	Other secreted protein		SSP	scaffold_2	171120-172411
	CE168294_27680	168295	168433	CAZyme	CE11	N	scaffold_2	246289-247525
	CE172393_5436	172394	172532	Other secreted protein		LSP	scaffold_2	256291-260309
	CE173613_1091	173614	173752	CAZyme	CE4	N	scaffold_2	535876-537738
	CE174128_3694	174129	174267	CAZyme	AA3	N	scaffold_2	655148-657135
	CE174640_205	174641	174779	Other secreted protein		SSP	scaffold_2	688726-691095
	CE176294_4107	176295	176433	CAZyme	GH92	N	scaffold_2	742073-742958
	CE17696_877	17697	17835	Other secreted protein		SSP	scaffold_2	827376-828645
	CE17748_93	17749	17887	Other secreted protein		SSP	scaffold_1	1809579-1810640
	CE177576_566	177577	177715	Other secreted protein		SSP	scaffold_1	1820829-1821864
	CE177766_41	177767	177905	Peptidase		N	scaffold_2	954870-955435
	CE178161_656	178162	178300	Other secreted protein		LSP	scaffold_2	992306-993547
	CE180353_23	180354	180492	Other secreted protein		SSP	scaffold_2	1037230-1039107
	CE180611_348	180612	180750	Other secreted protein		SSP	scaffold_2	1179897-1180702
	CE180851_42621	180852	180990	Other secreted protein		LSP	scaffold_2	1223304-1223698
	CE180871_226	180872	181010	Peptidase		N	scaffold_2	1260146-1261715
	CE180904_145	180905	181043	Peptidase		N	scaffold_2	1258752-1260172
	CE181381_1314	181382	181520	Peptidase		N	scaffold_2	1258191-1258830
	CE182127_1354	182128	182266	Other secreted protein		LSP	scaffold_2	1306836-1309317
	CE182551_2989	182552	182690	CAZyme	GH47	LSP	scaffold_2	1377061-1379033
	CE183037_1805	183038	183176	CAZyme	GT66	N	scaffold_2	1435579-1438049
	CE184059_15189	184060	184198	Other secreted protein		SSP	scaffold_2	1458967-1459958
	CE18422_10352	18423	18561	Peptidase		N	scaffold_2	1495890-1497136
	CE184236_6477	184237	184375	Peptidase		N	scaffold_1	1953254-1954441
	CE184756_582	184757	184895	CAZyme	CE10	LSP	scaffold_2	1523790-1525481
	CE184981_156	184982	185120	Other secreted protein		SSP	scaffold_2	1583811-1586250
	CE185401_225	185402	185540	Other secreted protein		LSP	scaffold_2	1623918-1624860
	CE185437_5768	185438	185576	CAZyme	GH13/CBM20	LSP	scaffold_2	1667948-1669872
	CE186847_453	186848	186986	Lipase		N	scaffold_2	1674368-1676689
	CE18704_15598	18705	18843	CAZyme	CBM13	N	scaffold_2	1890752-1891440
	CE187151_1389	187152	187290	CAZyme	GT48	N	scaffold_1	1991934-1995466
	CE187347_1575	187348	187486	Lipase		LSP	scaffold_2	1912073-1914251
	CE188197_623	188198	188336	Other secreted protein		LSP	scaffold_2	1951177-1952987
	CE190670_31142	190671	190809	Peptidase		N	scaffold_2	2062133-2063984
	CE190788_1178	190789	190927	Other secreted protein		SSP	scaffold_2	2254871-2257054
	CE190811_16854	190812	190950	CAZyme	CE11	N	scaffold_2	2279756-2281024
	CE190876_82	190877	191015	Other secreted protein		SSP	scaffold_2	2281953-2284377
	CE191051_9445	191052	191190	CAZyme	GT2	N	scaffold_2	2279340-2280033
	CE191503_4722	191504	191642	Other secreted protein		SSP	scaffold_2	2292633-2297013
	CE193597_16164	193598	193736	Other secreted protein		LSP	scaffold_2	2383614-2384485
	CE193818_13176	193819	193957	Peptidase		LSP	scaffold_2	2650677-2652399
	CE193974_1244	193975	194113	CAZyme	AA1	LSP	scaffold_2	2657862-2659425
	CE19598_300	19599	19737	CAZyme	GT48	N	scaffold_2	2669204-2672363
	CE19606_20913	19607	19745	Other secreted protein		SSP	scaffold_1	2069018-2070906
	CE19618_14938	19619	19757	Other secreted protein		SSP	scaffold_1	2074131-2075197
	CE196871_56	196872	197010	Peptidase		N	scaffold_1	2071791-2072627
	CE197627_448	197628	197766	CAZyme	AA3	LSP	scaffold_20	56247-57058
	CE197980_8859	197981	198119	Other secreted protein		SSP	scaffold_20	232679-235015
	CE199710_168	199711	199849	Other secreted protein		LSP	scaffold_20	298399-299204
	CE203855_26	203856	203994	Other secreted protein		SSP	scaffold_20	495665-496917
	CE206852_69	206853	206991	CAZyme	GH92	N	scaffold_21	225307-225941
	CE206914_857	206915	207053	CAZyme	GH7	LSP	scaffold_22	68988-70124
	CE207196_1244	207197	207335	Other secreted protein		LSP	scaffold_22	91828-93726
	CE207751_10470	207752	207890	CAZyme	GT2	N	scaffold_22	116526-118897
	CE20807_1032	20808	20946	CAZyme	AA3	N	scaffold_22	133223-135290
	CE209923_18311	209924	210062	CAZyme	GH28	LSP	scaffold_1	2161137-2163606
	CE210008_5112	210009	210147	Other secreted protein		SSP	scaffold_22	398820-400424
	CE210070_2321	210071	210209	Other secreted protein		LSP	scaffold_22	418989-419999
	CE210204_400	210205	210343	Other secreted protein		SSP	scaffold_22	434520-436940
	CE21047_7298	21048	21186	Other secreted protein		LSP	scaffold_220	683-1049
	CE2111_911	2112	2250	Other secreted protein		SSP	scaffold_1	2187256-2188663
	CE211364_4099	211365	211503	Peptidase		N	scaffold_1	221304-221867
	CE211660_1996	211661	211799	Lipase		N	scaffold_23	184681-186649
	CE21175_362	21176	21314	CAZyme	GH18	N	scaffold_23	225130-226736
	CE212329_1568	212330	212468	Peptidase		N	scaffold_1	2205530-2207951
	CE212437_5668	212438	212576	Other secreted protein		SSP	scaffold_23	261377-263412
	CE212649_1052	212650	212788	Peptidase		SSP	scaffold_23	273717-274593
	CE215808_3626	215809	215947	Other secreted protein		SSP	scaffold_23	295879-296863
	CE217296_1067	217297	217435	Peptidase		SSP	scaffold_24	25732-26329
	CE218802_3488	218803	218941	Peptidase		N	scaffold_24	192946-194182
	CE219366_3707	219367	219505	CAZyme	GH9	N	scaffold_24	395612-397506
	CE219382_888	219383	219521	Peptidase		N	scaffold_25	19092-19951
	CE219549_5529	219550	219688	Peptidase		N	scaffold_25	9401-11006
	CE219574_1335	219575	219713	Other secreted protein		LSP	scaffold_25	43524-44924
	CE220112_6068	220113	220251	Peptidase		N	scaffold_25	44925-46486
	CE22036_743	22037	22175	CAZyme	AA9	LSP	scaffold_25	145013-146971
	CE223099_143	223100	223238	CAZyme	GT34	N	scaffold_1	2307099-2308555
	CE224534_3478	224535	224673	Secondary metabolism	T1PKS	N	scaffold_26	129996-132177
	CE22883_6758	22884	23022	Other secreted protein		LSP	scaffold_26	330973-334260
	CE229380_12	229381	229519	Other secreted protein		SSP	scaffold_1	2375740-2378144
	CE230_2170	231	369	CAZyme	CE10	LSP	scaffold_28	112484-112998
	CE231034_325	231035	231173	CAZyme	AA7	LSP	scaffold_1	102103-104221
	CE231270_309	231271	231409	Other secreted protein		SSP	scaffold_29	96468-98685
	CE231315_1374	231316	231454	CAZyme	AA4/AA7	N	scaffold_29	146657-147257
	CE231328_1636	231329	231467	CAZyme	AA4/AA7	N	scaffold_29	152624-154855
	CE232533_203	232534	232672	Other secreted protein		SSP	scaffold_29	158606-160804
	CE232611_780	232612	232750	Other secreted protein		SSP	scaffold_3	62945-63499
	CE232676_4915	232677	232815	Other secreted protein		LSP	scaffold_3	65506-66708
	CE23329_15392	23330	23468	CAZyme	GH72	LSP	scaffold_3	86383-88514
	CE23364_816	23365	23503	CAZyme	GH15/CBM20	LSP	scaffold_1	2402193-2403928
	CE235581_187	235582	235720	Other secreted protein		SSP	scaffold_1	2409229-2411330
	CE235654_490	235655	235793	Other secreted protein		SSP	scaffold_3	394134-394552
	CE235951_11487	235952	236090	CAZyme	AA2	LSP	scaffold_3	407044-408045
	CE236384_7014	236385	236523	Other secreted protein		SSP	scaffold_3	464065-467954
	CE236680_411	236681	236819	Other secreted protein		SSP	scaffold_3	503351-504577
	CE236749_2958	236750	236888	CAZyme	GT48	N	scaffold_3	556310-557037
	CE237823_496	237824	237962	Peptidase		LSP	scaffold_3	569753-572010
	CE238975_4069	238976	239114	Other secreted protein		LSP	scaffold_3	655503-657063
	CE239329_3499	239330	239468	Peptidase		N	scaffold_3	753927-756412
	CE240272_830	240273	240411	Other secreted protein		LSP	scaffold_3	784705-786336
	CE240612_399	240613	240751	Other secreted protein		SSP	scaffold_3	888092-889898
	CE240625_6807	240626	240764	CAZyme	GT34	N	scaffold_3	935658-937056
	CE24206_13144	24207	24345	Other secreted protein		SSP	scaffold_3	939242-941340
	CE242351_17188	242352	242490	CAZyme	AA3	N	scaffold_1	2562450-2563434
	CE243315_1815	243316	243454	Other secreted protein		LSP	scaffold_3	1096259-1098348
	CE243478_260	243479	243617	Other secreted protein		SSP	scaffold_3	1218829-1220638
	CE243531_2572	243532	243670	Other secreted protein		SSP	scaffold_3	1251415-1252118
	CE244243_8958	244244	244382	Other secreted protein		LSP	scaffold_3	1268933-1269418
	CE244267_6726	244268	244406	Peptidase		LSP	scaffold_3	1332960-1334332
	CE244378_1478	244379	244517	Other secreted protein		LSP	scaffold_3	1340211-1342100
	CE244778_2336	244779	244917	Peptidase		N	scaffold_3	1359712-1361330
	CE245788_10548	245789	245927	Peptidase		LSP	scaffold_3	1372099-1373087
	CE247226_2234	247227	247365	Peptidase		N	scaffold_3	1410500-1412751
	CE248465_244	248466	248604	Other secreted protein		SSP	scaffold_3	1598301-1599614
	CE248624_11134	248625	248763	Peptidase		SSP	scaffold_3	1751995-1752416
	CE249080_7374	249081	249219	CAZyme	CE11	N	scaffold_3	1745422-1746800
	CE251399_4258	251400	251538	Other secreted protein		SSP	scaffold_3	1778261-1780434
	CE252162_161	252163	252301	Other secreted protein		SSP	scaffold_3	2010074-2010641
	CE252241_870	252242	252380	Other secreted protein		LSP	scaffold_3	2016560-2017527
	CE25249_71949	25250	25388	CAZyme	CBM21	N	scaffold_3	2033603-2035135
	CE252994_4631	252995	253133	Other secreted protein		LSP	scaffold_1	2620888-2623319
	CE253213_30137	253214	253352	Other secreted protein		SSP	scaffold_3	2129223-2132210
	CE25430_9	25431	25569	Other secreted protein		SSP	scaffold_3	2135721-2136575
	CE254631_108	254632	254770	Other secreted protein		SSP	scaffold_1	2644080-2644370
	CE254692_498	254693	254831	Other secreted protein		SSP	scaffold_3	2376753-2377344
	CE256467_2240	256468	256606	Other secreted protein		LSP	scaffold_3	2392440-2393450
	CE256542_135	256543	256681	CAZyme	GH27	N	scaffold_3	2521910-2524259
	CE257568_3770	257569	257707	CAZyme	AA3	LSP	scaffold_3	2553396-2554804
	CE257862_161	257863	258001	Other secreted protein		SSP	scaffold_3	2560688-2562771
	CE25943_6507	25944	26082	CAZyme	CE11	N	scaffold_3	2629452-2629958
	CE26014_10521	26015	26153	Peptidase		N	scaffold_1	2724524-2727280
	CE260867_3800	260868	261006	Peptidase		N	scaffold_1	2733434-2735031
	CE261377_192	261378	261516	Other secreted protein		SSP	scaffold_33	75450-80282
	CE26151_468	26152	26290	Other secreted protein		LSP	scaffold_34	76953-77469
	CE261596_193	261597	261735	Lipase		N	scaffold_1	2750783-2752181
	CE262460_143	262461	262599	Other secreted protein		SSP	scaffold_36	8586-9733
	CE263142_1743	263143	263281	Peptidase		N	scaffold_36	62301-62910
	CE263836_193	263837	263975	Other secreted protein		SSP	scaffold_37	4100-5528
	CE267799_15	267800	267938	Other secreted protein		SSP	scaffold_39	27054-27958
	CE267805_93	267806	267944	Peptidase		N	scaffold_4	523728-524184
	CE268481_3246	268482	268620	CAZyme	GH71	LSP	scaffold_4	527845-528703
	CE269057_52	269058	269196	Other secreted protein		SSP	scaffold_4	658101-659984
	CE269875_188	269876	270014	Peptidase		LSP	scaffold_4	736468-737067
	CE26990_830	26991	27129	Other secreted protein		SSP	scaffold_4	903308-904965
	CE26991_1004	26992	27130	Other secreted protein		LSP	scaffold_1	2844410-2845284
	CE270697_11620	270698	270836	Other secreted protein		LSP	scaffold_1	2842534-2844409
	CE270738_3976	270739	270877	Other secreted protein		SSP	scaffold_4	1009182-1011398
	CE271034_802	271035	271173	Other secreted protein		SSP	scaffold_4	1015345-1015970
	CE271196_1528	271197	271335	Peptidase		N	scaffold_4	1037796-1038649
	CE272246_129	272247	272385	Other secreted protein		SSP	scaffold_4	1070683-1072664
	CE274171_40	274172	274310	Other secreted protein		SSP	scaffold_4	1179813-1180829
	CE274259_30115	274260	274398	Peptidase		N	scaffold_4	1339179-1339686
	CE274539_206	274540	274678	Peptidase		LSP	scaffold_4	1347124-1349793
	CE275123_218	275124	275262	Lipase		N	scaffold_4	1375518-1376977
	CE27517_459	27518	27656	CAZyme	CE10	N	scaffold_4	1458058-1459359
	CE277444_5775	277445	277583	Lipase		N	scaffold_1	2875094-2876578
	CE277745_251	277746	277884	Other secreted protein		SSP	scaffold_4	1596915-1598379
	CE278369_592	278370	278508	Lipase		N	scaffold_4	1621225-1621765
	CE279127_138	279128	279266	Other secreted protein		SSP	scaffold_4	1698031-1698861
	CE280754_245	280755	280893	Other secreted protein		SSP	scaffold_4	1736764-1738038
	CE281134_17967	281135	281273	CAZyme	GT41	N	scaffold_4	1984910-1985424
	CE282332_659	282333	282471	CAZyme	GH78	N	scaffold_4	2016288-2021639
	CE283350_760	283351	283489	Other secreted protein		SSP	scaffold_4	2120999-2124188
	CE284312_1096	284313	284451	Other secreted protein		SSP	scaffold_4	2199607-2200919
	CE285726_230	285727	285865	Other secreted protein		SSP	scaffold_4	2357950-2358971
	CE285862_258	285863	286001	Peptidase		N	scaffold_4	2446316-2447095
	CE286200_22600	286201	286339	Peptidase		N	scaffold_4	2481031-2482183
	CE289238_5645	289239	289377	Other secreted protein		SSP	scaffold_4	2517684-2520264
	CE291261_3881	291262	291400	Other secreted protein		SSP	scaffold_46	3433-4557
	CE292538_7602	292539	292677	Peptidase		N	scaffold_5	120095-120613
	CE292856_32826	292857	292995	CAZyme	CBM48	N	scaffold_5	262352-267377
	CE293048_22	293049	293187	Other secreted protein		SSP	scaffold_5	319744-321597
	CE296129_8135	296130	296268	Peptidase		N	scaffold_5	326253-327036
	CE296226_50	296227	296365	Other secreted protein		SSP	scaffold_5	611883-613720
	CE296544_332	296545	296683	Other secreted protein		SSP	scaffold_5	622671-623096
	CE296958_3841	296959	297097	CAZyme	CE10	N	scaffold_5	673047-673786
	CE297033_3650	297034	297172	Other secreted protein		LSP	scaffold_5	723156-725197
	CE300037_7058	300038	300176	CAZyme	GT4/GT41	N	scaffold_5	739775-741442
	CE301431_28	301432	301570	Peptidase		N	scaffold_5	939848-941264
	CE301780_816	301781	301919	Other secreted protein		LSP	scaffold_5	1057740-1058777
	CE301903_6696	301904	302042	CAZyme	GH18	LSP	scaffold_5	1102842-1104060
	CE302662_8009	302663	302801	CAZyme	GH3	LSP	scaffold_5	1124010-1127216
	CE302764_1287	302765	302903	CAZyme	AA7	N	scaffold_5	1185276-1188582
	CE302811_1137	302812	302950	Other secreted protein		SSP	scaffold_5	1194963-1196942
	CE302837_273	302838	302976	Other secreted protein		SSP	scaffold_5	1201342-1202757
	CE303001_20129	303002	303140	CAZyme	CBM13	N	scaffold_5	1202758-1204257
	CE303267_1259	303268	303406	CAZyme	CE10	LSP	scaffold_5	1229948-1231730
	CE304159_2388	304160	304298	CAZyme	CBM21	N	scaffold_5	1261307-1263417
	CE30469_1248	30470	30608	Lipase		SSP	scaffold_5	1334246-1335562
	CE306185_2709	306186	306324	CAZyme	CE10	N	scaffold_1	3081156-3082065
	CE306597_1783	306598	306736	Peptidase		N	scaffold_5	1459332-1461723
	CE306974_6461	306975	307113	Lipase		N	scaffold_5	1516251-1517672
	CE308051_27785	308052	308190	CAZyme	GT50	N	scaffold_5	1567631-1568816
	CE308422_1083	308423	308561	Other secreted protein		LSP	scaffold_5	1633047-1634578
	CE309416_15100	309417	309555	Peptidase		N	scaffold_5	1667936-1669512
	CE310161_76	310162	310300	Other secreted protein		LSP	scaffold_5	1786767-1789347
	CE311982_7161	311983	312121	CAZyme	PL4	LSP	scaffold_5	1918657-1920087
	CE311989_2022	311990	312128	Other secreted protein		LSP	scaffold_5	2154883-2156953
	CE312168_2992	312169	312307	Other secreted protein		SSP	scaffold_5	2158760-2160246
	CE312336_41686	312337	312475	Peptidase		N	scaffold_5	2168506-2169970
	CE312396_3398	312397	312535	CAZyme	GT48	N	scaffold_5	2181506-2182757
	CE312763_410	312764	312902	Other secreted protein		LSP	scaffold_5	2208079-2209898
	CE315530_7273	315531	315669	Peptidase		N	scaffold_5	2237402-2239133
	CE315627_10915	315628	315766	Peptidase		N	scaffold_5	2436414-2438157
	CE316220_3038	316221	316359	Other secreted protein		SSP	scaffold_5	2460261-2463439
	CE316413_1522	316414	316552	Other secreted protein		SSP	scaffold_5	2595887-2596580
	CE317827_2149	317828	317966	Lipase		N	scaffold_5	2599451-2600410
	CE31794_1623	31795	31933	CAZyme	GH125	LSP	scaffold_55	12852-14479
	CE319141_11439	319142	319280	CAZyme	GT34	N	scaffold_1	3184611-3186518
	CE319769_341	319770	319908	Peptidase		SSP	scaffold_6	35474-37440
	CE3214_9304	3215	3353	Peptidase		N	scaffold_6	95932-96958
	CE32392_5863	32393	32531	CAZyme	GT2/GT5	N	scaffold_1	283031-285103
	CE323970_299	323971	324109	Other secreted protein		SSP	scaffold_6	398521-400854
	CE324016_1291	324017	324155	Other secreted protein		SSP	scaffold_1	3243700-3248592
	CE325883_6959	325884	326022	Other secreted protein		LSP	scaffold_6	629206-629796
	CE326152_1377	326153	326291	Peptidase		N	scaffold_6	636990-637726
	CE326174_371	326175	326313	CAZyme	AA7	N	scaffold_6	809481-811463
	CE326815_1166	326816	326954	CAZyme	GH92	N	scaffold_6	832035-833447
	CE327784_5290	327785	327923	CAZyme	GH47	N	scaffold_6	829405-831358
	CE328184_545	328185	328323	CAZyme	GH5	LSP	scaffold_6	882115-883709
	CE329119_1343	329120	329258	Other secreted protein		SSP	scaffold_6	980491-982639
	CE331613_247	331614	331752	CAZyme	CBM20	LSP	scaffold_6	1011943-1013763
	CE332747_2696	332748	332886	CAZyme	AA7	LSP	scaffold_6	1087616-1088875
	CE332811_1432	332812	332950	Other secreted protein		LSP	scaffold_6	1362516-1364004
	CE335221_421	335222	335360	Other secreted protein		LSP	scaffold_6	1468943-1471258
	CE336366_3108	336367	336505	Peptidase		N	scaffold_6	1478497-1480954
	CE336803_1229	336804	336942	Other secreted protein		SSP	scaffold_6	1674200-1675888
	CE336971_275978	336972	337110	Other secreted protein		LSP	scaffold_6	1777339-1778440
	CE339653_59	339654	339792	Other secreted protein		SSP	scaffold_6	1822343-1823730
	CE339663_30	339664	339802	Lipase		N	scaffold_6	1835206-1836381
	CE34228_9961	34229	34367	Peptidase		N	scaffold_6	2014797-2015596
	CE343545_110	343546	343684	Other secreted protein		SSP	scaffold_6	2015597-2015941
	CE346144_679	346145	346283	Other secreted protein		LSP	scaffold_1	3499012-3503184
	CE347693_8921	347694	347832	Peptidase		LSP	scaffold_6	2483573-2484078
	CE347820_7314	347821	347959	Other secreted protein		LSP	scaffold_7	181193-182463
	CE348025_403	348026	348164	Peptidase		N	scaffold_7	433366-435244
	CE348050_1620	348051	348189	CAZyme	GH53	LSP	scaffold_7	448833-451708
	CE348164_4652	348165	348303	Peptidase		N	scaffold_7	502065-503512
	CE348580_114	348581	348719	Other secreted protein		SSP	scaffold_7	516034-517618
	CE350016_19	350017	350155	Other secreted protein		SSP	scaffold_7	527562-529597
	CE350571_799	350572	350710	Peptidase		SSP	scaffold_7	585284-585800
	CE3524_9225	3525	3663	Peptidase		N	scaffold_7	629505-631441
	CE354824_298	354825	354963	Lipase		LSP	scaffold_7	756789-757310
	CE355563_5463	355564	355702	Other secreted protein		SSP	scaffold_7	791413-792685
	CE356508_585	356509	356647	Lipase		SSP	scaffold_1	291889-293506
	CE356593_11	356594	356732	Other secreted protein		SSP	scaffold_7	1179894-1181313
	CE356828_1562	356829	356967	CAZyme	GT34	N	scaffold_7	1268031-1268749
	CE357076_8826	357077	357215	Peptidase		N	scaffold_7	1325707-1326566
	CE357433_2817	357434	357572	CAZyme	AA3	LSP	scaffold_7	1331471-1331895
	CE359147_4864	359148	359286	Other secreted protein		LSP	scaffold_7	1366735-1368798
	CE359494_121	359495	359633	Other secreted protein		SSP	scaffold_7	1419777-1422076
	CE359641_550	359642	359780	CAZyme	CE10	N	scaffold_7	1466922-1469376
	CE359660_2268	359661	359799	Other secreted protein		LSP	scaffold_7	1704360-1706344
	CE360505_2610	360506	360644	CAZyme	CE4	SSP	scaffold_7	1781441-1782350
	CE361130_7933	361131	361269	Other secreted protein		SSP	scaffold_7	1810714-1812874
	CE361252_5288	361253	361391	Other secreted protein		LSP	scaffold_7	1815794-1818332
	CE361758_513	361759	361897	CAZyme	GT2	N	scaffold_7	1930102-1931398
	CE363079_4819	363080	363218	Other secreted protein		LSP	scaffold_7	2014703-2015484
	CE363215_715	363216	363354	CAZyme	AA9	N	scaffold_7	2044866-2046527
	CE363485_422	363486	363624	Other secreted protein		SSP	scaffold_7	2059943-2061787
	CE36443_3639	36444	36582	CAZyme	AA1	LSP	scaffold_7	2194370-2196584
	CE36446_168	36447	36585	Other secreted protein		SSP	scaffold_7	2214683-2216062
	CE365912_62226	365913	366051	Peptidase		N	scaffold_7	2236766-2237428
	CE368814_2223	368815	368953	Peptidase		N	scaffold_1	3719900-3722189
	CE368983_2013	368984	369122	CAZyme	GH6	LSP	scaffold_1	3722704-3723714
	CE369191_1031	369192	369330	Peptidase		N	scaffold_7	2390317-2397069
	CE3704_4594	3705	3843	CAZyme	GT22	N	scaffold_8	22497-23643
	CE370551_582	370552	370690	Other secreted protein		SSP	scaffold_8	56060-57647
	CE371621_92	371622	371760	Other secreted protein		SSP	scaffold_8	70276-71759
	CE371919_3957	371920	372058	CAZyme	CE8	LSP	scaffold_1	308658-310602
	CE372441_279	372442	372580	Other secreted protein		LSP	scaffold_8	216013-216915
	CE372636_33615	372637	372775	CAZyme	GH76	N	scaffold_8	370779-371552
	CE372657_2488	372658	372796	Lipase		N	scaffold_8	417957-419684
	CE373232_75	373233	373371	Peptidase		N	scaffold_8	458027-459497
	CE373314_13801	373315	373453	CAZyme	GT2	N	scaffold_8	487334-488946
	CE373502_5643	373503	373641	Other secreted protein		LSP	scaffold_8	491511-493486
	CE375564_100	375565	375703	Other secreted protein		SSP	scaffold_8	542219-543224
	CE375641_900	375642	375780	Other secreted protein		SSP	scaffold_8	547965-548987
	CE375931_14810	375932	376070	CAZyme	GT2	N	scaffold_8	596071-597670
	CE377123_2796	377124	377262	Other secreted protein		LSP	scaffold_8	719846-720280
	CE37926_4931	37927	38065	CAZyme	AA4/AA7	N	scaffold_8	733067-733725
	CE379286_9699	379287	379425	Peptidase		N	scaffold_8	778065-782415
	CE379745_124	379746	379884	Other secreted protein		SSP	scaffold_8	818473-819987
	CE380291_1309	380292	380430	CAZyme	GH43	LSP	scaffold_1	3851037-3852923
	CE38063_37	38064	38202	Other secreted protein		SSP	scaffold_8	1021934-1023490
	CE381202_10319	381203	381341	CAZyme	GT2	N	scaffold_8	1067009-1067896
	CE381220_1611	381221	381359	CAZyme	GT34	N	scaffold_8	1152156-1154209
	CE381833_1095	381834	381972	Other secreted protein		LSP	scaffold_1	3881743-3882421
	CE383057_1170	383058	383196	CAZyme	GH27	N	scaffold_8	1205767-1209226
	CE383618_27287	383619	383757	CAZyme	CE4	LSP	scaffold_8	1209148-1211358
	CE384625_798	384626	384764	CAZyme	AA9	LSP	scaffold_8	1335162-1336750
	CE385005_1595	385006	385144	Other secreted protein		SSP	scaffold_8	1379921-1382037
	CE386012_411	386013	386151	Lipase		N	scaffold_8	1430519-1432734
	CE387087_1697	387088	387226	Other secreted protein		LSP	scaffold_8	1516713-1518422
	CE387520_506	387521	387659	Other secreted protein		SSP	scaffold_8	1550803-1551809
	CE387986_1643	387987	388125	Other secreted protein		LSP	scaffold_8	1606623-1607477
	CE388529_1291	388530	388668	CAZyme	GH13	N	scaffold_8	1687176-1689074
	CE390301_708	390302	390440	Peptidase		N	scaffold_8	1706544-1707659
	CE390398_6012	390399	390537	Peptidase		LSP	scaffold_8	1744461-1746421
	CE392049_5017	392050	392188	Other secreted protein		SSP	scaffold_8	1791511-1793655
	CE392982_73	392983	393121	Other secreted protein		SSP	scaffold_8	1954880-1956007
	CE393633_1065	393634	393772	CAZyme	GT41	N	scaffold_8	1955872-1957937
	CE39548_1590	39549	39687	CAZyme	GH35	LSP	scaffold_8	2225596-2226016
	CE396469_2438	396470	396608	Other secreted protein		SSP	scaffold_8	2301727-2302856
	CE396613_1316	396614	396752	Other secreted protein		LSP	scaffold_8	2410565-2413648
	CE397489_752	397490	397628	Peptidase		N	scaffold_1	4078434-4082335
	CE397554_137	397555	397693	Other secreted protein		LSP	scaffold_9	183362-184363
	CE398409_8379	398410	398548	CAZyme	CBM54	N	scaffold_9	201494-203244
	CE398520_3045	398521	398659	CAZyme	GT50	N	scaffold_9	332251-333838
	CE398652_11414	398653	398791	CAZyme	GT15	N	scaffold_9	335140-337255
	CE399740_3094	399741	399879	Other secreted protein		SSP	scaffold_9	454870-457358
	CE39988_1041	39989	40127	CAZyme	GH12	SSP	scaffold_9	463682-465818
	CE401074_611	401075	401213	Other secreted protein		LSP	scaffold_9	479815-481824
	CE401433_1624	401434	401572	Other secreted protein		SSP	scaffold_9	554301-555515
	CE402237_1078	402238	402376	Other secreted protein		SSP	scaffold_1	4135256-4136427
	CE404254_2358	404255	404393	Peptidase		SSP	scaffold_9	697413-699710
	CE404712_5090	404713	404851	CAZyme	GH16	LSP	scaffold_9	725023-726165
	CE404748_9945	404749	404887	Other secreted protein		SSP	scaffold_9	823592-824519
	CE40496_3110	40497	40635	CAZyme	PL1/CBM1	LSP	scaffold_9	957676-958621
	CE405662_20988	405663	405801	CAZyme	GT87	N	scaffold_9	1025944-1027498
	CE407763_2441	407764	407902	Other secreted protein		LSP	scaffold_9	1022337-1023505
	CE409280_2965	409281	409419	CAZyme	CE10	LSP	scaffold_1	4202492-4204414
	CE410126_2342	410127	410265	Other secreted protein		LSP	scaffold_9	1056723-1058344
	CE410346_1621	410347	410485	Peptidase		LSP	scaffold_9	1230553-1232703
	CE410365_1963	410366	410504	Other secreted protein		LSP	scaffold_9	1328325-1330429
	CE410599_610	410600	410738	Other secreted protein		SSP	scaffold_9	1442367-1445116
	CE411211_12610	411212	411350	Peptidase		N	scaffold_9	1467991-1469849
	CE412090_2072	412091	412229	Peptidase		LSP	scaffold_9	1473499-1475002
	CE413425_154	413426	413564	Other secreted protein		SSP	scaffold_9	1527518-1528427
	CE413514_655	413515	413653	Other secreted protein		SSP	scaffold_9	1581150-1583344
	CE414753_1911	414754	414892	Other secreted protein		LSP	scaffold_9	1651619-1653375
	CE414949_44115	414950	415088	CAZyme	GH76	N	scaffold_9	1813471-1814071
	CE416397_32	416398	416536	Other secreted protein		SSP	scaffold_9	1821701-1822454
	CE417385_1068	417386	417524	CAZyme	GH31	LSP	scaffold_9	1931390-1932976
	CE4218_1378	4219	4357	Other secreted protein		SSP	scaffold_9	1981552-1983253
	CE42500_8352	42501	42639	Peptidase		N	scaffold_9	2191035-2191883
	CE42588_887	42589	42727	CAZyme	GH92	LSP	scaffold_9	2266804-2270128
	CE4303_1087	4304	4442	Peptidase		SSP	scaffold_1	386088-386679
	CE44938_1806	44939	45077	Other secreted protein		LSP	scaffold_7	1993067-1994924
	CE46215_101	46216	46354	Other secreted protein		SSP	scaffold_13	1465557-1466741
	CE46231_12991	46232	46370	CAZyme	GT2	N	scaffold_5	2240052-2240871
	CE46605_1315	46606	46744	CAZyme	GH33	N	scaffold_6	2065681-2066192
	CE46986_595	46987	47125	Other secreted protein		SSP	scaffold_1	3729427-3731655
	CE47066_4976	47067	47205	Peptidase		N	scaffold_4	2221186-2221767
	CE47507_135	47508	47646	Other secreted protein		SSP	scaffold_8	1994048-1995304
	CE4762_260	4763	4901	Other secreted protein		SSP	scaffold_26	255076-256710
	CE49216_4509	49217	49355	Peptidase		LSP	scaffold_7	240964-241791
	CE49678_144	49679	49817	CAZyme	GH92	N	scaffold_9	1492881-1495024
	CE50214_3671	50215	50353	Peptidase		N	scaffold_13	1325902-1329071
	CE51422_25634	51423	51561	CAZyme	GT41	N	scaffold_1	2829668-2832132
	CE51674_280	51675	51813	CAZyme	GH28	LSP	scaffold_2	2364543-2365852
	CE5224_1675	5225	5363	Other secreted protein		LSP	scaffold_6	1167095-1168764
	CE53543_19052	53544	53682	Other secreted protein		SSP	scaffold_17	326058-327319
	CE53671_240	53672	53810	Other secreted protein		SSP	scaffold_20	97018-99181
	CE53898_15347	53899	54037	CAZyme	GT34	N	scaffold_27	62486-63474
	CE53903_801	53904	54042	Other secreted protein		SSP	scaffold_27	153343-155358
	CE54115_3653	54116	54254	CAZyme	GT30	N	scaffold_1	1618132-1620955
	CE54246_10728	54247	54385	Peptidase		LSP	scaffold_10	1163432-1165675
	CE54328_8045	54329	54467	CAZyme	GH76	LSP	scaffold_2	12252-20832
	CE55573_3396	55574	55712	CAZyme	GH32	N	scaffold_10	45508-46723
	CE55782_16	55783	55921	Other secreted protein		SSP	scaffold_10	576718-578280
	CE56019_2326	56020	56158	CAZyme	GT34	N	scaffold_12	514404-515034
	CE56235_11029	56236	56374	Peptidase		N	scaffold_15	175664-177296
	CE5624_483	5625	5763	Other secreted protein		SSP	scaffold_15	1076587-1078775
	CE5671_393	5672	5810	CAZyme	GH11	SSP	scaffold_1	644344-646205
	CE57004_5882	57005	57143	Other secreted protein		LSP	scaffold_3	1484576-1485810
	CE57041_23393	57042	57180	Peptidase		N	scaffold_3	2113175-2113576
	CE57698_1166	57699	57837	CAZyme	GH92	N	scaffold_12	951245-952661
	CE58525_1998	58526	58664	CAZyme	GH18	N	scaffold_3	746333-747691
	CE58713_2615	58714	58852	CAZyme	GH33	N	scaffold_5	1524029-1525702
	CE60734_2185	60735	60873	CAZyme	GH10	LSP	scaffold_25	70306-71985
	CE62083_4539	62084	62222	CAZyme	GT20	N	scaffold_2	2200655-2203863
	CE62709_5796	62710	62848	Peptidase		N	scaffold_14	122810-129756
	CE63396_20602	63397	63535	Peptidase		N	scaffold_3	1702238-1704359
	CE64581_31	64582	64720	Other secreted protein		SSP	scaffold_1	28033-30090
	CE65949_9266	65950	66088	Other secreted protein		SSP	scaffold_21	366889-370330
	CE6763_1228	6764	6902	CAZyme	AA7	LSP	scaffold_3	1486315-1487281
	CE68521_1018	68522	68660	CAZyme	GH76	N	scaffold_12	476284-478410
	CE69585_2966	69586	69724	CAZyme	AA9	SSP	scaffold_12	519560-520879
	CE69829_5581	69830	69968	CAZyme	GT34	N	scaffold_12	575380-576753
	CE70130_12652	70131	70269	CAZyme	GH16	LSP	scaffold_12	1308811-1309981
	CE70174_38563	70175	70313	CAZyme	GT4	N	scaffold_12	1442427-1447998
	CE71253_13073	71254	71392	CAZyme	GT20	N	scaffold_13	552100-553066
	CE71595_5444	71596	71734	CAZyme	GH128	LSP	scaffold_13	673923-675338
	CE71692_926	71693	71831	CAZyme	GH81	LSP	scaffold_13	822700-825013
	CE73077_6585	73078	73216	CAZyme	GT20	N	scaffold_13	1330177-1338113
	CE75675_15581	75676	75814	CAZyme	CBM48	LSP	scaffold_13	1366956-1368220
	CE76010_5573	76011	76149	Other secreted protein		SSP	scaffold_13	1371782-1377572
	CE76155_23258	76156	76294	Peptidase		N	scaffold_14	12829-13221
	CE76249_14730	76250	76388	Peptidase		N	scaffold_14	104462-106544
	CE76743_38	76744	76882	Other secreted protein		SSP	scaffold_14	188611-192353
	CE77283_20531	77284	77422	Other secreted protein		LSP	scaffold_14	665773-667113
	CE7845_4843	7846	7984	Peptidase		N	scaffold_15	362043-363796
	CE80865_64510	80866	81004	CAZyme	AA3	N	scaffold_15	881910-883611
	CE81010_19733	81011	81149	Peptidase		N	scaffold_16	423949-425742
	CE81769_7501	81770	81908	CAZyme	AA7	LSP	scaffold_17	331028-332371
	CE82202_53	82203	82341	Other secreted protein		SSP	scaffold_17	569272-569987
	CE83649_10065	83650	83788	CAZyme	GH16	N	scaffold_18	189876-191527
	CE84263_688	84264	84402	Other secreted protein		LSP	scaffold_18	205074-205971
	CE84369_130	84370	84508	Other secreted protein		SSP	scaffold_18	221918-224301
	CE8471_16	8472	8610	Other secreted protein		SSP	scaffold_19	402676-404488
	CE85346_15332	85347	85485	CAZyme	GH32	N	scaffold_20	163183-164553
	CE87096_16252	87097	87235	Peptidase		N	scaffold_21	279712-281796
	CE88356_267	88357	88495	CAZyme	CE10	N	scaffold_21	282720-284545
	CE88654_927	88655	88793	CAZyme	GH3	LSP	scaffold_22	110794-111210
	CE89923_7514	89924	90062	Other secreted protein		LSP	scaffold_22	225121-226728
	CE90745_68	90746	90884	Other secreted protein		SSP	scaffold_22	343903-344812
	CE9272_2083	9273	9411	Other secreted protein		SSP	scaffold_23	58131-60157
	CE92887_84	92888	93026	Other secreted protein		SSP	scaffold_23	108293-110340
	CE92963_1507	92964	93102	Other secreted protein		SSP	scaffold_23	334005-334455
	CE93007_739	93008	93146	Peptidase		LSP	scaffold_24	64205-66523
	CE93642_5236	93643	93781	CAZyme	GH28	N	scaffold_25	215846-217025
	CE93902_10121	93903	94041	Other secreted protein		SSP	scaffold_26	265392-265834
	CE94088_62	94089	94227	Other secreted protein		SSP	scaffold_27	80525-81712
	CE95339_3070	95340	95478	CAZyme	GT55	N	scaffold_27	176734-180631
	CE95455_127550	95456	95594	Other secreted protein		SSP	scaffold_28	228876-229976
	CE96147_5527	96148	96286	Peptidase		N	scaffold_29	38621-41341
	CE96513_1857	96514	96652	Other secreted protein		SSP	scaffold_31	78027-79577
	CE97872_1704	97873	98011	CAZyme	GH94	N	scaffold_43	19413-23116
	CE98086_300	98087	98225	Other secreted protein		SSP	scaffold_49	16173-22540
	CE98646_470	98647	98785	CAZyme	GH27	N	scaffold_77	9321-10680
	CE99405_80803	99406	99544	CAZyme	PL1	LSP	scaffold_204	188-1028
	e_gw1.1.1234.1	478084	478222	Other secreted protein		LSP	scaffold_3	1418983-1420230
	e_gw1.1.1270.1	481530	481668	CAZyme	GH11	SSP	scaffold_1	3816510-3817754
	e_gw1.1.1319.1	481464	481602	Peptidase		N	scaffold_1	2280475-2281451
	e_gw1.1.1395.1	479898	480036	CAZyme	GH3	LSP	scaffold_1	2360219-2363274
	e_gw1.1.1492.1	478224	478362	Other secreted protein		LSP	scaffold_1	2094652-2095569
	e_gw1.1.1542.1	480103	480241	Other secreted protein		SSP	scaffold_1	4732138-4732859
	e_gw1.1.169.1	478104	478242	Peptidase		N	scaffold_1	467624-468271
	e_gw1.1.1761.1	479721	479859	Other secreted protein		SSP	scaffold_1	2479995-2481088
	e_gw1.1.1975.1	478394	478532	CAZyme	GT2	N	scaffold_1	3425741-3427489
	e_gw1.1.2010.1	478175	478313	CAZyme	AA1	N	scaffold_13	871056-871623
	e_gw1.1.2346.1	478353	478491	CAZyme	AA3	LSP	scaffold_1	3011926-3014267
	e_gw1.1.2464.1	481448	481586	CAZyme	AA9	SSP	scaffold_1	1873412-1874910
	e_gw1.1.2564.1	478251	478389	Peptidase		N	scaffold_1	2823934-2825201
	e_gw1.1.2773.1	480289	480427	Peptidase		LSP	scaffold_1	876926-877541
	e_gw1.1.2843.1	478236	478374	Other secreted protein		LSP	scaffold_1	122298-124456
	e_gw1.1.2938.1	480603	480741	Peptidase		N	scaffold_1	690818-694159
	e_gw1.1.3238.1	478177	478315	Peptidase		LSP	scaffold_5	1987264-1988859
	e_gw1.1.3333.1	478107	478245	Other secreted protein		LSP	scaffold_69	17169-17402
	e_gw1.1.3363.1	480936	481074	CAZyme	CE4	N	scaffold_1	413647-416152
	e_gw1.1.3369.1	479230	479368	CAZyme	GH32	N	scaffold_1	4064427-4066670
	e_gw1.1.3415.1	479556	479694	Other secreted protein		SSP	scaffold_1	736964-739049
	e_gw1.1.3450.1	479752	479890	Secondary metabolism	NRPS	N	scaffold_1	2520247-2522274
	e_gw1.1.3521.1	479541	479679	Other secreted protein		SSP	scaffold_1	4461653-4462641
	e_gw1.1.3575.1	481078	481216	Other secreted protein		LSP	scaffold_1	523172-523513
	e_gw1.1.3755.1	479382	479520	CAZyme	GT2	N	scaffold_1	1907258-1909765
	e_gw1.1.3767.1	479252	479390	CAZyme	CE10	LSP	scaffold_1	1455498-1457968
	e_gw1.1.394.1	481131	481269	CAZyme	CE11	N	scaffold_1	1891103-1892423
	e_gw1.1.447.1	478622	478760	CAZyme	GH92	N	scaffold_1	3567662-3569751
	e_gw1.1.458.1	478360	478498	CAZyme	GT28	N	scaffold_1	493005-496180
	e_gw1.1.801.1	480057	480195	Peptidase		N	scaffold_1	2494314-2494950
	e_gw1.1.902.1	481148	481286	CAZyme	GH92	N	scaffold_1	253251-261012
	e_gw1.1.905.1	478840	478978	CAZyme	CE10	N	scaffold_1	3557234-3560087
	e_gw1.1.944.1	481255	481393	Lipase		N	scaffold_1	2084260-2085110
	e_gw1.1.965.1	481047	481185	CAZyme	GH7	N	scaffold_1	968480-970657
	e_gw1.10.1068.1	496989	497127	Other secreted protein		SSP	scaffold_9	51107-52115
	e_gw1.10.1125.1	496528	496666	Secondary metabolism	NRPS	N	scaffold_9	840954-842304
	e_gw1.10.123.1	497298	497436	CAZyme	AA9	LSP	scaffold_10	753656-763858
	e_gw1.10.1304.1	496952	497090	Other secreted protein		LSP	scaffold_9	290498-291697
	e_gw1.10.1337.1	497133	497271	CAZyme	GH76	N	scaffold_10	1862508-1865062
	e_gw1.10.1374.1	496323	496461	Other secreted protein		LSP	scaffold_9	1155298-1156892
	e_gw1.10.1430.1	497808	497946	Peptidase		N	scaffold_10	977414-982001
	e_gw1.10.1437.1	497672	497810	CAZyme	CBM13	N	scaffold_10	1083304-1085582
	e_gw1.10.144.1	497421	497559	Other secreted protein		SSP	scaffold_10	965981-966975
	e_gw1.10.1847.1	496749	496887	CAZyme	AA3	N	scaffold_9	1972375-1974241
	e_gw1.10.338.1	497359	497497	CAZyme	AA7	LSP	scaffold_10	22464-24353
	e_gw1.10.376.1	497396	497534	Secondary metabolism	Terpenes synthase	N	scaffold_10	587001-588213
	e_gw1.10.594.1	497663	497801	Lipase		N	scaffold_10	926144-926868
	e_gw1.10.688.1	497883	498021	CAZyme	AA2	N	scaffold_10	1851145-1852209
	e_gw1.10.730.1	497853	497991	CAZyme	GH47	N	scaffold_10	1142712-1144078
	e_gw1.10.765.1	497088	497226	Peptidase		N	scaffold_9	507521-513593
	e_gw1.10.831.1	497043	497181	Peptidase		LSP	scaffold_9	1362820-1365211
	e_gw1.103.5.1	510027	510165	Peptidase		N	scaffold_28	106534-107363
	e_gw1.107.18.1	510048	510186	Other secreted protein		SSP	scaffold_29	173226-173933
	e_gw1.11.122.1	498420	498558	CAZyme	GT34	N	scaffold_10	886592-887600
	e_gw1.11.291.1	497945	498083	Other secreted protein		LSP	scaffold_10	621331-623153
	e_gw1.11.41.1	498903	499041	Peptidase		N	scaffold_10	108794-110869
	e_gw1.11.428.1	498070	498208	CAZyme	CE11	N	scaffold_10	1087347-1088750
	e_gw1.11.494.1	499101	499239	CAZyme	GH20	LSP	scaffold_11	991044-993543
	e_gw1.11.50.1	498775	498913	Other secreted protein		LSP	scaffold_10	1877696-1879449
	e_gw1.11.501.1	498942	499080	Peptidase		LSP	scaffold_11	882209-884570
	e_gw1.11.543.1	498075	498213	Other secreted protein		LSP	scaffold_10	1719848-1720639
	e_gw1.11.596.1	498955	499093	CAZyme	GH128	SSP	scaffold_11	1218372-1220266
	e_gw1.11.599.1	498922	499060	CAZyme	GT2	N	scaffold_10	840863-841841
	e_gw1.11.740.1	498622	498760	Other secreted protein		SSP	scaffold_10	1289963-1290716
	e_gw1.12.1167.1	500163	500301	CAZyme	GH16	N	scaffold_11	1621630-1623162
	e_gw1.12.51.1	499881	500019	CAZyme	GH31	N	scaffold_11	1611151-1612883
	e_gw1.12.649.1	499367	499505	Peptidase		N	scaffold_11	823214-824089
	e_gw1.12.90.1	500234	500372	CAZyme	GT59	N	scaffold_11	1189080-1197146
	e_gw1.12.901.1	499178	499316	CAZyme	GT48	N	scaffold_11	846142-847608
	e_gw1.12.910.1	500262	500400	Other secreted protein		SSP	scaffold_11	185304-193064
	e_gw1.13.1093.1	500362	500500	Peptidase		N	scaffold_11	321804-323701
	e_gw1.13.1135.1	500988	501126	Peptidase		N	scaffold_13	515436-516881
	e_gw1.13.1180.1	501396	501534	Peptidase		N	scaffold_13	908086-909416
	e_gw1.13.122.1	500832	500970	CAZyme	CE10	N	scaffold_12	625637-626961
	e_gw1.13.16.1	500382	500520	CAZyme	GT2	N	scaffold_12	1147673-1150532
	e_gw1.13.208.1	500427	500565	Peptidase		N	scaffold_12	1061512-1062741
	e_gw1.13.327.1	500280	500418	Peptidase		N	scaffold_11	66627-67479
	e_gw1.13.422.1	501148	501286	Peptidase		N	scaffold_13	388070-389989
	e_gw1.13.442.1	500649	500787	CAZyme	AA1	LSP	scaffold_12	402687-403269
	e_gw1.13.686.1	500950	501088	CAZyme	GH3	N	scaffold_12	861509-862323
	e_gw1.13.736.1	500900	501038	CAZyme	GT34	N	scaffold_12	719245-721157
	e_gw1.14.1080.1	501879	502017	Peptidase		N	scaffold_13	90010-91625
	e_gw1.14.1336.1	501773	501911	Other secreted protein		SSP	scaffold_13	730952-732777
	e_gw1.14.201.1	502649	502787	Other secreted protein		LSP	scaffold_14	1178100-1178720
	e_gw1.14.255.1	501603	501741	Peptidase		N	scaffold_13	1485416-1487379
	e_gw1.14.28.1	502594	502732	Peptidase		N	scaffold_14	1244292-1245467
	e_gw1.14.333.1	502692	502830	Secondary metabolism	T1PKS	N	scaffold_14	1211385-1212273
	e_gw1.14.387.1	502451	502589	Other secreted protein		LSP	scaffold_14	1358044-1359706
	e_gw1.14.653.1	501599	501737	CAZyme	CE11	N	scaffold_13	1394914-1397400
	e_gw1.14.729.1	502268	502406	CAZyme	GH32	LSP	scaffold_13	475144-476942
	e_gw1.14.840.1	502202	502340	Peptidase		N	scaffold_13	523522-525079
	e_gw1.14.845.1	502414	502552	CAZyme	GH5	N	scaffold_13	797119-798030
	e_gw1.15.204.1	502972	503110	Lipase		SSP	scaffold_14	647479-649530
	e_gw1.15.301.1	503550	503688	CAZyme	GH76	N	scaffold_14	235246-236551
	e_gw1.15.366.1	502916	503054	CAZyme	GH13	N	scaffold_14	1492841-1494311
	e_gw1.15.466.1	503538	503676	CAZyme	GH72	LSP	scaffold_14	762863-765822
	e_gw1.15.722.1	502876	503014	CAZyme	GH7	LSP	scaffold_10	692389-694402
	e_gw1.16.399.1	503591	503729	Other secreted protein		SSP	scaffold_14	158729-160124
	e_gw1.16.619.1	503833	503971	Secondary metabolism	NRPS	N	scaffold_14	1172599-1174179
	e_gw1.17.23.1	504424	504562	CAZyme	GH5	N	scaffold_15	149529-151602
	e_gw1.17.285.1	504338	504476	Lipase		N	scaffold_14	674534-681106
	e_gw1.17.287.1	504412	504550	CAZyme	CE10	LSP	scaffold_15	189796-191265
	e_gw1.17.364.1	504567	504705	CAZyme	AA7	LSP	scaffold_15	838447-839194
	e_gw1.18.157.1	505110	505248	CAZyme	GH109	N	scaffold_16	527503-528063
	e_gw1.18.186.1	504715	504853	CAZyme	GT34	N	scaffold_15	270698-271623
	e_gw1.18.259.1	504857	504995	CAZyme	CE10	LSP	scaffold_15	609461-611048
	e_gw1.18.477.1	504975	505113	CAZyme	GH30	LSP	scaffold_15	257637-258807
	e_gw1.19.115.1	505359	505497	Other secreted protein		LSP	scaffold_17	470359-471997
	e_gw1.19.2.1	505528	505666	CAZyme	GH47	N	scaffold_17	700348-702326
	e_gw1.19.317.1	505403	505541	Peptidase		N	scaffold_17	63419-64622
	e_gw1.19.445.1	505318	505456	Peptidase		N	scaffold_17	251309-252473
	e_gw1.19.46.1	505268	505406	Peptidase		N	scaffold_16	25685-30576
	e_gw1.2.1594.1	483698	483836	CAZyme	GH132	N	scaffold_2	1024914-1027064
	e_gw1.2.1898.1	483164	483302	Peptidase		N	scaffold_2	1685430-1687073
	e_gw1.2.1922.1	483262	483400	CAZyme	AA1	LSP	scaffold_2	91953-93587
	e_gw1.2.2058.1	482394	482532	CAZyme	CBM13	N	scaffold_1	3955220-3955989
	e_gw1.2.2178.1	482814	482952	CAZyme	GT50	N	scaffold_1	3738550-3739294
	e_gw1.2.2282.1	482463	482601	Peptidase		LSP	scaffold_1	4680463-4681376
	e_gw1.2.302.1	482888	483026	CAZyme	CBM20	N	scaffold_2	1693034-1698902
	e_gw1.2.32.1	481661	481799	Secondary metabolism	T1PKS	N	scaffold_1	3942743-3945713
	e_gw1.2.380.1	482955	483093	CAZyme	CE11	N	scaffold_2	492027-493574
	e_gw1.2.396.1	482162	482300	Secondary metabolism	NRPS	N	scaffold_1	4014523-4015598
	e_gw1.2.500.1	482878	483016	CAZyme	CE10	N	scaffold_2	588259-594926
	e_gw1.2.703.1	483514	483652	Other secreted protein		LSP	scaffold_2	279829-281705
	e_gw1.20.122.1	505633	505771	Peptidase		N	scaffold_18	66115-67218
	e_gw1.20.342.1	505836	505974	Other secreted protein		LSP	scaffold_18	485318-487026
	e_gw1.21.101.1	506222	506360	Other secreted protein		SSP	scaffold_19	213973-216808
	e_gw1.21.204.1	506031	506169	CAZyme	GT34	N	scaffold_18	180761-182286
	e_gw1.21.427.1	506119	506257	CAZyme	CBM57/CBM2	LSP	scaffold_18	403846-405080
	e_gw1.21.61.1	506270	506408	Peptidase		LSP	scaffold_19	386113-387538
	e_gw1.22.134.1	506409	506547	Peptidase		LSP	scaffold_19	87741-90116
	e_gw1.22.187.1	506477	506615	Peptidase		N	scaffold_19	545029-548398
	e_gw1.22.347.1	506508	506646	CAZyme	GH7	LSP	scaffold_19	448937-450697
	e_gw1.22.60.1	506588	506726	Peptidase		LSP	scaffold_20	442487-443905
	e_gw1.23.2.1	506715	506853	Other secreted protein		SSP	scaffold_21	490699-491394
	e_gw1.23.213.1	506708	506846	CAZyme	CE10	N	scaffold_20	103464-104903
	e_gw1.23.227.1	507036	507174	Peptidase		N	scaffold_21	544488-545982
	e_gw1.23.53.1	506861	506999	Other secreted protein		SSP	scaffold_21	259684-261317
	e_gw1.24.178.1	507207	507345	CAZyme	GT34	N	scaffold_22	448896-450596
	e_gw1.24.369.1	507058	507196	CAZyme	AA5	N	scaffold_21	380714-381414
	e_gw1.24.59.1	507151	507289	CAZyme	GT2	N	scaffold_21	244353-246384
	e_gw1.25.109.1	507481	507619	CAZyme	GH18	N	scaffold_22	113109-114572
	e_gw1.25.185.1	507539	507677	Peptidase		N	scaffold_22	451623-453577
	e_gw1.25.241.1	507421	507559	Peptidase		N	scaffold_22	153679-155231
	e_gw1.26.111.1	507692	507830	CAZyme	PL4	N	scaffold_23	235554-237338
	e_gw1.26.205.1	507756	507894	Peptidase		N	scaffold_23	465892-466914
	e_gw1.26.29.1	507815	507953	CAZyme	AA6/GT34/GH130	N	scaffold_23	33582-34016
	e_gw1.27.18.1	507998	508136	Other secreted protein		SSP	scaffold_23	413263-414061
	e_gw1.28.109.1	508316	508454	CAZyme	AA9	SSP	scaffold_24	421211-422144
	e_gw1.28.258.1	508103	508241	Peptidase		N	scaffold_24	353210-355092
	e_gw1.28.72.1	508127	508265	Other secreted protein		LSP	scaffold_24	59649-61416
	e_gw1.29.30.1	508437	508575	Other secreted protein		SSP	scaffold_25	257521-258570
	e_gw1.29.68.1	508540	508678	Other secreted protein		LSP	scaffold_25	248933-250194
	e_gw1.3.1038.1	485377	485515	Other secreted protein		LSP	scaffold_3	1690391-1691183
	e_gw1.3.1167.1	484231	484369	Lipase		SSP	scaffold_3	1323168-1325226
	e_gw1.3.1232.1	484007	484145	CAZyme	GH16	LSP	scaffold_2	2442228-2443421
	e_gw1.3.1254.1	484284	484422	Peptidase		N	scaffold_3	2361157-2362608
	e_gw1.3.133.1	484667	484805	CAZyme	GT34	N	scaffold_3	1805505-1806324
	e_gw1.3.1406.1	483764	483902	Peptidase		N	scaffold_2	636965-638212
	e_gw1.3.1431.1	484527	484665	Peptidase		N	scaffold_3	1217032-1218686
	e_gw1.3.1525.1	484908	485046	Peptidase		N	scaffold_3	1369741-1370645
	e_gw1.3.1570.1	485349	485487	Cutinase		SSP	scaffold_3	1443676-1444288
	e_gw1.3.1794.1	484082	484220	CAZyme	GH43	N	scaffold_2	1211489-1215425
	e_gw1.3.19.1	483726	483864	CAZyme	GH13/CBM20	N	scaffold_2	399420-401925
	e_gw1.3.1923.1	484233	484371	Other secreted protein		LSP	scaffold_3	1444491-1445341
	e_gw1.3.1999.1	484536	484674	Peptidase		N	scaffold_3	378094-379319
	e_gw1.3.261.1	483783	483921	CAZyme	GT34	N	scaffold_2	2006394-2008258
	e_gw1.3.293.1	485150	485288	CAZyme	GH76	N	scaffold_3	1454134-1455476
	e_gw1.3.379.1	484227	484365	CAZyme	GH16	N	scaffold_3	1636676-1638480
	e_gw1.3.440.1	484884	485022	Other secreted protein		SSP	scaffold_3	2473356-2475158
	e_gw1.3.546.1	485030	485168	Other secreted protein		SSP	scaffold_3	99331-101028
	e_gw1.30.10.1	508554	508692	CAZyme	AA1	N	scaffold_25	388192-388629
	e_gw1.30.4.1	508568	508706	Other secreted protein		SSP	scaffold_26	123317-124988
	e_gw1.39.37.1	509132	509270	CAZyme	PL1	LSP	scaffold_26	236744-240300
	e_gw1.39.8.1	509123	509261	Peptidase		N	scaffold_26	213670-214398
	e_gw1.4.1016.1	487110	487248	CAZyme	CBM13	N	scaffold_4	2502600-2504333
	e_gw1.4.1065.1	486240	486378	Lipase		SSP	scaffold_3	679010-680589
	e_gw1.4.1074.1	486288	486426	CAZyme	GH7	LSP	scaffold_4	901638-902976
	e_gw1.4.12.1	486829	486967	CAZyme	GH28	N	scaffold_4	25610-25921
	e_gw1.4.120.1	486722	486860	Other secreted protein		LSP	scaffold_4	625858-626928
	e_gw1.4.126.1	486221	486359	CAZyme	CE8	LSP	scaffold_3	1899208-1900097
	e_gw1.4.1276.1	486655	486793	Other secreted protein		LSP	scaffold_4	2101564-2102094
	e_gw1.4.1396.1	486974	487112	CAZyme	GT2	N	scaffold_4	2391159-2394391
	e_gw1.4.1468.1	486629	486767	Lipase		N	scaffold_4	534359-535552
	e_gw1.4.1598.1	486776	486914	CAZyme	GT22	N	scaffold_4	2331909-2333215
	e_gw1.4.1677.1	486878	487016	CAZyme	GT48	N	scaffold_4	1636117-1639265
	e_gw1.4.1717.1	487232	487370	CAZyme	CE10	LSP	scaffold_4	1204314-1206698
	e_gw1.4.1776.1	486261	486399	Other secreted protein		LSP	scaffold_4	914030-915253
	e_gw1.4.1893.1	486954	487092	CAZyme	GH28	N	scaffold_4	2606162-2607656
	e_gw1.4.2076.1	485997	486135	Other secreted protein		LSP	scaffold_3	2458025-2459373
	e_gw1.4.396.1	485844	485982	Peptidase		N	scaffold_3	1414980-1415642
	e_gw1.4.605.1	485616	485754	Peptidase		N	scaffold_3	2147413-2148345
	e_gw1.4.714.1	486562	486700	Lipase		N	scaffold_4	2066359-2068572
	e_gw1.5.1011.1	488675	488813	CAZyme	GT34	N	scaffold_5	2609018-2610538
	e_gw1.5.1017.1	487516	487654	Peptidase		N	scaffold_4	364427-366283
	e_gw1.5.11.1	488692	488830	Other secreted protein		LSP	scaffold_5	650225-651355
	e_gw1.5.120.1	489072	489210	CAZyme	CE10	LSP	scaffold_5	1198764-1200141
	e_gw1.5.122.1	488278	488416	CAZyme	GT34	N	scaffold_5	448310-449416
	e_gw1.5.1299.1	489168	489306	Other secreted protein		LSP	scaffold_5	770575-771322
	e_gw1.5.1851.1	487716	487854	Peptidase		N	scaffold_4	1622415-1624568
	e_gw1.5.244.1	488003	488141	CAZyme	GH43	LSP	scaffold_5	1380141-1382554
	e_gw1.5.283.1	488217	488355	CAZyme	GT34	N	scaffold_5	1776089-1777139
	e_gw1.5.334.1	487989	488127	Peptidase		N	scaffold_4	1892904-1894584
	e_gw1.5.390.1	487696	487834	Peptidase		N	scaffold_4	536823-538408
	e_gw1.5.677.1	488733	488871	Peptidase		LSP	scaffold_5	593528-595378
	e_gw1.5.7.1	488190	488328	Other secreted protein		LSP	scaffold_5	2274827-2276618
	e_gw1.5.721.1	487731	487869	CAZyme	GH33	N	scaffold_4	2090544-2093085
	e_gw1.5.741.1	488722	488860	Other secreted protein		LSP	scaffold_5	2386402-2388235
	e_gw1.5.767.1	488818	488956	CAZyme	AA9	SSP	scaffold_5	2269437-2271183
	e_gw1.5.790.1	489028	489166	CAZyme	GT2	N	scaffold_5	1482457-1483584
	e_gw1.5.855.1	488897	489035	CAZyme	AA9	SSP	scaffold_5	25219-26937
	e_gw1.5.947.1	488419	488557	Peptidase		N	scaffold_5	356185-358175
	e_gw1.5.959.1	488985	489123	Other secreted protein		LSP	scaffold_5	1172109-1173297
	e_gw1.51.8.1	509500	509638	Peptidase		N	scaffold_27	249840-250307
	e_gw1.53.14.1	509550	509688	Other secreted protein		LSP	scaffold_28	127566-128517
	e_gw1.6.1104.1	489679	489817	Peptidase		N	scaffold_5	365104-368983
	e_gw1.6.1482.1	489572	489710	CAZyme	GH43	N	scaffold_5	671915-672943
	e_gw1.6.1537.1	490622	490760	Lipase		N	scaffold_6	692194-693963
	e_gw1.6.1557.1	490512	490650	CAZyme	GT66	N	scaffold_6	790018-792294
	e_gw1.6.1569.1	490557	490695	CAZyme	GH92	LSP	scaffold_6	2482361-2483257
	e_gw1.6.1780.1	489696	489834	Peptidase		N	scaffold_5	2287308-2289046
	e_gw1.6.1859.1	490164	490302	Peptidase		N	scaffold_6	2200300-2203667
	e_gw1.6.1897.1	490699	490837	CAZyme	AA1	N	scaffold_6	152204-154498
	e_gw1.6.1928.1	490295	490433	CAZyme	AA3	LSP	scaffold_6	1238762-1239685
	e_gw1.6.1946.1	490864	491002	CAZyme	GH2	N	scaffold_6	1082521-1083788
	e_gw1.6.2050.1	490050	490188	CAZyme	GT2	N	scaffold_6	1325926-1326866
	e_gw1.6.2105.1	489885	490023	Cutinase	CE5	SSP	scaffold_6	1579078-1580017
	e_gw1.6.333.1	489765	489903	Peptidase		N	scaffold_5	1760485-1761792
	e_gw1.6.341.1	489772	489910	Lipase		N	scaffold_6	2108995-2110657
	e_gw1.6.346.1	491113	491251	CAZyme	GH45	LSP	scaffold_6	895427-897984
	e_gw1.6.379.1	490548	490686	CAZyme	GH76	N	scaffold_6	132840-134455
	e_gw1.6.424.1	490730	490868	CAZyme	GT34	N	scaffold_6	2233138-2235149
	e_gw1.6.723.1	489279	489417	Peptidase		LSP	scaffold_5	587280-588206
	e_gw1.6.729.1	490825	490963	CAZyme	GT2	N	scaffold_6	1249128-1249663
	e_gw1.6.994.1	489662	489800	CAZyme	GH76	N	scaffold_5	1451914-1453998
	e_gw1.7.1089.1	492002	492140	Other secreted protein		SSP	scaffold_7	184032-185865
	e_gw1.7.1151.1	491345	491483	Peptidase		LSP	scaffold_6	466540-468243
	e_gw1.7.1311.1	491279	491417	CAZyme	GT34	N	scaffold_6	2493691-2495561
	e_gw1.7.1347.1	491899	492037	Peptidase		N	scaffold_7	2190999-2192870
	e_gw1.7.1633.1	492319	492457	Peptidase		N	scaffold_7	633704-635677
	e_gw1.7.1646.1	492969	493107	CAZyme	AA10	N	scaffold_7	1837641-1838467
	e_gw1.7.1842.1	491406	491544	Lipase		N	scaffold_6	539483-539800
	e_gw1.7.1932.1	492303	492441	Secondary metabolism	T1PKS	N	scaffold_7	273175-275799
	e_gw1.7.291.1	491723	491861	Lipase		N	scaffold_6	816606-817620
	e_gw1.7.295.1	491577	491715	CAZyme	CBM13	LSP	scaffold_6	905213-908309
	e_gw1.7.393.1	492964	493102	Peptidase		N	scaffold_7	1942215-1944918
	e_gw1.7.442.1	492218	492356	Lipase		N	scaffold_7	2473328-2474897
	e_gw1.7.491.1	491799	491937	Other secreted protein		SSP	scaffold_7	1384188-1385173
	e_gw1.7.701.1	492445	492583	Peptidase		N	scaffold_7	1473153-1474260
	e_gw1.7.8.1	491260	491398	CAZyme	CE1	SSP	scaffold_6	1465993-1466897
	e_gw1.7.997.1	491447	491585	Peptidase		LSP	scaffold_6	755527-757090
	e_gw1.8.1135.1	494700	494838	Peptidase		LSP	scaffold_8	202353-204629
	e_gw1.8.1438.1	493408	493546	Peptidase		N	scaffold_7	194423-195534
	e_gw1.8.1618.1	494182	494320	CAZyme	GH10	LSP	scaffold_8	2232601-2233401
	e_gw1.8.1685.1	493160	493298	Other secreted protein		LSP	scaffold_10	540249-541697
	e_gw1.8.170.1	494145	494283	Peptidase		N	scaffold_8	2203291-2205640
	e_gw1.8.1702.1	493886	494024	CAZyme	GT87	N	scaffold_8	1322334-1327278
	e_gw1.8.1806.1	494242	494380	CAZyme	CE10	N	scaffold_8	1121224-1122825
	e_gw1.8.220.1	493409	493547	CAZyme	GH92	SSP	scaffold_7	770867-772216
	e_gw1.8.225.1	494512	494650	Peptidase		N	scaffold_8	1217298-1218944
	e_gw1.8.235.1	493447	493585	Secondary metabolism	NRPS	N	scaffold_7	1673304-1676243
	e_gw1.8.256.1	493451	493589	Other secreted protein		LSP	scaffold_7	171106-171397
	e_gw1.8.565.1	493341	493479	Peptidase		N	scaffold_7	576005-582881
	e_gw1.8.765.1	494034	494172	Other secreted protein		LSP	scaffold_8	748471-751950
	e_gw1.8.778.1	493331	493469	CAZyme	GT2	N	scaffold_7	710355-713145
	e_gw1.8.975.1	493798	493936	Peptidase		N	scaffold_8	2219329-2220455
	e_gw1.9.1157.1	495322	495460	Peptidase		N	scaffold_8	2442260-2443403
	e_gw1.9.1256.1	494818	494956	Peptidase		N	scaffold_8	2015329-2016502
	e_gw1.9.1262.1	496013	496151	CAZyme	GH132	N	scaffold_9	1072672-1074054
	e_gw1.9.1355.1	495056	495194	Peptidase		N	scaffold_8	2085439-2087533
	e_gw1.9.1472.1	495348	495486	CAZyme	AA3	LSP	scaffold_8	1995832-1997051
	e_gw1.9.154.1	494882	495020	Peptidase		LSP	scaffold_8	905336-906781
	e_gw1.9.1548.1	495351	495489	CAZyme	GH32	N	scaffold_9	1431323-1432228
	e_gw1.9.18.1	495615	495753	CAZyme	GT69	N	scaffold_9	580902-582409
	e_gw1.9.273.1	494988	495126	Other secreted protein		LSP	scaffold_8	959436-960277
	e_gw1.9.474.1	495023	495161	Secondary metabolism	Terpenes synthase	N	scaffold_8	142771-144215
	e_gw1.9.561.1	494919	495057	Secondary metabolism	NRPS	N	scaffold_8	578264-579926
	e_gw1.9.641.1	495728	495866	Peptidase		N	scaffold_9	204358-207670
	e_gw1.9.658.1	495928	496066	Peptidase		N	scaffold_9	2250145-2251149
	e_gw1.90.4.1	509956	510094	Other secreted protein		LSP	scaffold_28	149607-151027
	estExt_fgenesh1_pg.C_1_t10117	614935	615073	Other secreted protein		LSP	scaffold_12	1452157-1453587
	estExt_fgenesh1_pg.C_1_t10198	615004	615142	Peptidase		N	scaffold_12	1506034-1506995
	estExt_fgenesh1_pg.C_1_t10308	615100	615238	Other secreted protein		LSP	scaffold_12	1593002-1600458
	estExt_fgenesh1_pg.C_1_t10322	615114	615252	Peptidase		N	scaffold_13	670371-672492
	estExt_fgenesh1_pg.C_1_t10365	615150	615288	CAZyme	AA3	N	scaffold_13	1031837-1033607
	estExt_fgenesh1_pg.C_1_t20021	615278	615416	Other secreted protein		LSP	scaffold_14	111239-112897
	estExt_fgenesh1_pg.C_1_t20243	615474	615612	Other secreted protein		LSP	scaffold_14	354384-356456
	estExt_fgenesh1_pg.C_1_t20293	615522	615660	CAZyme	AA7	LSP	scaffold_14	359320-361169
	estExt_fgenesh1_pg.C_1_t20295	615524	615662	Other secreted protein		SSP	scaffold_14	372082-375208
	estExt_fgenesh1_pg.C_1_t20355	615578	615716	CAZyme	GH92	N	scaffold_15	512353-514339
	estExt_fgenesh1_pg.C_1_t20434	615645	615783	Other secreted protein		SSP	scaffold_15	639150-640629
	estExt_fgenesh1_pg.C_1_t30324	615984	616122	Other secreted protein		SSP	scaffold_15	813787-814605
	estExt_fgenesh1_pg.C_1_t30361	616013	616151	CAZyme	GT15	N	scaffold_16	13790-15553
	estExt_fgenesh1_pg.C_1_t30408	616054	616192	Other secreted protein		LSP	scaffold_16	633888-635245
	estExt_fgenesh1_pg.C_1_t30472	616104	616242	CAZyme	GT34	N	scaffold_16	768229-769203
	estExt_fgenesh1_pg.C_1_t40007	616131	616269	Peptidase		N	scaffold_17	275529-284795
	estExt_fgenesh1_pg.C_1_t40045	616156	616294	CAZyme	GT48	N	scaffold_17	608393-609313
	estExt_fgenesh1_pg.C_1_t40079	616183	616321	Other secreted protein		SSP	scaffold_17	695518-697698
	estExt_fgenesh1_pg.C_10_t10230	622374	622512	Other secreted protein		LSP	scaffold_5	694504-696316
	estExt_fgenesh1_pg.C_10_t10405	622524	622662	Other secreted protein		SSP	scaffold_5	733269-734905
	estExt_fgenesh1_pg.C_10_t10469	622575	622713	CAZyme	AA7	N	scaffold_5	1109141-1113180
	estExt_fgenesh1_pg.C_10_t20083	622668	622806	Other secreted protein		LSP	scaffold_5	1577059-1578161
	estExt_fgenesh1_pg.C_10_t20106	622687	622825	Secondary metabolism	T1PKS	N	scaffold_5	2586145-2587613
	estExt_fgenesh1_pg.C_11_t10241	623041	623179	Other secreted protein		SSP	scaffold_5	2618249-2618911
	estExt_fgenesh1_pg.C_11_t10358	623147	623285	Other secreted protein		SSP	scaffold_6	1382842-1383387
	estExt_fgenesh1_pg.C_12_t10227	623481	623619	Peptidase		N	scaffold_6	1521432-1523869
	estExt_fgenesh1_pg.C_12_t20003	623736	623874	Other secreted protein		LSP	scaffold_6	1800268-1801191
	estExt_fgenesh1_pg.C_12_t20059	623779	623917	Other secreted protein		SSP	scaffold_6	1987519-1989222
	estExt_fgenesh1_pg.C_13_t10056	623850	623988	Other secreted protein		LSP	scaffold_6	2129770-2131371
	estExt_fgenesh1_pg.C_13_t10120	623902	624040	Other secreted protein		SSP	scaffold_7	409304-411295
	estExt_fgenesh1_pg.C_13_t10279	624044	624182	Other secreted protein		LSP	scaffold_7	480857-493399
	estExt_fgenesh1_pg.C_13_t10289	624054	624192	Other secreted protein		LSP	scaffold_7	1831158-1832040
	estExt_fgenesh1_pg.C_13_t10296	624059	624197	Peptidase		LSP	scaffold_7	1904256-1905323
	estExt_fgenesh1_pg.C_13_t10451	624196	624334	Peptidase		N	scaffold_7	2075951-2077454
	estExt_fgenesh1_pg.C_140035	624272	624410	Secondary metabolism	T1PKS	N	scaffold_7	2383638-2385528
	estExt_fgenesh1_pg.C_140235	624449	624587	CAZyme	GT48	N	scaffold_8	32649-40776
	estExt_fgenesh1_pg.C_140286	624499	624637	Peptidase		N	scaffold_10	2029687-2032935
	estExt_fgenesh1_pg.C_140347	624555	624693	Peptidase		N	scaffold_8	240050-241564
	estExt_fgenesh1_pg.C_150353	625000	625138	Other secreted protein		SSP	scaffold_8	379142-379836
	estExt_fgenesh1_pg.C_150360	625005	625143	CAZyme	AA7	N	scaffold_8	1094427-1095844
	estExt_fgenesh1_pg.C_160007	625025	625163	Other secreted protein		LSP	scaffold_8	1228207-1229490
	estExt_fgenesh1_pg.C_160077	625077	625215	Other secreted protein		LSP	scaffold_8	1697131-1697969
	estExt_fgenesh1_pg.C_160131	625123	625261	CAZyme	AA7	N	scaffold_8	2054806-2056984
	estExt_fgenesh1_pg.C_160227	625192	625330	Other secreted protein		LSP	scaffold_8	2331799-2333621
	estExt_fgenesh1_pg.C_170027	625264	625402	Other secreted protein		LSP	scaffold_9	16861-17765
	estExt_fgenesh1_pg.C_170118	625344	625482	CAZyme	GH18	N	scaffold_9	701259-703742
	estExt_fgenesh1_pg.C_170194	625395	625533	CAZyme	GH92	N	scaffold_9	716998-718260
	estExt_fgenesh1_pg.C_170206	625403	625541	Peptidase		N	scaffold_9	774491-776715
	estExt_fgenesh1_pg.C_180072	625467	625605	Other secreted protein		SSP	scaffold_9	899700-900571
	estExt_fgenesh1_pg.C_180086	625478	625616	Other secreted protein		LSP	scaffold_9	924383-926284
	estExt_fgenesh1_pg.C_190020	625580	625718	Peptidase		N	scaffold_9	1067139-1068034
	estExt_fgenesh1_pg.C_2_t10073	616305	616443	Other secreted protein		SSP	scaffold_17	709602-711308
	estExt_fgenesh1_pg.C_2_t10232	616449	616587	CAZyme	AA7	LSP	scaffold_18	360249-361937
	estExt_fgenesh1_pg.C_2_t10234	616450	616588	CAZyme	GH92	N	scaffold_18	438235-440187
	estExt_fgenesh1_pg.C_2_t10312	616522	616660	CAZyme	CE10	LSP	scaffold_19	478325-480881
	estExt_fgenesh1_pg.C_2_t10493	616686	616824	Other secreted protein		LSP	scaffold_20	58445-60047
	estExt_fgenesh1_pg.C_2_t20095	616764	616902	Other secreted protein		LSP	scaffold_23	324500-326305
	estExt_fgenesh1_pg.C_2_t20246	616891	617029	Peptidase		N	scaffold_23	330827-332100
	estExt_fgenesh1_pg.C_200016	625749	625887	Peptidase		SSP	scaffold_9	1672531-1674272
	estExt_fgenesh1_pg.C_200034	625763	625901	Other secreted protein		LSP	scaffold_9	1739748-1741081
	estExt_fgenesh1_pg.C_210046	625896	626034	Other secreted protein		LSP	scaffold_10	694966-696305
	estExt_fgenesh1_pg.C_210121	625964	626102	Other secreted protein		LSP	scaffold_10	1185032-1186297
	estExt_fgenesh1_pg.C_210173	626010	626148	Peptidase		N	scaffold_10	1345295-1347155
	estExt_fgenesh1_pg.C_220067	626071	626209	Peptidase		N	scaffold_10	1761966-1763573
	estExt_fgenesh1_pg.C_240118	626357	626495	Other secreted protein		LSP	scaffold_10	1815240-1824863
	estExt_fgenesh1_pg.C_240134	626372	626510	CAZyme	GT25	N	scaffold_11	794974-795393
	estExt_fgenesh1_pg.C_250108	626464	626602	Other secreted protein		SSP	scaffold_11	1183934-1184684
	estExt_fgenesh1_pg.C_260002	626468	626606	Other secreted protein		SSP	scaffold_12	582171-583195
	estExt_fgenesh1_pg.C_260089	626539	626677	CAZyme	GH54/CBM42	N	scaffold_12	1372872-1375743
	estExt_fgenesh1_pg.C_270079	626599	626737	CAZyme	GT48	N	scaffold_12	1512665-1513350
	estExt_fgenesh1_pg.C_290007	626676	626814	Lipase		N	scaffold_13	183502-184676
	estExt_fgenesh1_pg.C_290090	626746	626884	Other secreted protein		LSP	scaffold_13	430834-431582
	estExt_fgenesh1_pg.C_3_t10354	617389	617527	Peptidase		N	scaffold_24	107683-109577
	estExt_fgenesh1_pg.C_3_t10393	617423	617561	Peptidase		N	scaffold_24	230557-233313
	estExt_fgenesh1_pg.C_3_t20075	617580	617718	Peptidase		LSP	scaffold_26	272534-274890
	estExt_fgenesh1_pg.C_3_t20162	617657	617795	Peptidase		N	scaffold_28	152552-154052
	estExt_fgenesh1_pg.C_310008	626800	626938	Peptidase		N	scaffold_13	553707-554507
	estExt_fgenesh1_pg.C_360006	626850	626988	Other secreted protein		SSP	scaffold_13	900778-902874
	estExt_fgenesh1_pg.C_390008	626886	627024	Other secreted protein		SSP	scaffold_13	942532-944934
	estExt_fgenesh1_pg.C_4_t10021	617866	618004	Peptidase		N	scaffold_28	160086-162548
	estExt_fgenesh1_pg.C_4_t10082	617914	618052	Peptidase		N	scaffold_30	63319-65697
	estExt_fgenesh1_pg.C_4_t10195	618004	618142	CAZyme	GH76	N	scaffold_34	67289-69109
	estExt_fgenesh1_pg.C_4_t20067	618299	618437	Other secreted protein		LSP	scaffold_129	3922-01-01
	estExt_fgenesh1_pg.C_4_t20229	618439	618577	CAZyme	AA7	LSP	scaffold_1	6764-9124
	estExt_fgenesh1_pg.C_4_t20350	618540	618678	Other secreted protein		LSP	scaffold_1	370882-375647
	estExt_fgenesh1_pg.C_4_t20356	618546	618684	Other secreted protein		LSP	scaffold_1	667118-668669
	estExt_fgenesh1_pg.C_490004	626968	627106	CAZyme	GT34	N	scaffold_13	960518-962081
	estExt_fgenesh1_pg.C_5_t10017	618608	618746	Lipase		N	scaffold_1	971618-972815
	estExt_fgenesh1_pg.C_5_t10018	618609	618747	CAZyme	CBM13	N	scaffold_1	1003557-1004908
	estExt_fgenesh1_pg.C_5_t10153	618723	618861	CAZyme	GH114	N	scaffold_1	1107505-1109349
	estExt_fgenesh1_pg.C_5_t10221	618781	618919	CAZyme	GH72	N	scaffold_1	1530690-1532940
	estExt_fgenesh1_pg.C_5_t10234	618794	618932	Peptidase		N	scaffold_1	2116763-2118365
	estExt_fgenesh1_pg.C_5_t10235	618795	618933	Other secreted protein		LSP	scaffold_1	2250546-2252357
	estExt_fgenesh1_pg.C_5_t10253	618812	618950	CAZyme	AA7	LSP	scaffold_1	2253694-2254413
	estExt_fgenesh1_pg.C_5_t10380	618935	619073	CAZyme	GT2	N	scaffold_1	2413268-2414636
	estExt_fgenesh1_pg.C_5_t20034	619075	619213	CAZyme	AA9	SSP	scaffold_1	2670057-2671312
	estExt_fgenesh1_pg.C_5_t20365	619358	619496	Other secreted protein		LSP	scaffold_1	3811736-3812910
	estExt_fgenesh1_pg.C_5_t20379	619368	619506	Other secreted protein		SSP	scaffold_1	3897263-3899008
	estExt_fgenesh1_pg.C_6_t10452	619758	619896	Other secreted protein		SSP	scaffold_1	4032974-4034540
	estExt_fgenesh1_pg.C_6_t20010	619807	619945	CAZyme	GH37	N	scaffold_1	4198542-4200584
	estExt_fgenesh1_pg.C_6_t20102	619890	620028	Other secreted protein		SSP	scaffold_1	4316054-4317803
	estExt_fgenesh1_pg.C_6_t20170	619953	620091	CAZyme	GH43	LSP	scaffold_1	4404075-4406048
	estExt_fgenesh1_pg.C_6_t20217	619993	620131	Peptidase		LSP	scaffold_1	4512225-4513482
	estExt_fgenesh1_pg.C_680002	627051	627189	CAZyme	GT41	N	scaffold_13	1361818-1365020
	estExt_fgenesh1_pg.C_7_t10129	620202	620340	Peptidase		LSP	scaffold_2	166936-171031
	estExt_fgenesh1_pg.C_7_t10159	620227	620365	Secondary metabolism	NRPS_PKS	N	scaffold_2	224793-226002
	estExt_fgenesh1_pg.C_7_t20119	620613	620751	Other secreted protein		SSP	scaffold_2	695471-697241
	estExt_fgenesh1_pg.C_7_t20146	620635	620773	CAZyme	CE10	N	scaffold_2	702952-704255
	estExt_fgenesh1_pg.C_7_t20206	620687	620825	Other secreted protein		LSP	scaffold_2	936676-938981
	estExt_fgenesh1_pg.C_7_t20301	620774	620912	CAZyme	GT34	N	scaffold_2	1500753-1502499
	estExt_fgenesh1_pg.C_8_t10006	620815	620953	Secondary metabolism	T1PKS	N	scaffold_2	1764665-1766940
	estExt_fgenesh1_pg.C_8_t10076	620874	621012	Peptidase		LSP	scaffold_3	1064755-1067036
	estExt_fgenesh1_pg.C_8_t10105	620901	621039	Other secreted protein		SSP	scaffold_3	1176456-1178353
	estExt_fgenesh1_pg.C_8_t10361	621127	621265	Peptidase		N	scaffold_3	1713164-1714857
	estExt_fgenesh1_pg.C_8_t10413	621160	621298	Other secreted protein		SSP	scaffold_3	1961853-1962903
	estExt_fgenesh1_pg.C_8_t20073	621309	621447	Other secreted protein		SSP	scaffold_4	64029-65635
	estExt_fgenesh1_pg.C_8_t20209	621420	621558	Other secreted protein		LSP	scaffold_4	256317-257949
	estExt_fgenesh1_pg.C_8_t20288	621489	621627	Other secreted protein		LSP	scaffold_4	552296-554187
	estExt_fgenesh1_pg.C_890002	627105	627243	Other secreted protein		SSP	scaffold_14	737868-740081
	estExt_fgenesh1_pg.C_9_t10005	621528	621666	Peptidase		N	scaffold_4	1652612-1653733
	estExt_fgenesh1_pg.C_9_t10212	621701	621839	CAZyme	GH5	N	scaffold_4	2139603-2141579
	estExt_fgenesh1_pg.C_9_t10218	621707	621845	Other secreted protein		SSP	scaffold_4	2461052-2462341
	estExt_fgenesh1_pg.C_9_t10235	621722	621860	CAZyme	GH85	N	scaffold_4	2479593-2481052
	estExt_fgenesh1_pg.C_9_t10278	621762	621900	Other secreted protein		SSP	scaffold_5	55306-56355
	estExt_fgenesh1_pg.C_9_t10287	621771	621909	Other secreted protein		LSP	scaffold_5	61082-64204
	estExt_fgenesh1_pg.C_9_t10335	621812	621950	Other secreted protein		SSP	scaffold_5	453624-454908
	estExt_fgenesh1_pg.C_9_t20060	622010	622148	CAZyme	CE10	N	scaffold_5	661685-663577
	estExt_fgenesh1_pg.C_9_t20085	622033	622171	Other secreted protein		LSP	scaffold_5	692201-693895
	estExt_fgenesh1_pm.C_1_t10154	605708	605846	Other secreted protein		LSP	scaffold_17	353526-354649
	estExt_fgenesh1_pm.C_1_t10262	605806	605944	Other secreted protein		LSP	scaffold_17	372152-373796
	estExt_fgenesh1_pm.C_1_t10297	605838	605976	CAZyme	GH43	N	scaffold_17	665511-666833
	estExt_fgenesh1_pm.C_1_t10348	605887	606025	Other secreted protein		LSP	scaffold_18	107843-110069
	estExt_fgenesh1_pm.C_1_t10395	605931	606069	CAZyme	GH1	N	scaffold_19	334003-335643
	estExt_fgenesh1_pm.C_1_t20039	606064	606202	Peptidase		LSP	scaffold_19	621460-623079
	estExt_fgenesh1_pm.C_1_t20494	606487	606625	Secondary metabolism	NRPS	N	scaffold_20	168007-169220
	estExt_fgenesh1_pm.C_1_t30065	606546	606684	Peptidase		LSP	scaffold_20	310124-312042
	estExt_fgenesh1_pm.C_1_t30147	606620	606758	CAZyme	GT48	N	scaffold_20	389377-391486
	estExt_fgenesh1_pm.C_10_t10207	611283	611421	Other secreted protein		SSP	scaffold_5	1649799-1651872
	estExt_fgenesh1_pm.C_10_t10330	611392	611530	CAZyme	GT34	N	scaffold_5	1716415-1717836
	estExt_fgenesh1_pm.C_10_t10477	611523	611661	CAZyme	GH43	LSP	scaffold_5	2139269-2140701
	estExt_fgenesh1_pm.C_10_t10479	611525	611663	Cutinase	CE5	N	scaffold_5	2447186-2448293
	estExt_fgenesh1_pm.C_10_t20026	611566	611704	CAZyme	GT51/GT34	N	scaffold_5	2495728-2498280
	estExt_fgenesh1_pm.C_110282	611877	612015	Peptidase		N	scaffold_6	653428-656042
	estExt_fgenesh1_pm.C_110305	611899	612037	Peptidase		N	scaffold_6	914022-916751
	estExt_fgenesh1_pm.C_110336	611924	612062	Other secreted protein		SSP	scaffold_6	1386166-1388113
	estExt_fgenesh1_pm.C_110374	611959	612097	CAZyme	GT34	N	scaffold_6	1494200-1496197
	estExt_fgenesh1_pm.C_120021	611980	612118	CAZyme	GT34	N	scaffold_6	1548144-1549428
	estExt_fgenesh1_pm.C_120028	611987	612125	Other secreted protein		LSP	scaffold_6	2079198-2083118
	estExt_fgenesh1_pm.C_120136	612093	612231	Other secreted protein		LSP	scaffold_6	2342840-2344994
	estExt_fgenesh1_pm.C_120206	612162	612300	CAZyme	CE10	LSP	scaffold_7	297934-298891
	estExt_fgenesh1_pm.C_120219	612175	612313	CAZyme	CBM12	LSP	scaffold_7	646860-649451
	estExt_fgenesh1_pm.C_120350	612302	612440	Other secreted protein		LSP	scaffold_7	952296-954155
	estExt_fgenesh1_pm.C_120367	612317	612455	CAZyme	GH33	N	scaffold_7	1178108-1179803
	estExt_fgenesh1_pm.C_120387	612336	612474	Secondary metabolism	T1PKS	N	scaffold_7	1615049-1617175
	estExt_fgenesh1_pm.C_1290001	614817	614955	CAZyme	GT41	N	scaffold_12	906504-907999
	estExt_fgenesh1_pm.C_130225	612545	612683	Other secreted protein		LSP	scaffold_7	2082123-2085027
	estExt_fgenesh1_pm.C_140022	612701	612839	Other secreted protein		LSP	scaffold_8	43673-45478
	estExt_fgenesh1_pm.C_140094	612765	612903	CAZyme	AA7	LSP	scaffold_8	320773-322936
	estExt_fgenesh1_pm.C_140095	612766	612904	Peptidase		N	scaffold_8	631816-632674
	estExt_fgenesh1_pm.C_140098	612769	612907	CAZyme	GH92	N	scaffold_8	1074149-1076017
	estExt_fgenesh1_pm.C_150131	613180	613318	CAZyme	GH76	N	scaffold_8	1795773-1796841
	estExt_fgenesh1_pm.C_150167	613214	613352	CAZyme	GH1	N	scaffold_8	1898457-1899671
	estExt_fgenesh1_pm.C_150210	613254	613392	Other secreted protein		SSP	scaffold_8	1976731-1978509
	estExt_fgenesh1_pm.C_160002	613318	613456	CAZyme	AA7	N	scaffold_8	2313860-2316421
	estExt_fgenesh1_pm.C_160133	613430	613568	Other secreted protein		LSP	scaffold_8	2470041-2471211
	estExt_fgenesh1_pm.C_160171	613466	613604	Peptidase		N	scaffold_9	399488-402235
	estExt_fgenesh1_pm.C_170055	613541	613679	CAZyme	GH125	N	scaffold_9	531057-532730
	estExt_fgenesh1_pm.C_170112	613586	613724	CAZyme	GH92	N	scaffold_9	1798177-1801079
	estExt_fgenesh1_pm.C_170124	613591	613729	CAZyme	AA3	LSP	scaffold_9	2023429-2025110
	estExt_fgenesh1_pm.C_170126	613592	613730	CAZyme	CE10	N	scaffold_9	2127216-2128443
	estExt_fgenesh1_pm.C_180081	613665	613803	CAZyme	GT34	N	scaffold_10	849785-850865
	estExt_fgenesh1_pm.C_180100	613680	613818	CAZyme	AA3	LSP	scaffold_10	1295921-1298215
	estExt_fgenesh1_pm.C_190114	613819	613957	CAZyme	CBM13	N	scaffold_10	1922642-1924171
	estExt_fgenesh1_pm.C_2_t10191	606800	606938	Other secreted protein		LSP	scaffold_21	372777-377321
	estExt_fgenesh1_pm.C_2_t10444	607033	607171	Peptidase		N	scaffold_21	414755-415916
	estExt_fgenesh1_pm.C_2_t10461	607049	607187	CAZyme	AA3	LSP	scaffold_22	383041-384875
	estExt_fgenesh1_pm.C_200013	613858	613996	Peptidase		N	scaffold_10	1932169-1933170
	estExt_fgenesh1_pm.C_230074	614213	614351	Other secreted protein		LSP	scaffold_10	2126090-2131209
	estExt_fgenesh1_pm.C_230075	614214	614352	CAZyme	AA2	SSP	scaffold_11	1254113-1256125
	estExt_fgenesh1_pm.C_240024	614279	614417	CAZyme	GH92	N	scaffold_11	1374188-1379731
	estExt_fgenesh1_pm.C_240043	614296	614434	CAZyme	GH3	N	scaffold_11	1503347-1504176
	estExt_fgenesh1_pm.C_260056	614450	614588	CAZyme	GH92	N	scaffold_11	1635693-1637287
	estExt_fgenesh1_pm.C_280043	614531	614669	Other secreted protein		LSP	scaffold_12	52567-54608
	estExt_fgenesh1_pm.C_280046	614534	614672	Other secreted protein		LSP	scaffold_12	92588-94757
	estExt_fgenesh1_pm.C_3_t10034	607326	607464	Peptidase		N	scaffold_23	41595-43889
	estExt_fgenesh1_pm.C_3_t10046	607338	607476	Other secreted protein		LSP	scaffold_24	439454-440515
	estExt_fgenesh1_pm.C_3_t10433	607698	607836	Other secreted protein		SSP	scaffold_26	149476-151350
	estExt_fgenesh1_pm.C_3_t20006	607759	607897	Peptidase		N	scaffold_28	119029-120856
	estExt_fgenesh1_pm.C_3_t20010	607763	607901	Other secreted protein		LSP	scaffold_29	168647-169163
	estExt_fgenesh1_pm.C_3_t20092	607834	607972	Peptidase		N	scaffold_29	223460-224705
	estExt_fgenesh1_pm.C_300012	614626	614764	CAZyme	AA3	N	scaffold_12	571157-572474
	estExt_fgenesh1_pm.C_340003	614685	614823	Lipase		N	scaffold_12	857529-859266
	estExt_fgenesh1_pm.C_4_t10009	607876	608014	Other secreted protein		SSP	scaffold_30	45964-47531
	estExt_fgenesh1_pm.C_4_t10109	607964	608102	Peptidase		LSP	scaffold_30	56762-58762
	estExt_fgenesh1_pm.C_4_t10118	607973	608111	CAZyme	GH43	N	scaffold_30	72621-74264
	estExt_fgenesh1_pm.C_4_t10133	607984	608122	Peptidase		N	scaffold_30	76302-77558
	estExt_fgenesh1_pm.C_4_t10160	608010	608148	CAZyme	GH51	N	scaffold_31	72324-73886
	estExt_fgenesh1_pm.C_4_t10164	608012	608150	Peptidase		N	scaffold_32	23471-25079
	estExt_fgenesh1_pm.C_4_t10240	608083	608221	CAZyme	GT90/GH2	N	scaffold_35	8257-10228
	estExt_fgenesh1_pm.C_4_t20045	608369	608507	Peptidase		N	scaffold_35	51937-53945
	estExt_fgenesh1_pm.C_5_t10028	608451	608589	CAZyme	GT34	N	scaffold_46	24383-28972
	estExt_fgenesh1_pm.C_5_t10035	608458	608596	CAZyme	AA9	N	scaffold_48	18739-20603
	estExt_fgenesh1_pm.C_5_t10119	608531	608669	Other secreted protein		LSP	scaffold_49	3594-5312
	estExt_fgenesh1_pm.C_5_t10169	608577	608715	CAZyme	GT5	N	scaffold_56	5566-9719
	estExt_fgenesh1_pm.C_5_t10221	608629	608767	Lipase		LSP	scaffold_166	231-1593
	estExt_fgenesh1_pm.C_5_t10270	608676	608814	CAZyme	AA1	N	scaffold_1	687953-689483
	estExt_fgenesh1_pm.C_5_t10272	608678	608816	Other secreted protein		LSP	scaffold_1	1096288-1098384
	estExt_fgenesh1_pm.C_5_t10367	608766	608904	CAZyme	GH36	N	scaffold_1	1243229-1245015
	estExt_fgenesh1_pm.C_5_t10396	608794	608932	Peptidase		N	scaffold_1	1458273-1460879
	estExt_fgenesh1_pm.C_5_t10412	608808	608946	CAZyme	GH92	N	scaffold_1	1641928-1643214
	estExt_fgenesh1_pm.C_5_t20029	608903	609041	Secondary metabolism	T3PKS	N	scaffold_1	2165691-2168024
	estExt_fgenesh1_pm.C_5_t20089	608954	609092	Cutinase		N	scaffold_1	4036185-4040044
	estExt_fgenesh1_pm.C_5_t20100	608964	609102	CAZyme	AA3	LSP	scaffold_1	4333365-4334883
	estExt_fgenesh1_pm.C_6_t10157	609118	609256	CAZyme	GH3	LSP	scaffold_1	4723184-4724895
	estExt_fgenesh1_pm.C_6_t10216	609174	609312	Other secreted protein		LSP	scaffold_2	793190-796168
	estExt_fgenesh1_pm.C_6_t10326	609275	609413	Other secreted protein		LSP	scaffold_2	1724828-1726680
	estExt_fgenesh1_pm.C_6_t10353	609300	609438	CAZyme	GT34	N	scaffold_2	1781436-1783655
	estExt_fgenesh1_pm.C_6_t10369	609316	609454	CAZyme	GH76	N	scaffold_3	183441-185663
	estExt_fgenesh1_pm.C_6_t20005	609440	609578	CAZyme	GT2	N	scaffold_3	251384-252532
	estExt_fgenesh1_pm.C_6_t20075	609505	609643	CAZyme	GT34	N	scaffold_10	1908649-1910270
	estExt_fgenesh1_pm.C_7_t10055	609587	609725	Peptidase		SSP	scaffold_3	1860873-1862296
	estExt_fgenesh1_pm.C_7_t10124	609655	609793	CAZyme	GH31	N	scaffold_3	2110088-2112918
	estExt_fgenesh1_pm.C_7_t10200	609729	609867	CAZyme	GT34	N	scaffold_3	2123432-2124935
	estExt_fgenesh1_pm.C_7_t10248	609775	609913	CAZyme	GT34	N	scaffold_3	2489355-2491108
	estExt_fgenesh1_pm.C_7_t10362	609880	610018	CAZyme	CE10	N	scaffold_4	44731-45140
	estExt_fgenesh1_pm.C_7_t10468	609979	610117	CAZyme	CBM48/GT41	N	scaffold_4	496455-497768
	estExt_fgenesh1_pm.C_8_t10003	610075	610213	CAZyme	AA3	LSP	scaffold_4	532440-534145
	estExt_fgenesh1_pm.C_8_t10058	610127	610265	CAZyme	GH5	LSP	scaffold_4	597259-598212
	estExt_fgenesh1_pm.C_8_t10144	610206	610344	Other secreted protein		SSP	scaffold_4	709062-710939
	estExt_fgenesh1_pm.C_8_t10255	610314	610452	Peptidase		N	scaffold_4	734284-736121
	estExt_fgenesh1_pm.C_8_t10425	610467	610605	CAZyme	CE1	SSP	scaffold_4	1113509-1120670
	estExt_fgenesh1_pm.C_8_t10456	610497	610635	CAZyme	PL1	LSP	scaffold_4	2405918-2407617
	estExt_fgenesh1_pm.C_8_t10478	610519	610657	CAZyme	CE10	N	scaffold_5	111913-113674
	estExt_fgenesh1_pm.C_8_t20061	610587	610725	Other secreted protein		LSP	scaffold_5	141138-142492
	estExt_fgenesh1_pm.C_8_t20086	610611	610749	CAZyme	GH43	LSP	scaffold_5	560354-562276
	estExt_fgenesh1_pm.C_9_t10060	610672	610810	CAZyme	GH20	N	scaffold_5	745804-750358
	estExt_fgenesh1_pm.C_9_t10090	610702	610840	CAZyme	GH72	N	scaffold_5	962745-964430
	estExt_fgenesh1_pm.C_9_t10384	610986	611124	CAZyme	GT28	N	scaffold_5	1173837-1176241
	estExt_fgenesh1_pm.C_9_t10439	611035	611173	Other secreted protein		LSP	scaffold_5	1182119-1183711
	estExt_fgenesh1_pm.C_9_t10471	611065	611203	Other secreted protein		LSP	scaffold_5	1547939-1550960
	estExt_Genemark1.C_1_t10003	670332	670470	Other secreted protein		LSP	scaffold_6	265114-267461
	estExt_Genemark1.C_1_t10047	670371	670509	CAZyme	GT57	N	scaffold_6	369961-371411
	estExt_Genemark1.C_1_t10142	670457	670595	CAZyme	GT48	N	scaffold_6	499653-501442
	estExt_Genemark1.C_1_t10211	670513	670651	Lipase		LSP	scaffold_6	647321-650202
	estExt_Genemark1.C_1_t20016	670782	670920	CAZyme	GT34	N	scaffold_6	1278408-1280599
	estExt_Genemark1.C_1_t20086	670851	670989	CAZyme	GH7	LSP	scaffold_66	5265-13205
	estExt_Genemark1.C_1_t20128	670890	671028	CAZyme	CE10	N	scaffold_7	22581-25082
	estExt_Genemark1.C_1_t20131	670892	671030	CAZyme	GH31	N	scaffold_7	89271-90449
	estExt_Genemark1.C_1_t20164	670922	671060	CAZyme	GT34	N	scaffold_7	323498-326327
	estExt_Genemark1.C_1_t20445	671170	671308	Other secreted protein		LSP	scaffold_7	459572-461101
	estExt_Genemark1.C_1_t20451	671176	671314	CAZyme	GT34	N	scaffold_7	470325-471798
	estExt_Genemark1.C_1_t20458	671183	671321	CAZyme	GT22	N	scaffold_7	603687-605658
	estExt_Genemark1.C_1_t20468	671193	671331	CAZyme	AA7	N	scaffold_7	722690-724723
	estExt_Genemark1.C_1_t30057	671272	671410	Other secreted protein		SSP	scaffold_7	775530-776955
	estExt_Genemark1.C_1_t30219	671413	671551	CAZyme	GH5	N	scaffold_7	1032858-1033682
	estExt_Genemark1.C_1_t30371	671542	671680	Secondary metabolism	Terpenes synthase	N	scaffold_7	1340198-1346596
	estExt_Genemark1.C_1_t30457	671612	671750	Other secreted protein		SSP	scaffold_7	1387967-1390593
	estExt_Genemark1.C_1_t30495	671640	671778	CAZyme	AA7	LSP	scaffold_7	1687688-1689874
	estExt_Genemark1.C_1_t40008	671649	671787	Other secreted protein		LSP	scaffold_7	1701834-1703728
	estExt_Genemark1.C_1_t40111	671729	671867	CAZyme	GT34	N	scaffold_7	1718871-1721081
	estExt_Genemark1.C_1_t40124	671740	671878	Other secreted protein		LSP	scaffold_7	1812875-1814075
	estExt_Genemark1.C_10_t10060	677781	677919	Other secreted protein		SSP	scaffold_5	835183-837243
	estExt_Genemark1.C_10_t10066	677786	677924	CAZyme	AA7	N	scaffold_5	1096453-1098531
	estExt_Genemark1.C_10_t10301	677974	678112	Other secreted protein		LSP	scaffold_5	1551066-1553769
	estExt_Genemark1.C_10_t10344	678014	678152	CAZyme	GH43	LSP	scaffold_5	1644697-1646182
	estExt_Genemark1.C_10_t10412	678072	678210	CAZyme	CBM57/CBM2	N	scaffold_5	1875171-1881980
	estExt_Genemark1.C_10_t20117	678239	678377	Peptidase		LSP	scaffold_5	2106581-2109234
	estExt_Genemark1.C_10_t20138	678252	678390	Other secreted protein		LSP	scaffold_5	2597619-2599799
	estExt_Genemark1.C_11_t10033	678380	678518	Other secreted protein		SSP	scaffold_5	2614056-2614970
	estExt_Genemark1.C_11_t10066	678411	678549	CAZyme	PL7	SSP	scaffold_6	113602-114769
	estExt_Genemark1.C_11_t10069	678414	678552	CAZyme	AA1	LSP	scaffold_6	120351-121220
	estExt_Genemark1.C_11_t10220	678556	678694	Other secreted protein		LSP	scaffold_6	446233-447980
	estExt_Genemark1.C_11_t10335	678657	678795	Other secreted protein		SSP	scaffold_6	580573-588526
	estExt_Genemark1.C_11_t10409	678719	678857	Other secreted protein		SSP	scaffold_6	1266014-1269596
	estExt_Genemark1.C_11_t20011	678805	678943	Other secreted protein		SSP	scaffold_6	1274728-1275275
	estExt_Genemark1.C_11_t20015	678809	678947	Other secreted protein		SSP	scaffold_6	1393212-1398520
	estExt_Genemark1.C_11_t20016	678810	678948	CAZyme	AA1	LSP	scaffold_6	1877008-1878023
	estExt_Genemark1.C_12_t10173	678971	679109	CAZyme	CE11	N	scaffold_6	2338237-2340642
	estExt_Genemark1.C_12_t10192	678990	679128	Peptidase		N	scaffold_6	2349433-2350457
	estExt_Genemark1.C_12_t10458	679243	679381	Other secreted protein		LSP	scaffold_7	99705-101391
	estExt_Genemark1.C_12_t20002	679278	679416	CAZyme	GH32	N	scaffold_7	589377-591319
	estExt_Genemark1.C_13_t10170	679469	679607	CAZyme	AA9	SSP	scaffold_7	1088918-1092146
	estExt_Genemark1.C_13_t10211	679506	679644	CAZyme	GH18	N	scaffold_7	1238068-1238684
	estExt_Genemark1.C_13_t10264	679554	679692	Other secreted protein		LSP	scaffold_7	1433994-1434761
	estExt_Genemark1.C_13_t10450	679717	679855	CAZyme	GT2	N	scaffold_7	1637135-1638864
	estExt_Genemark1.C_13_t10463	679730	679868	CAZyme	GT32	N	scaffold_7	1763606-1771439
	estExt_Genemark1.C_13_t10465	679732	679870	CAZyme	GT2	N	scaffold_7	1772246-1778997
	estExt_Genemark1.C_14_t10002	679779	679917	Other secreted protein		SSP	scaffold_7	2198869-2200073
	estExt_Genemark1.C_14_t10029	679801	679939	CAZyme	GT58	N	scaffold_7	2200468-2207985
	estExt_Genemark1.C_14_t10060	679827	679965	Peptidase		N	scaffold_7	2353400-2354010
	estExt_Genemark1.C_14_t10219	679972	680110	Other secreted protein		SSP	scaffold_7	2359422-2366730
	estExt_Genemark1.C_150125	680342	680480	CAZyme	GT34	N	scaffold_8	57693-59065
	estExt_Genemark1.C_150319	680520	680658	Secondary metabolism	Terpenes synthase	N	scaffold_8	92377-94713
	estExt_Genemark1.C_160127	680668	680806	CAZyme	AA7	LSP	scaffold_1	779064-781523
	estExt_Genemark1.C_170090	680876	681014	CAZyme	CE4	N	scaffold_8	533300-534114
	estExt_Genemark1.C_170164	680933	681071	Other secreted protein		SSP	scaffold_8	830239-833324
	estExt_Genemark1.C_180065	681003	681141	Peptidase		LSP	scaffold_8	1257463-1260120
	estExt_Genemark1.C_180071	681009	681147	Other secreted protein		SSP	scaffold_8	1721651-1724815
	estExt_Genemark1.C_180080	681014	681152	Lipase		N	scaffold_8	2377347-2379326
	estExt_Genemark1.C_190118	681221	681359	CAZyme	GH130	N	scaffold_9	143252-143846
	estExt_Genemark1.C_2_t10144	671871	672009	Peptidase		N	scaffold_7	1884530-1886870
	estExt_Genemark1.C_2_t10158	671884	672022	CAZyme	GH65	N	scaffold_7	2367972-2374564
	estExt_Genemark1.C_2_t10190	671915	672053	Peptidase		N	scaffold_7	2453130-2454392
	estExt_Genemark1.C_2_t20140	672312	672450	CAZyme	CE10	N	scaffold_8	309137-310367
	estExt_Genemark1.C_2_t20251	672410	672548	CAZyme	CE11	N	scaffold_8	1220655-1222155
	estExt_Genemark1.C_2_t20271	672429	672567	CAZyme	CE10	LSP	scaffold_8	1253184-1255194
	estExt_Genemark1.C_2_t20386	672527	672665	Peptidase		LSP	scaffold_8	1572852-1575091
	estExt_Genemark1.C_200053	681328	681466	Other secreted protein		LSP	scaffold_9	352916-355829
	estExt_Genemark1.C_2040001	682767	682905	Secondary metabolism	T1PKS	N	scaffold_11	1633143-1635093
	estExt_Genemark1.C_210089	681490	681628	Secondary metabolism	NRPS	N	scaffold_9	796010-797600
	estExt_Genemark1.C_210090	681491	681629	CAZyme	AA7	LSP	scaffold_9	1005845-1007116
	estExt_Genemark1.C_220020	681577	681715	Other secreted protein		SSP	scaffold_9	1041720-1043034
	estExt_Genemark1.C_220051	681608	681746	CAZyme	CE10	N	scaffold_9	1436097-1437072
	estExt_Genemark1.C_220079	681630	681768	Other secreted protein		SSP	scaffold_10	181814-182750
	estExt_Genemark1.C_230018	681675	681813	Other secreted protein		LSP	scaffold_10	195768-197553
	estExt_Genemark1.C_230034	681687	681825	CAZyme	CE10	N	scaffold_10	950787-952001
	estExt_Genemark1.C_230118	681761	681899	Other secreted protein		SSP	scaffold_10	1071056-1072971
	estExt_Genemark1.C_240024	681827	681965	CAZyme	GT48	N	scaffold_10	1251697-1253490
	estExt_Genemark1.C_250071	681988	682126	Other secreted protein		SSP	scaffold_10	1889490-1891404
	estExt_Genemark1.C_260073	682074	682212	Other secreted protein		SSP	scaffold_10	1943798-1945182
	estExt_Genemark1.C_270034	682119	682257	CAZyme	GH43	LSP	scaffold_11	118740-119388
	estExt_Genemark1.C_270067	682145	682283	CAZyme	GH38	N	scaffold_11	206914-207767
	estExt_Genemark1.C_280089	682230	682368	CAZyme	GH92	N	scaffold_11	213868-215847
	estExt_Genemark1.C_290015	682244	682382	CAZyme	GH78	N	scaffold_11	731771-736491
	estExt_Genemark1.C_3_t10081	672658	672796	CAZyme	AA7	N	scaffold_8	1654356-1655672
	estExt_Genemark1.C_3_t10194	672757	672895	CAZyme	CE10	N	scaffold_8	2000118-2001885
	estExt_Genemark1.C_3_t20015	673046	673184	Peptidase		N	scaffold_9	3203-4534
	estExt_Genemark1.C_3_t20232	673241	673379	Other secreted protein		SSP	scaffold_9	185583-187487
	estExt_Genemark1.C_3_t20349	673341	673479	Other secreted protein		LSP	scaffold_9	620702-623031
	estExt_Genemark1.C_3_t20377	673365	673503	Peptidase		N	scaffold_9	986752-987619
	estExt_Genemark1.C_310008	682361	682499	CAZyme	PL1	LSP	scaffold_11	1120665-1122022
	estExt_Genemark1.C_4_t10177	673529	673667	CAZyme	GT48	N	scaffold_9	1062118-1062866
	estExt_Genemark1.C_4_t10426	673728	673866	Peptidase		N	scaffold_9	1399297-1400873
	estExt_Genemark1.C_4_t20147	673920	674058	CAZyme	GT55	N	scaffold_9	1450458-1451291
	estExt_Genemark1.C_430006	682489	682627	Peptidase		N	scaffold_11	1315453-1316025
	estExt_Genemark1.C_490006	682534	682672	Peptidase		N	scaffold_11	1623782-1624522
	estExt_Genemark1.C_5_t10034	674154	674292	Other secreted protein		LSP	scaffold_9	1497848-1498618
	estExt_Genemark1.C_5_t10165	674268	674406	Peptidase		LSP	scaffold_9	1708556-1711237
	estExt_Genemark1.C_5_t10243	674340	674478	Peptidase		N	scaffold_9	1756517-1759127
	estExt_Genemark1.C_5_t10248	674345	674483	CAZyme	GH43	N	scaffold_9	1969696-1970408
	estExt_Genemark1.C_5_t10293	674387	674525	CAZyme	CE11	N	scaffold_9	2005128-2006032
	estExt_Genemark1.C_5_t10383	674474	674612	Other secreted protein		LSP	scaffold_9	2230573-2233342
	estExt_Genemark1.C_5_t20033	674612	674750	Other secreted protein		LSP	scaffold_1	25751-26720
	estExt_Genemark1.C_5_t20064	674642	674780	Other secreted protein		LSP	scaffold_1	180452-187450
	estExt_Genemark1.C_5_t20146	674716	674854	Peptidase		N	scaffold_1	448113-465366
	estExt_Genemark1.C_5_t20230	674783	674921	CAZyme	GH3	N	scaffold_1	699587-700662
	estExt_Genemark1.C_5_t20374	674905	675043	CAZyme	GT34	N	scaffold_1	1533033-1535024
	estExt_Genemark1.C_5_t20380	674909	675047	CAZyme	GH128	N	scaffold_1	1733922-1735417
	estExt_Genemark1.C_6_t10040	674944	675082	Other secreted protein		LSP	scaffold_1	1856452-1858555
	estExt_Genemark1.C_6_t10043	674947	675085	Other secreted protein		SSP	scaffold_1	1864673-1867607
	estExt_Genemark1.C_6_t10151	675035	675173	Other secreted protein		LSP	scaffold_1	1941779-1943561
	estExt_Genemark1.C_6_t10195	675070	675208	Secondary metabolism	T1PKS	N	scaffold_1	2747607-2748886
	estExt_Genemark1.C_6_t10411	675265	675403	CAZyme	GH3	N	scaffold_1	2762381-2764203
	estExt_Genemark1.C_6_t10414	675268	675406	Lipase		SSP	scaffold_1	2788523-2790137
	estExt_Genemark1.C_6_t10455	675307	675445	Peptidase		N	scaffold_1	2816780-2818699
	estExt_Genemark1.C_6_t20116	675458	675596	Other secreted protein		SSP	scaffold_1	3051362-3052783
	estExt_Genemark1.C_6_t20272	675598	675736	Other secreted protein		LSP	scaffold_1	3540254-3543360
	estExt_Genemark1.C_6_t20276	675602	675740	Peptidase		N	scaffold_1	3995982-3998821
	estExt_Genemark1.C_7_t10019	675662	675800	Other secreted protein		LSP	scaffold_1	4212739-4214748
	estExt_Genemark1.C_7_t10186	675806	675944	CAZyme	GT34	N	scaffold_1	4343286-4345045
	estExt_Genemark1.C_7_t10358	675955	676093	CAZyme	GH3	LSP	scaffold_1	4375252-4377361
	estExt_Genemark1.C_7_t10397	675991	676129	Other secreted protein		SSP	scaffold_1	4704942-4705550
	estExt_Genemark1.C_7_t10462	676044	676182	Other secreted protein		SSP	scaffold_1	4738293-4739794
	estExt_Genemark1.C_7_t20025	676102	676240	Peptidase		N	scaffold_2	443422-445376
	estExt_Genemark1.C_7_t20070	676138	676276	Secondary metabolism	T1PKS	N	scaffold_2	479776-480795
	estExt_Genemark1.C_7_t20071	676139	676277	Secondary metabolism	T1PKS	N	scaffold_2	582210-584150
	estExt_Genemark1.C_7_t20215	676263	676401	Peptidase		N	scaffold_2	1875714-1877594
	estExt_Genemark1.C_7_t20216	676264	676402	Secondary metabolism	T1PKS	N	scaffold_2	2241210-2243477
	estExt_Genemark1.C_7_t20256	676303	676441	Other secreted protein		SSP	scaffold_2	2306983-2308890
	estExt_Genemark1.C_7_t20258	676305	676443	Secondary metabolism	T1PKS	N	scaffold_2	2663811-2665812
	estExt_Genemark1.C_770003	682642	682780	Other secreted protein		SSP	scaffold_11	1631272-1632433
	estExt_Genemark1.C_8_t10016	676361	676499	Other secreted protein		LSP	scaffold_3	276873-278628
	estExt_Genemark1.C_8_t10029	676372	676510	Other secreted protein		LSP	scaffold_3	564593-566577
	estExt_Genemark1.C_8_t10274	676586	676724	CAZyme	GH3	N	scaffold_3	2121221-2122291
	estExt_Genemark1.C_8_t10431	676713	676851	CAZyme	GH28	N	scaffold_3	2497217-2498455
	estExt_Genemark1.C_8_t20084	676861	676999	CAZyme	AA7	N	scaffold_3	2568137-2570311
	estExt_Genemark1.C_8_t20303	677046	677184	Peptidase		N	scaffold_4	529935-531748
	estExt_Genemark1.C_9_t10018	677084	677222	Other secreted protein		SSP	scaffold_4	1263338-1266626
	estExt_Genemark1.C_9_t10093	677141	677279	CAZyme	GH78	N	scaffold_4	1962982-1965319
	estExt_Genemark1.C_9_t10236	677270	677408	CAZyme	GH43	LSP	scaffold_5	106150-107509
	estExt_Genemark1.C_9_t10307	677336	677474	CAZyme	PL3	N	scaffold_5	497773-499820
	estExt_Genemark1.C_9_t10318	677347	677485	CAZyme	AA9	SSP	scaffold_5	714321-717934
	estExt_Genemark1.C_9_t10449	677466	677604	Other secreted protein		SSP	scaffold_5	727263-730524
	estExt_Genewise1.C_1_t10384	510637	510775	Lipase		SSP	scaffold_29	126963-128354
	estExt_Genewise1.C_1_t30335	511502	511640	Lipase		N	scaffold_30	52508-54187
	estExt_Genewise1.C_1_t40445	512056	512194	Other secreted protein		LSP	scaffold_30	89036-89224
	estExt_Genewise1.C_1_t40498	512106	512244	CAZyme	GT34	N	scaffold_39	25563-26599
	estExt_Genewise1.C_1_t50137	512233	512371	Peptidase		N	scaffold_39	13013-14028
	estExt_Genewise1.C_1_t50151	512244	512382	CAZyme	GH29	LSP	scaffold_51	4175-6986
	estExt_Genewise1.C_1_t60089	512659	512797	CAZyme	GT2	N	scaffold_53	7969-9127
	estExt_Genewise1.C_1_t60238	512800	512938	Other secreted protein		SSP	scaffold_90	6218-7258
	estExt_Genewise1.C_1_t70125	513152	513290	Other secreted protein		LSP	scaffold_103	228-3318
	estExt_Genewise1.C_1_t70315	513318	513456	CAZyme	AA7	LSP	scaffold_107	5797-6336
	estExt_Genewise1.C_10_t10026	526714	526852	Peptidase		N	scaffold_8	1248461-1251383
	estExt_Genewise1.C_10_t10130	526803	526941	CAZyme	GT34	N	scaffold_8	1444197-1446503
	estExt_Genewise1.C_10_t10297	526952	527090	CAZyme	GH16	LSP	scaffold_8	1609254-1610106
	estExt_Genewise1.C_10_t10328	526983	527121	Peptidase		N	scaffold_8	2158741-2175051
	estExt_Genewise1.C_10_t10368	527022	527160	Lipase		N	scaffold_9	325069-327183
	estExt_Genewise1.C_10_t10437	527084	527222	Peptidase		N	scaffold_9	327175-328497
	estExt_Genewise1.C_10_t10463	527107	527245	CAZyme	CE10	N	scaffold_9	919232-920685
	estExt_Genewise1.C_10_t20085	527198	527336	Secondary metabolism	NRPS	N	scaffold_9	1183952-1187485
	estExt_Genewise1.C_10_t20262	527356	527494	Peptidase		N	scaffold_9	1964062-1966008
	estExt_Genewise1.C_10_t30235	527753	527891	CAZyme	CE10	LSP	scaffold_9	2270767-2272633
	estExt_Genewise1.C_10_t30353	527850	527988	CAZyme	GT34	N	scaffold_10	41349-45461
	estExt_Genewise1.C_10_t30411	527896	528034	CAZyme	AA7	N	scaffold_10	164825-166718
	estExt_Genewise1.C_10_t40103	528067	528205	CAZyme	GH13	N	scaffold_10	361322-362990
	estExt_Genewise1.C_11_t10296	528512	528650	Lipase		N	scaffold_10	410342-411695
	estExt_Genewise1.C_11_t10399	528612	528750	CAZyme	GT34	N	scaffold_10	472344-474041
	estExt_Genewise1.C_11_t20001	528711	528849	Peptidase		N	scaffold_10	570614-571877
	estExt_Genewise1.C_11_t20066	528775	528913	CAZyme	GT24	N	scaffold_10	590712-593376
	estExt_Genewise1.C_11_t30166	529291	529429	Other secreted protein		SSP	scaffold_10	745975-750244
	estExt_Genewise1.C_12_t10297	529617	529755	Cutinase	CE5	LSP	scaffold_10	969926-971267
	estExt_Genewise1.C_12_t10378	529698	529836	Peptidase		LSP	scaffold_10	1599983-1602633
	estExt_Genewise1.C_12_t20464	530264	530402	CAZyme	GT34	N	scaffold_10	1735599-1737379
	estExt_Genewise1.C_12_t30096	530379	530517	CAZyme	CE10	N	scaffold_10	1799727-1802075
	estExt_Genewise1.C_12_t30111	530391	530529	CAZyme	CBM50	N	scaffold_10	2066911-2069285
	estExt_Genewise1.C_12_t30146	530424	530562	Secondary metabolism	T1PKS	N	scaffold_11	410224-411330
	estExt_Genewise1.C_13_t10021	530441	530579	CAZyme	GT57	N	scaffold_11	562794-565056
	estExt_Genewise1.C_13_t20148	530986	531124	CAZyme	AA1	LSP	scaffold_11	699825-701203
	estExt_Genewise1.C_13_t20184	531016	531154	Peptidase		N	scaffold_11	808157-813326
	estExt_Genewise1.C_13_t20485	531296	531434	Other secreted protein		SSP	scaffold_11	1588003-1588448
	estExt_Genewise1.C_13_t30064	531373	531511	Peptidase		N	scaffold_12	420520-422034
	estExt_Genewise1.C_14_t10143	531594	531732	CAZyme	AA9	SSP	scaffold_12	524495-525458
	estExt_Genewise1.C_14_t20176	532071	532209	CAZyme	GT41	N	scaffold_12	1378293-1380197
	estExt_Genewise1.C_14_t30105	532437	532575	CAZyme	GH10/CBM1	N	scaffold_12	1545158-1547337
	estExt_Genewise1.C_15_t10172	532783	532921	Peptidase		N	scaffold_12	1560320-1561694
	estExt_Genewise1.C_15_t10320	532926	533064	CAZyme	GH65	N	scaffold_12	1601844-1609096
	estExt_Genewise1.C_15_t20216	533300	533438	Other secreted protein		SSP	scaffold_13	65623-67575
	estExt_Genewise1.C_15_t20299	533380	533518	CAZyme	AA7	LSP	scaffold_13	892673-894809
	estExt_Genewise1.C_16_t10050	533446	533584	Peptidase		N	scaffold_13	949911-950670
	estExt_Genewise1.C_16_t10434	533768	533906	Peptidase		N	scaffold_13	1312092-1312775
	estExt_Genewise1.C_16_t10483	533811	533949	Other secreted protein		SSP	scaffold_13	1405631-1410055
	estExt_Genewise1.C_16_t20096	533920	534058	Secondary metabolism	NRPS	N	scaffold_14	182463-183257
	estExt_Genewise1.C_16_t20121	533943	534081	CAZyme	GH28	N	scaffold_14	809874-813060
	estExt_Genewise1.C_170082	534023	534161	CAZyme	GH35	N	scaffold_14	1285242-1287660
	estExt_Genewise1.C_170102	534042	534180	CAZyme	GH92	N	scaffold_15	233138-234541
	estExt_Genewise1.C_170213	534143	534281	CAZyme	GH92	N	scaffold_15	424418-425433
	estExt_Genewise1.C_170345	534248	534386	Peptidase		N	scaffold_15	878796-879323
	estExt_Genewise1.C_180105	534389	534527	CAZyme	AA3	LSP	scaffold_15	1018953-1021532
	estExt_Genewise1.C_180305	534563	534701	Peptidase		N	scaffold_16	82880-83494
	estExt_Genewise1.C_180313	534570	534708	Peptidase		N	scaffold_16	636042-637049
	estExt_Genewise1.C_180417	534659	534797	Other secreted protein		LSP	scaffold_16	695398-696435
	estExt_Genewise1.C_190099	534762	534900	CAZyme	PL3	SSP	scaffold_16	817121-820827
	estExt_Genewise1.C_190270	534927	535065	CAZyme	GH43	LSP	scaffold_16	846894-848301
	estExt_Genewise1.C_2_t10206	513661	513799	CAZyme	AA1	LSP	scaffold_1	520698-522151
	estExt_Genewise1.C_2_t10275	513727	513865	Peptidase		N	scaffold_1	1849630-1851426
	estExt_Genewise1.C_2_t20102	514027	514165	Other secreted protein		LSP	scaffold_1	2599505-2601030
	estExt_Genewise1.C_2_t20120	514045	514183	Other secreted protein		SSP	scaffold_1	2667448-2669371
	estExt_Genewise1.C_2_t20135	514059	514197	CAZyme	AA7	LSP	scaffold_1	2812329-2816110
	estExt_Genewise1.C_2_t20464	514372	514510	Peptidase		N	scaffold_1	3422932-3424988
	estExt_Genewise1.C_2_t30253	514628	514766	Peptidase		LSP	scaffold_1	3613597-3614154
	estExt_Genewise1.C_2_t30273	514648	514786	Peptidase		N	scaffold_1	4153454-4155564
	estExt_Genewise1.C_2_t30443	514801	514939	Peptidase		N	scaffold_1	4445148-4447254
	estExt_Genewise1.C_2_t40206	515038	515176	CAZyme	AA9	LSP	scaffold_2	327096-329648
	estExt_Genewise1.C_2_t40229	515051	515189	CAZyme	GH76	N	scaffold_2	450350-452574
	estExt_Genewise1.C_2_t40440	515250	515388	Peptidase		N	scaffold_2	916039-918127
	estExt_Genewise1.C_2_t40449	515256	515394	Other secreted protein		LSP	scaffold_2	933934-935524
	estExt_Genewise1.C_200083	535171	535309	Other secreted protein		LSP	scaffold_17	120414-123683
	estExt_Genewise1.C_200197	535258	535396	Peptidase		LSP	scaffold_17	147063-148237
	estExt_Genewise1.C_220181	535907	536045	CAZyme	GT41	N	scaffold_17	550352-552225
	estExt_Genewise1.C_220259	535971	536109	CAZyme	GH12	SSP	scaffold_18	129681-131761
	estExt_Genewise1.C_230012	536013	536151	Secondary metabolism	NRPS_PKS	N	scaffold_18	414358-418578
	estExt_Genewise1.C_230044	536033	536171	Peptidase		N	scaffold_18	422977-425298
	estExt_Genewise1.C_230061	536050	536188	CAZyme	AA3	LSP	scaffold_18	586893-589263
	estExt_Genewise1.C_240137	536441	536579	CAZyme	GT55	N	scaffold_19	144685-145708
	estExt_Genewise1.C_250028	536633	536771	Peptidase		LSP	scaffold_19	355463-358391
	estExt_Genewise1.C_270064	537044	537182	CAZyme	CBM13	SSP	scaffold_20	264026-266503
	estExt_Genewise1.C_270120	537095	537233	Other secreted protein		LSP	scaffold_10	1079426-1080522
	estExt_Genewise1.C_280110	537242	537380	CAZyme	GT34	N	scaffold_22	277882-282124
	estExt_Genewise1.C_280118	537250	537388	CAZyme	GT34	N	scaffold_22	414924-416118
	estExt_Genewise1.C_280169	537292	537430	CAZyme	AA9	LSP	scaffold_23	16270-28161
	estExt_Genewise1.C_290049	537389	537527	Other secreted protein		LSP	scaffold_23	60609-62894
	estExt_Genewise1.C_3_t20027	515871	516009	Peptidase		LSP	scaffold_2	955470-957596
	estExt_Genewise1.C_3_t20179	516012	516150	CAZyme	GT2/GT4	N	scaffold_10	822098-823831
	estExt_Genewise1.C_3_t20254	516084	516222	Secondary metabolism	T1PKS	N	scaffold_2	1403958-1405593
	estExt_Genewise1.C_3_t20265	516092	516230	CAZyme	AA7	LSP	scaffold_2	1754025-1756264
	estExt_Genewise1.C_3_t20273	516100	516238	Other secreted protein		LSP	scaffold_2	1776328-1777670
	estExt_Genewise1.C_3_t20291	516118	516256	Peptidase		N	scaffold_2	1990896-1992465
	estExt_Genewise1.C_3_t40048	516806	516944	Other secreted protein		LSP	scaffold_2	2396340-2397736
	estExt_Genewise1.C_300003	537546	537684	Other secreted protein		LSP	scaffold_23	92448-94572
	estExt_Genewise1.C_4_t10110	517182	517320	CAZyme	GH92	N	scaffold_2	2679949-2682240
	estExt_Genewise1.C_4_t10306	517356	517494	CAZyme	AA3	LSP	scaffold_2	2687666-2692550
	estExt_Genewise1.C_4_t10338	517388	517526	CAZyme	GH63	LSP	scaffold_3	786479-789285
	estExt_Genewise1.C_4_t10453	517481	517619	CAZyme	CE10	N	scaffold_3	1043780-1045319
	estExt_Genewise1.C_4_t10489	517517	517655	CAZyme	GH28	N	scaffold_3	1130503-1138931
	estExt_Genewise1.C_4_t20339	517815	517953	CAZyme	GT34	N	scaffold_3	1159584-1161746
	estExt_Genewise1.C_4_t30358	518295	518433	Other secreted protein		LSP	scaffold_3	1171683-1175091
	estExt_Genewise1.C_4_t40207	518625	518763	CAZyme	PL1	LSP	scaffold_3	1188278-1190517
	estExt_Genewise1.C_480021	538068	538206	CAZyme	PL3	SSP	scaffold_24	204953-207790
	estExt_Genewise1.C_5_t10328	519159	519297	Peptidase		N	scaffold_10	850905-852660
	estExt_Genewise1.C_5_t10363	519189	519327	Peptidase		N	scaffold_3	2204003-2205481
	estExt_Genewise1.C_5_t10461	519281	519419	Other secreted protein		SSP	scaffold_4	181785-183221
	estExt_Genewise1.C_5_t10486	519306	519444	CAZyme	GH92	LSP	scaffold_4	456250-458513
	estExt_Genewise1.C_5_t30021	519819	519957	Peptidase		N	scaffold_4	492712-495491
	estExt_Genewise1.C_5_t30252	520030	520168	Peptidase		LSP	scaffold_4	641267-643243
	estExt_Genewise1.C_5_t30339	520098	520236	CAZyme	GT34	N	scaffold_4	698619-699924
	estExt_Genewise1.C_5_t30427	520167	520305	CAZyme	PL1	LSP	scaffold_4	1198776-1200746
	estExt_Genewise1.C_5_t40203	520401	520539	Secondary metabolism	Terpenes synthase	N	scaffold_4	1878862-1881033
	estExt_Genewise1.C_5_t40233	520430	520568	Other secreted protein		LSP	scaffold_4	2321202-2322441
	estExt_Genewise1.C_510011	538103	538241	CAZyme	GT4/GT41	N	scaffold_25	36202-38476
	estExt_Genewise1.C_6_t10070	520507	520645	CAZyme	GH76	N	scaffold_5	580250-581772
	estExt_Genewise1.C_6_t10264	520659	520797	Other secreted protein		LSP	scaffold_5	619260-622339
	estExt_Genewise1.C_6_t10474	520835	520973	Other secreted protein		LSP	scaffold_5	758140-759039
	estExt_Genewise1.C_6_t10481	520839	520977	CAZyme	CE10	N	scaffold_5	792880-796195
	estExt_Genewise1.C_6_t20399	521217	521355	Peptidase		N	scaffold_5	1590797-1592591
	estExt_Genewise1.C_6_t30112	521416	521554	CAZyme	GH92	N	scaffold_5	1893300-1894937
	estExt_Genewise1.C_6_t30289	521582	521720	CAZyme	CBM48	N	scaffold_5	2000220-2002378
	estExt_Genewise1.C_6_t30308	521601	521739	Other secreted protein		SSP	scaffold_5	2122675-2123848
	estExt_Genewise1.C_6_t30431	521719	521857	Peptidase		N	scaffold_5	2552465-2554594
	estExt_Genewise1.C_6_t30438	521726	521864	Peptidase		N	scaffold_5	2579689-2581718
	estExt_Genewise1.C_6_t40111	521890	522028	CAZyme	CE4	N	scaffold_6	90668-92081
	estExt_Genewise1.C_6_t40331	522086	522224	Other secreted protein		SSP	scaffold_6	297608-299668
	estExt_Genewise1.C_7_t10165	522296	522434	CAZyme	GH18	LSP	scaffold_6	571889-573417
	estExt_Genewise1.C_7_t10220	522338	522476	Peptidase		N	scaffold_6	577260-578959
	estExt_Genewise1.C_7_t10402	522509	522647	Peptidase		N	scaffold_6	1481591-1483078
	estExt_Genewise1.C_7_t20057	522653	522791	Peptidase		N	scaffold_6	1702113-1704135
	estExt_Genewise1.C_7_t20083	522679	522817	CAZyme	GH27	N	scaffold_6	1727185-1728789
	estExt_Genewise1.C_7_t20104	522700	522838	CAZyme	PL1	LSP	scaffold_6	1913620-1915729
	estExt_Genewise1.C_7_t20210	522803	522941	CAZyme	CE11	N	scaffold_6	1922305-1923352
	estExt_Genewise1.C_7_t30019	523078	523216	CAZyme	AA7	LSP	scaffold_6	2117526-2119004
	estExt_Genewise1.C_7_t30023	523082	523220	CAZyme	GH2	N	scaffold_6	2406474-2407479
	estExt_Genewise1.C_7_t30026	523085	523223	CAZyme	AA3	N	scaffold_7	249340-250947
	estExt_Genewise1.C_7_t30207	523253	523391	Peptidase		N	scaffold_7	313613-315557
	estExt_Genewise1.C_7_t30306	523339	523477	Lipase		SSP	scaffold_1	503791-505410
	estExt_Genewise1.C_7_t30438	523458	523596	Peptidase		LSP	scaffold_7	546662-549610
	estExt_Genewise1.C_7_t30450	523469	523607	Other secreted protein		SSP	scaffold_7	782274-785922
	estExt_Genewise1.C_7_t40058	523570	523708	CAZyme	GH76	N	scaffold_7	810306-811527
	estExt_Genewise1.C_7_t40286	523792	523930	CAZyme	GH17	LSP	scaffold_7	829157-830691
	estExt_Genewise1.C_8_t20180	524482	524620	Peptidase		N	scaffold_7	962931-967093
	estExt_Genewise1.C_8_t20213	524515	524653	CAZyme	GH3	N	scaffold_7	1396821-1398539
	estExt_Genewise1.C_8_t20336	524619	524757	Lipase		N	scaffold_7	1402557-1405626
	estExt_Genewise1.C_8_t20348	524631	524769	Peptidase		N	scaffold_7	1405749-1407651
	estExt_Genewise1.C_8_t20356	524636	524774	CAZyme	AA3	LSP	scaffold_7	1626560-1628344
	estExt_Genewise1.C_8_t20383	524655	524793	CAZyme	GH3	LSP	scaffold_7	1740187-1740724
	estExt_Genewise1.C_8_t30018	524778	524916	Other secreted protein		LSP	scaffold_7	1937717-1939604
	estExt_Genewise1.C_8_t30122	524875	525013	Other secreted protein		SSP	scaffold_7	1945167-1946661
	estExt_Genewise1.C_8_t30488	525198	525336	Secondary metabolism	NRPS	N	scaffold_7	2087847-2089581
	estExt_Genewise1.C_9_t10161	525515	525653	CAZyme	AA4/AA7	N	scaffold_7	2437493-2439807
	estExt_Genewise1.C_9_t10164	525518	525656	CAZyme	GH76	N	scaffold_8	981343-984744
	estExt_Genewise1.C_9_t20015	525866	526004	CAZyme	GH109	N	scaffold_8	1024057-1027514
	estExt_Genewise1.C_9_t20178	526028	526166	CAZyme	GH31	LSP	scaffold_8	1188030-1189866
	estExt_Genewise1.C_9_t30150	526475	526613	CAZyme	GT34	N	scaffold_8	1197752-1199474
	estExt_Genewise1.C_9_t30404	526688	526826	Peptidase		N	scaffold_8	1213632-1216098
	estExt_Genewise1Plus.C_1_t10317	538903	539041	CAZyme	AA7	N	scaffold_10	1102240-1103049
	estExt_Genewise1Plus.C_1_t20104	539145	539283	CAZyme	CE11	N	scaffold_28	107763-112276
	estExt_Genewise1Plus.C_1_t20370	539383	539521	Peptidase		N	scaffold_28	123192-124774
	estExt_Genewise1Plus.C_1_t20412	539423	539561	CAZyme	GH92	N	scaffold_28	178688-180600
	estExt_Genewise1Plus.C_1_t20484	539489	539627	CAZyme	GH32	N	scaffold_29	54140-55743
	estExt_Genewise1Plus.C_1_t30129	539621	539759	CAZyme	AA9	N	scaffold_30	3777-5339
	estExt_Genewise1Plus.C_1_t30165	539657	539795	Peptidase		N	scaffold_48	26156-27076
	estExt_Genewise1Plus.C_1_t30309	539800	539938	CAZyme	CE1	LSP	scaffold_51	7843-12450
	estExt_Genewise1Plus.C_1_t40012	539989	540127	Peptidase		N	scaffold_1	435251-436759
	estExt_Genewise1Plus.C_1_t50024	540459	540597	CAZyme	AA7	N	scaffold_10	1144977-1147110
	estExt_Genewise1Plus.C_1_t50180	540602	540740	Other secreted protein		LSP	scaffold_10	1146915-1148012
	estExt_Genewise1Plus.C_1_t50196	540618	540756	CAZyme	CE1	SSP	scaffold_1	845505-847633
	estExt_Genewise1Plus.C_1_t50313	540732	540870	CAZyme	CE11	N	scaffold_1	1210727-1213164
	estExt_Genewise1Plus.C_1_t50495	540909	541047	Peptidase		LSP	scaffold_1	1269343-1271032
	estExt_Genewise1Plus.C_1_t60064	540968	541106	CAZyme	PL1	LSP	scaffold_1	1378437-1380642
	estExt_Genewise1Plus.C_1_t60142	541045	541183	CAZyme	CE10	N	scaffold_1	1567931-1568848
	estExt_Genewise1Plus.C_1_t70291	541631	541769	Other secreted protein		LSP	scaffold_1	1833246-1834358
	estExt_Genewise1Plus.C_1_t70308	541647	541785	Peptidase		LSP	scaffold_1	2082071-2083469
	estExt_Genewise1Plus.C_1_t80003	541781	541919	CAZyme	CBM57/CBM2	N	scaffold_1	2720095-2721920
	estExt_Genewise1Plus.C_10_t10029	554974	555112	Peptidase		N	scaffold_9	392755-395891
	estExt_Genewise1Plus.C_10_t10054	554999	555137	Other secreted protein		LSP	scaffold_9	592599-599906
	estExt_Genewise1Plus.C_10_t10101	555035	555173	CAZyme	AA7	LSP	scaffold_9	624372-626238
	estExt_Genewise1Plus.C_10_t10166	555090	555228	CAZyme	GH28	LSP	scaffold_9	843146-845443
	estExt_Genewise1Plus.C_10_t10169	555093	555231	Peptidase		LSP	scaffold_9	847558-849375
	estExt_Genewise1Plus.C_10_t10278	555192	555330	CAZyme	CE10	N	scaffold_9	923034-924228
	estExt_Genewise1Plus.C_10_t10332	555245	555383	Lipase		LSP	scaffold_9	1955570-1962973
	estExt_Genewise1Plus.C_10_t10383	555292	555430	Other secreted protein		LSP	scaffold_9	2039631-2041767
	estExt_Genewise1Plus.C_10_t10439	555344	555482	Lipase		N	scaffold_9	2049513-2050923
	estExt_Genewise1Plus.C_10_t20059	555437	555575	CAZyme	GH2	N	scaffold_9	2088213-2088802
	estExt_Genewise1Plus.C_10_t30186	555968	556106	Peptidase		N	scaffold_10	74225-75202
	estExt_Genewise1Plus.C_10_t40190	556406	556544	Peptidase		N	scaffold_10	132544-134668
	estExt_Genewise1Plus.C_11_t20234	557168	557306	Other secreted protein		SSP	scaffold_10	198600-200017
	estExt_Genewise1Plus.C_11_t30069	557439	557577	CAZyme	GH51	N	scaffold_10	202767-204791
	estExt_Genewise1Plus.C_12_t10065	557614	557752	CAZyme	GT41	N	scaffold_10	336927-338934
	estExt_Genewise1Plus.C_12_t10112	557659	557797	Other secreted protein		SSP	scaffold_10	420821-423209
	estExt_Genewise1Plus.C_12_t10270	557816	557954	CAZyme	GT4/GT41	N	scaffold_10	495633-497894
	estExt_Genewise1Plus.C_12_t10364	557910	558048	Other secreted protein		SSP	scaffold_10	578390-579631
	estExt_Genewise1Plus.C_12_t10399	557945	558083	CAZyme	GH28	N	scaffold_10	662156-663442
	estExt_Genewise1Plus.C_12_t20460	558489	558627	CAZyme	AA3	N	scaffold_10	726928-730304
	estExt_Genewise1Plus.C_12_t30038	558558	558696	CAZyme	GH71	LSP	scaffold_10	1328265-1330722
	estExt_Genewise1Plus.C_13_t10011	558645	558783	CAZyme	GT2/GT4	N	scaffold_10	1568153-1569330
	estExt_Genewise1Plus.C_13_t10149	558764	558902	Peptidase		N	scaffold_10	2188244-2191951
	estExt_Genewise1Plus.C_13_t10445	559018	559156	CAZyme	CE10	LSP	scaffold_11	1031918-1032686
	estExt_Genewise1Plus.C_13_t20115	559178	559316	Other secreted protein		LSP	scaffold_11	1498643-1500286
	estExt_Genewise1Plus.C_13_t20248	559287	559425	CAZyme	GT34	N	scaffold_12	67019-70928
	estExt_Genewise1Plus.C_13_t20291	559323	559461	Other secreted protein		SSP	scaffold_12	140193-141347
	estExt_Genewise1Plus.C_13_t30098	559620	559758	CAZyme	GT22	N	scaffold_12	361010-362081
	estExt_Genewise1Plus.C_14_t20055	560161	560299	Other secreted protein		LSP	scaffold_10	1448954-1449644
	estExt_Genewise1Plus.C_14_t20192	560292	560430	CAZyme	GH18	N	scaffold_12	557226-558485
	estExt_Genewise1Plus.C_14_t20354	560445	560583	CAZyme	GH3	LSP	scaffold_12	1399787-1401795
	estExt_Genewise1Plus.C_14_t20398	560479	560617	CAZyme	GT34	N	scaffold_12	1492072-1493534
	estExt_Genewise1Plus.C_14_t20454	560522	560660	Peptidase		N	scaffold_13	21351-22684
	estExt_Genewise1Plus.C_15_t10123	560941	561079	Peptidase		N	scaffold_13	203402-204586
	estExt_Genewise1Plus.C_15_t20302	561586	561724	Peptidase		N	scaffold_13	634544-636519
	estExt_Genewise1Plus.C_15_t20351	561613	561751	CAZyme	GT34	N	scaffold_13	861094-863522
	estExt_Genewise1Plus.C_16_t10012	561622	561760	Other secreted protein		LSP	scaffold_13	1040556-1042285
	estExt_Genewise1Plus.C_16_t10078	561660	561798	Other secreted protein		LSP	scaffold_13	1094802-1095550
	estExt_Genewise1Plus.C_16_t10088	561664	561802	Other secreted protein		LSP	scaffold_13	1452110-1454029
	estExt_Genewise1Plus.C_16_t10095	561671	561809	Peptidase		N	scaffold_14	655396-657628
	estExt_Genewise1Plus.C_16_t10175	561749	561887	CAZyme	GH92	N	scaffold_10	1488055-1490249
	estExt_Genewise1Plus.C_16_t10244	561815	561953	CAZyme	GH67	LSP	scaffold_14	824295-826057
	estExt_Genewise1Plus.C_16_t10468	561994	562132	CAZyme	GT2	N	scaffold_14	1013647-1016276
	estExt_Genewise1Plus.C_170063	562203	562341	CAZyme	GH13	N	scaffold_14	1053877-1055732
	estExt_Genewise1Plus.C_170160	562294	562432	CAZyme	GH71	LSP	scaffold_14	1132544-1133646
	estExt_Genewise1Plus.C_170387	562472	562610	Peptidase		N	scaffold_15	1024743-1027255
	estExt_Genewise1Plus.C_180209	562674	562812	Secondary metabolism	T1PKS	N	scaffold_16	22359-23846
	estExt_Genewise1Plus.C_180294	562742	562880	CAZyme	GH76	N	scaffold_16	143493-144812
	estExt_Genewise1Plus.C_180452	562866	563004	Other secreted protein		LSP	scaffold_16	183343-184754
	estExt_Genewise1Plus.C_190228	563073	563211	CAZyme	GH47	N	scaffold_16	217124-219939
	estExt_Genewise1Plus.C_2_t10018	541807	541945	Secondary metabolism	T1PKS	N	scaffold_1	2871973-2873906
	estExt_Genewise1Plus.C_2_t10209	541984	542122	CAZyme	GT34	N	scaffold_1	2889148-2890064
	estExt_Genewise1Plus.C_2_t10213	541988	542126	Peptidase		LSP	scaffold_1	3046954-3049263
	estExt_Genewise1Plus.C_2_t10371	542136	542274	CAZyme	GH72	N	scaffold_1	3291233-3292828
	estExt_Genewise1Plus.C_2_t20039	542293	542431	CAZyme	GT34	N	scaffold_1	3411065-3412288
	estExt_Genewise1Plus.C_2_t20150	542394	542532	CAZyme	GT34	N	scaffold_1	3508651-3510077
	estExt_Genewise1Plus.C_2_t20252	542490	542628	Other secreted protein		LSP	scaffold_1	4434081-4436102
	estExt_Genewise1Plus.C_2_t30049	542777	542915	Other secreted protein		LSP	scaffold_1	4455269-4456917
	estExt_Genewise1Plus.C_2_t30112	542830	542968	Other secreted protein		LSP	scaffold_1	4721260-4722791
	estExt_Genewise1Plus.C_2_t40182	543340	543478	Other secreted protein		SSP	scaffold_2	329812-331607
	estExt_Genewise1Plus.C_2_t40208	543360	543498	CAZyme	GH127	LSP	scaffold_2	333473-335957
	estExt_Genewise1Plus.C_2_t40323	543464	543602	CAZyme	GH92	N	scaffold_2	600076-601725
	estExt_Genewise1Plus.C_200215	563472	563610	CAZyme	CE10	N	scaffold_16	307584-308694
	estExt_Genewise1Plus.C_200240	563493	563631	CAZyme	GT66	N	scaffold_16	395491-398003
	estExt_Genewise1Plus.C_200327	563577	563715	Peptidase		N	scaffold_16	580002-581219
	estExt_Genewise1Plus.C_210075	563657	563795	Peptidase		N	scaffold_16	683038-684983
	estExt_Genewise1Plus.C_210182	563747	563885	CAZyme	GH92	N	scaffold_17	90467-92172
	estExt_Genewise1Plus.C_210190	563755	563893	Secondary metabolism	NRPS	N	scaffold_17	248451-250448
	estExt_Genewise1Plus.C_210200	563763	563901	Peptidase		N	scaffold_10	1533870-1535621
	estExt_Genewise1Plus.C_220032	563966	564104	CAZyme	CBM48	LSP	scaffold_17	572241-574160
	estExt_Genewise1Plus.C_220148	564064	564202	CAZyme	GT34	N	scaffold_17	623746-624589
	estExt_Genewise1Plus.C_220283	564183	564321	Other secreted protein		LSP	scaffold_1	594748-595943
	estExt_Genewise1Plus.C_230048	564222	564360	Other secreted protein		LSP	scaffold_18	253956-260983
	estExt_Genewise1Plus.C_230170	564340	564478	Peptidase		N	scaffold_18	399917-401682
	estExt_Genewise1Plus.C_230255	564421	564559	Peptidase		LSP	scaffold_18	637470-638953
	estExt_Genewise1Plus.C_230287	564441	564579	Peptidase		N	scaffold_19	321257-322899
	estExt_Genewise1Plus.C_230325	564477	564615	CAZyme	GH10	LSP	scaffold_20	301943-303435
	estExt_Genewise1Plus.C_240016	564525	564663	CAZyme	CE9	N	scaffold_20	348252-351211
	estExt_Genewise1Plus.C_240027	564536	564674	CAZyme	GH18	LSP	scaffold_20	483601-484967
	estExt_Genewise1Plus.C_240209	564701	564839	Other secreted protein		SSP	scaffold_21	117125-118064
	estExt_Genewise1Plus.C_250048	564828	564966	CAZyme	GT66	N	scaffold_21	264806-265758
	estExt_Genewise1Plus.C_250210	564975	565113	Peptidase		N	scaffold_21	268607-277483
	estExt_Genewise1Plus.C_260171	565137	565275	Peptidase		N	scaffold_21	285353-286787
	estExt_Genewise1Plus.C_270069	565227	565365	Peptidase		LSP	scaffold_22	65345-67739
	estExt_Genewise1Plus.C_270101	565256	565394	CAZyme	GH1	N	scaffold_22	243573-245556
	estExt_Genewise1Plus.C_280080	565394	565532	Secondary metabolism	T1PKS	N	scaffold_22	457028-458518
	estExt_Genewise1Plus.C_280219	565520	565658	Peptidase		LSP	scaffold_23	62565-63644
	estExt_Genewise1Plus.C_290206	565717	565855	Other secreted protein		LSP	scaffold_23	239000-241089
	estExt_Genewise1Plus.C_3_t10091	543784	543922	CAZyme	GH114	N	scaffold_2	841796-843749
	estExt_Genewise1Plus.C_3_t10120	543810	543948	Peptidase		N	scaffold_2	984370-986217
	estExt_Genewise1Plus.C_3_t10153	543841	543979	CAZyme	GH78	LSP	scaffold_10	1182392-1184292
	estExt_Genewise1Plus.C_3_t10188	543872	544010	Peptidase		N	scaffold_2	1120696-1122344
	estExt_Genewise1Plus.C_3_t20195	544346	544484	Peptidase		N	scaffold_2	1526465-1527697
	estExt_Genewise1Plus.C_3_t20304	544452	544590	CAZyme	GH3	N	scaffold_2	1600385-1601933
	estExt_Genewise1Plus.C_3_t20445	544587	544725	Other secreted protein		LSP	scaffold_10	1194184-1196413
	estExt_Genewise1Plus.C_3_t30017	544648	544786	Secondary metabolism	NRPS	N	scaffold_2	2332686-2334165
	estExt_Genewise1Plus.C_3_t30116	544741	544879	CAZyme	GH76	N	scaffold_2	2370577-2372433
	estExt_Genewise1Plus.C_3_t30211	544826	544964	Other secreted protein		LSP	scaffold_2	2532008-2533437
	estExt_Genewise1Plus.C_3_t40093	545156	545294	CAZyme	GH1	LSP	scaffold_3	161087-162211
	estExt_Genewise1Plus.C_3_t40122	545185	545323	CAZyme	GH5	LSP	scaffold_3	203683-205296
	estExt_Genewise1Plus.C_3_t40195	545255	545393	Peptidase		N	scaffold_3	253614-255819
	estExt_Genewise1Plus.C_3_t40243	545297	545435	Other secreted protein		SSP	scaffold_3	298334-300823
	estExt_Genewise1Plus.C_3_t40302	545356	545494	Other secreted protein		LSP	scaffold_3	1072798-1073802
	estExt_Genewise1Plus.C_3_t40351	545396	545534	Other secreted protein		SSP	scaffold_3	1211815-1214481
	estExt_Genewise1Plus.C_4_t10044	545431	545569	Peptidase		N	scaffold_3	1404377-1406509
	estExt_Genewise1Plus.C_4_t10373	545718	545856	CAZyme	GH28	LSP	scaffold_3	1507970-1530026
	estExt_Genewise1Plus.C_4_t10422	545758	545896	CAZyme	AA7	LSP	scaffold_3	1660142-1661476
	estExt_Genewise1Plus.C_4_t20246	546043	546181	CAZyme	GT69	N	scaffold_3	1782270-1783508
	estExt_Genewise1Plus.C_4_t40021	546761	546899	CAZyme	AA7	LSP	scaffold_3	2346933-2349107
	estExt_Genewise1Plus.C_4_t40035	546772	546910	Peptidase		N	scaffold_3	2394813-2396265
	estExt_Genewise1Plus.C_4_t40271	547000	547138	Other secreted protein		SSP	scaffold_3	2459965-2464202
	estExt_Genewise1Plus.C_4_t40286	547015	547153	Other secreted protein		LSP	scaffold_3	2502095-2502934
	estExt_Genewise1Plus.C_4_t40365	547090	547228	CAZyme	GT2/GT4	N	scaffold_3	2566777-2568438
	estExt_Genewise1Plus.C_5_t10021	547165	547303	Other secreted protein		LSP	scaffold_3	2656745-2657955
	estExt_Genewise1Plus.C_5_t10051	547194	547332	Secondary metabolism	T1PKS	N	scaffold_4	62539-63605
	estExt_Genewise1Plus.C_5_t10131	547268	547406	CAZyme	GH76	N	scaffold_4	541209-542453
	estExt_Genewise1Plus.C_5_t10192	547322	547460	CAZyme	GH13	N	scaffold_4	617004-618893
	estExt_Genewise1Plus.C_5_t10202	547332	547470	Peptidase		LSP	scaffold_4	1075286-1076895
	estExt_Genewise1Plus.C_5_t10283	547409	547547	CAZyme	CE10	LSP	scaffold_4	2130087-2131586
	estExt_Genewise1Plus.C_5_t10317	547441	547579	Peptidase		N	scaffold_4	2144072-2145365
	estExt_Genewise1Plus.C_5_t10320	547444	547582	Lipase		N	scaffold_4	2460105-2460443
	estExt_Genewise1Plus.C_5_t20151	547759	547897	CAZyme	GT34	N	scaffold_4	2472151-2473531
	estExt_Genewise1Plus.C_5_t30042	548133	548271	Other secreted protein		SSP	scaffold_4	2559007-2560356
	estExt_Genewise1Plus.C_5_t30175	548259	548397	CAZyme	GH5	N	scaffold_5	34316-36212
	estExt_Genewise1Plus.C_5_t30219	548294	548432	CAZyme	GH3	N	scaffold_5	72808-80533
	estExt_Genewise1Plus.C_5_t30253	548322	548460	CAZyme	GH3	LSP	scaffold_5	214287-215543
	estExt_Genewise1Plus.C_5_t40187	548680	548818	Other secreted protein		SSP	scaffold_5	318260-319150
	estExt_Genewise1Plus.C_5_t40190	548683	548821	CAZyme	GT34	N	scaffold_5	339531-342005
	estExt_Genewise1Plus.C_530013	566292	566430	Peptidase		N	scaffold_23	336320-338002
	estExt_Genewise1Plus.C_6_t10160	548872	549010	Other secreted protein		SSP	scaffold_5	487022-489286
	estExt_Genewise1Plus.C_6_t10247	548944	549082	CAZyme	CE10	N	scaffold_5	567632-572650
	estExt_Genewise1Plus.C_6_t10332	549003	549141	Peptidase		N	scaffold_5	572829-575504
	estExt_Genewise1Plus.C_6_t10405	549065	549203	Peptidase		N	scaffold_5	1058953-1060949
	estExt_Genewise1Plus.C_6_t10437	549097	549235	CAZyme	AA2	N	scaffold_5	1631178-1632830
	estExt_Genewise1Plus.C_6_t20046	549184	549322	Other secreted protein		LSP	scaffold_5	1793147-1794955
	estExt_Genewise1Plus.C_6_t20446	549551	549689	Peptidase		N	scaffold_5	1859170-1861822
	estExt_Genewise1Plus.C_6_t30300	549886	550024	Peptidase		N	scaffold_5	1905884-1909346
	estExt_Genewise1Plus.C_6_t30304	549890	550028	CAZyme	AA9	LSP	scaffold_5	2546882-2547453
	estExt_Genewise1Plus.C_6_t40038	550118	550256	CAZyme	CE10	N	scaffold_5	2548904-2550557
	estExt_Genewise1Plus.C_6_t40114	550187	550325	Other secreted protein		SSP	scaffold_6	193038-193978
	estExt_Genewise1Plus.C_6_t40178	550251	550389	CAZyme	GT34	N	scaffold_6	271106-272932
	estExt_Genewise1Plus.C_6_t40212	550276	550414	CAZyme	GH3	N	scaffold_6	406135-407565
	estExt_Genewise1Plus.C_6_t40216	550280	550418	CAZyme	GT55	N	scaffold_6	504912-506336
	estExt_Genewise1Plus.C_6_t40295	550350	550488	CAZyme	GH92	N	scaffold_6	528712-530414
	estExt_Genewise1Plus.C_6_t40426	550445	550583	Other secreted protein		SSP	scaffold_6	695280-696636
	estExt_Genewise1Plus.C_7_t10345	550733	550871	CAZyme	GT28	N	scaffold_6	1259213-1260332
	estExt_Genewise1Plus.C_7_t10368	550756	550894	CAZyme	CE10	N	scaffold_6	1728810-1730866
	estExt_Genewise1Plus.C_7_t20232	551104	551242	CAZyme	AA7	LSP	scaffold_6	1732089-1733392
	estExt_Genewise1Plus.C_7_t20457	551319	551457	Lipase		N	scaffold_6	2039260-2041206
	estExt_Genewise1Plus.C_7_t20496	551349	551487	Peptidase		LSP	scaffold_6	2134978-2136094
	estExt_Genewise1Plus.C_7_t30134	551466	551604	Other secreted protein		LSP	scaffold_6	2213489-2215640
	estExt_Genewise1Plus.C_7_t30205	551536	551674	Peptidase		N	scaffold_6	2263841-2266413
	estExt_Genewise1Plus.C_7_t30396	551703	551841	Other secreted protein		SSP	scaffold_6	2269979-2274442
	estExt_Genewise1Plus.C_7_t30420	551727	551865	CAZyme	GH18	N	scaffold_6	2388816-2389952
	estExt_Genewise1Plus.C_7_t40243	552037	552175	Peptidase		N	scaffold_6	2515927-2516647
	estExt_Genewise1Plus.C_7_t40294	552084	552222	CAZyme	GH85	N	scaffold_7	475842-479479
	estExt_Genewise1Plus.C_8_t10113	552216	552354	Peptidase		N	scaffold_7	506964-508550
	estExt_Genewise1Plus.C_8_t10297	552384	552522	CAZyme	GH18	N	scaffold_7	1007742-1009763
	estExt_Genewise1Plus.C_8_t20145	552715	552853	CAZyme	GT34	N	scaffold_7	1336564-1337572
	estExt_Genewise1Plus.C_8_t20225	552795	552933	Peptidase		N	scaffold_7	1380495-1381991
	estExt_Genewise1Plus.C_8_t20276	552846	552984	Secondary metabolism	NRPS	N	scaffold_7	1567439-1570349
	estExt_Genewise1Plus.C_8_t20305	552856	552994	CAZyme	AA7	LSP	scaffold_7	1633009-1634200
	estExt_Genewise1Plus.C_8_t20369	552912	553050	CAZyme	GT48	N	scaffold_7	1893596-1894497
	estExt_Genewise1Plus.C_8_t20373	552916	553054	CAZyme	GH28	LSP	scaffold_7	1934191-1936956
	estExt_Genewise1Plus.C_8_t20455	552988	553126	CAZyme	CE11	N	scaffold_7	2404618-2407636
	estExt_Genewise1Plus.C_8_t30467	553462	553600	Peptidase		N	scaffold_7	2468523-2470940
	estExt_Genewise1Plus.C_8_t40213	553658	553796	Peptidase		LSP	scaffold_8	148755-149753
	estExt_Genewise1Plus.C_9_t10084	553707	553845	CAZyme	GH131	LSP	scaffold_8	467802-472138
	estExt_Genewise1Plus.C_9_t10111	553732	553870	CAZyme	GH109	N	scaffold_8	923912-926035
	estExt_Genewise1Plus.C_9_t10198	553819	553957	CAZyme	GH3	LSP	scaffold_8	1044487-1045720
	estExt_Genewise1Plus.C_9_t10326	553946	554084	Secondary metabolism	T1PKS	N	scaffold_8	1099762-1104320
	estExt_Genewise1Plus.C_9_t10337	553957	554095	Peptidase		N	scaffold_8	1147328-1149269
	estExt_Genewise1Plus.C_9_t10457	554076	554214	CAZyme	CE10	N	scaffold_8	1237984-1240092
	estExt_Genewise1Plus.C_9_t10462	554081	554219	Peptidase		LSP	scaffold_8	1240106-1241733
	estExt_Genewise1Plus.C_9_t20015	554134	554272	CAZyme	AA2	SSP	scaffold_8	1375903-1378220
	estExt_Genewise1Plus.C_9_t30139	554732	554870	Secondary metabolism	T1PKS	N	scaffold_8	2100880-2102981
	estExt_Genewise1Plus.C_9_t30200	554779	554917	Peptidase		N	scaffold_8	2490248-2491674
	estExt_Genewise1Plus.C_9_t30210	554784	554922	Other secreted protein		LSP	scaffold_9	172824-174243
	estExt_Genewise1Plus.C_9_t30246	554818	554956	Other secreted protein		SSP	scaffold_9	233212-235225
	fgenesh1_kg.1_#_1004_#_Locus11587v1rpkm3.25	567739	567877	Other secreted protein		LSP	scaffold_1	2135747-2136578
	fgenesh1_kg.1_#_1087_#_Locus10970v1rpkm4.07	567822	567960	CAZyme	GT34	N	scaffold_1	2219863-2222296
	fgenesh1_kg.1_#_1098_#_Locus9186v2rpkm1.03	567833	567971	Lipase		SSP	scaffold_1	2350667-2355163
	fgenesh1_kg.1_#_113_#_Locus2118v3rpkm9.65	566848	566986	Other secreted protein		SSP	scaffold_24	339210-339786
	fgenesh1_kg.1_#_1137_#_Locus1451v1rpkm112.53	567872	568010	Peptidase		N	scaffold_1	2363562-2365709
	fgenesh1_kg.1_#_1139_#_Locus6645v1rpkm20.27	567874	568012	Other secreted protein		SSP	scaffold_1	2457742-2460175
	fgenesh1_kg.1_#_1153_#_Locus4946v1rpkm32.31	567888	568026	Lipase		N	scaffold_1	2470218-2473220
	fgenesh1_kg.1_#_1208_#_Locus1962v1rpkm84.47	567943	568081	CAZyme	CBM50	LSP	scaffold_1	2601466-2602409
	fgenesh1_kg.1_#_1226_#_Locus13873v2rpkm0.38	567961	568099	Other secreted protein		SSP	scaffold_1	2606087-2607237
	fgenesh1_kg.1_#_1254_#_Locus7228v1rpkm16.91	567989	568127	CAZyme	CE10	N	scaffold_1	2700151-2701008
	fgenesh1_kg.1_#_1269_#_Locus718v1rpkm216.36	568004	568142	Peptidase		N	scaffold_1	2714989-2715651
	fgenesh1_kg.1_#_1270_#_Locus1778v1rpkm93.37	568005	568143	Other secreted protein		LSP	scaffold_1	2861233-2862994
	fgenesh1_kg.1_#_1273_#_Locus5340v1rpkm29.28	568008	568146	Other secreted protein		LSP	scaffold_1	2895843-2898273
	fgenesh1_kg.1_#_1277_#_Locus4554v1rpkm35.84	568012	568150	CAZyme	GH31	N	scaffold_1	2909178-2912299
	fgenesh1_kg.1_#_1288_#_Locus5880v1rpkm25.48	568023	568161	Peptidase		N	scaffold_1	2935713-2936795
	fgenesh1_kg.1_#_1312_#_Locus18125v1rpkm0.55	568047	568185	Other secreted protein		SSP	scaffold_1	3019601-3021185
	fgenesh1_kg.1_#_133_#_Locus834v1rpkm191.48	566868	567006	Peptidase		N	scaffold_25	53068-54576
	fgenesh1_kg.1_#_1345_#_Locus8407v1rpkm11.30	568080	568218	CAZyme	GH18	N	scaffold_1	3252665-3254716
	fgenesh1_kg.1_#_1362_#_Locus8163v1rpkm12.33	568097	568235	CAZyme	CE11	N	scaffold_1	3287135-3288195
	fgenesh1_kg.1_#_1385_#_Locus12207v1rpkm2.64	568120	568258	Other secreted protein		SSP	scaffold_1	3435046-3439040
	fgenesh1_kg.1_#_139_#_Locus10914v1rpkm4.16	566874	567012	CAZyme	GH16	LSP	scaffold_25	255384-256898
	fgenesh1_kg.1_#_1416_#_Locus18341v1rpkm0.53	568151	568289	Other secreted protein		SSP	scaffold_1	3444203-3444820
	fgenesh1_kg.1_#_1426_#_Locus2160v3rpkm2.20_PRE	568161	568299	Peptidase		LSP	scaffold_1	3476421-3478104
	fgenesh1_kg.1_#_1439_#_Locus14431v1rpkm1.35	568174	568312	Other secreted protein		LSP	scaffold_1	3671760-3673806
	fgenesh1_kg.1_#_1473_#_Locus848v1rpkm187.37	568208	568346	CAZyme	CBM13	N	scaffold_1	3716699-3717789
	fgenesh1_kg.1_#_1485_#_Locus5884v1rpkm25.44	568220	568358	CAZyme	AA1	LSP	scaffold_1	3801591-3805100
	fgenesh1_kg.1_#_149_#_Locus12675v1rpkm2.29	566884	567022	Lipase		SSP	scaffold_26	259221-260587
	fgenesh1_kg.1_#_1503_#_Locus20300v1rpkm0.31	568238	568376	Other secreted protein		SSP	scaffold_1	3849398-3850914
	fgenesh1_kg.1_#_170_#_Locus4213v1rpkm39.46	566905	567043	Lipase		N	scaffold_27	75535-77291
	fgenesh1_kg.1_#_186_#_Locus12408v1rpkm2.47	566921	567059	Other secreted protein		LSP	scaffold_27	116231-118111
	fgenesh1_kg.1_#_199_#_Locus3848v1rpkm43.58	566934	567072	Lipase		N	scaffold_28	79509-87572
	fgenesh1_kg.1_#_21_#_Locus8194v2rpkm0.55_PRE	566756	566894	Other secreted protein		LSP	scaffold_24	20078-22075
	fgenesh1_kg.1_#_274_#_Locus1874v1rpkm88.61	567009	567147	CAZyme	GT69	N	scaffold_28	227132-228629
	fgenesh1_kg.1_#_3_#_Locus14778v1rpkm1.24	566738	566876	Other secreted protein		LSP	scaffold_23	407308-410040
	fgenesh1_kg.1_#_316_#_Locus9843v1rpkm6.53	567051	567189	Other secreted protein		SSP	scaffold_29	225998-227767
	fgenesh1_kg.1_#_324_#_Locus1652v1rpkm99.88	567059	567197	CAZyme	GH13	N	scaffold_53	13940-18324
	fgenesh1_kg.1_#_336_#_Locus7763v1rpkm14.21	567071	567209	Peptidase		LSP	scaffold_1	60221-61496
	fgenesh1_kg.1_#_342_#_Locus11520v2rpkm0.58	567077	567215	CAZyme	AA9	SSP	scaffold_1	63386-64633
	fgenesh1_kg.1_#_367_#_Locus5660v1rpkm26.99	567102	567240	Peptidase		N	scaffold_1	117239-118748
	fgenesh1_kg.1_#_372_#_Locus8275v1rpkm11.87	567107	567245	Lipase		N	scaffold_1	303383-305461
	fgenesh1_kg.1_#_4_#_Locus15384v1rpkm1.06	566739	566877	Other secreted protein		LSP	scaffold_23	432977-434739
	fgenesh1_kg.1_#_408_#_Locus15623v2rpkm0.93	567143	567281	Other secreted protein		SSP	scaffold_1	352913-353502
	fgenesh1_kg.1_#_427_#_Locus12744v1rpkm2.23	567162	567300	Peptidase		N	scaffold_1	410649-412818
	fgenesh1_kg.1_#_428_#_Locus3163v1rpkm53.58	567163	567301	CAZyme	AA3	N	scaffold_1	432643-433935
	fgenesh1_kg.1_#_437_#_Locus5802v1rpkm25.99	567172	567310	CAZyme	GH109	N	scaffold_1	468794-469818
	fgenesh1_kg.1_#_445_#_Locus18670v1rpkm0.49	567180	567318	Other secreted protein		SSP	scaffold_1	534332-537375
	fgenesh1_kg.1_#_467_#_Locus17354v2rpkm0.16	567202	567340	Other secreted protein		SSP	scaffold_1	673743-675914
	fgenesh1_kg.1_#_474_#_Locus2112v1rpkm78.77	567209	567347	Peptidase		N	scaffold_1	906814-908983
	fgenesh1_kg.1_#_489_#_Locus1444v4rpkm3.38_PRE	567224	567362	Other secreted protein		SSP	scaffold_1	1029551-1030638
	fgenesh1_kg.1_#_495_#_Locus9436v1rpkm7.72	567230	567368	CAZyme	AA3	LSP	scaffold_1	1048719-1050626
	fgenesh1_kg.1_#_564_#_Locus5467v1rpkm28.26	567299	567437	Peptidase		N	scaffold_1	1083394-1086163
	fgenesh1_kg.1_#_574_#_Locus9628v1rpkm7.11	567309	567447	Other secreted protein		SSP	scaffold_1	1114728-1115790
	fgenesh1_kg.1_#_581_#_Locus10194v1rpkm5.66	567316	567454	Peptidase		N	scaffold_1	1182089-1185816
	fgenesh1_kg.1_#_598_#_Locus6941v1rpkm18.57	567333	567471	Other secreted protein		LSP	scaffold_1	1195984-1199132
	fgenesh1_kg.1_#_643_#_Locus8036v1rpkm12.87	567378	567516	Other secreted protein		LSP	scaffold_1	1322753-1323400
	fgenesh1_kg.1_#_663_#_Locus3526v1rpkm48.37	567398	567536	Peptidase		N	scaffold_1	1372215-1374855
	fgenesh1_kg.1_#_685_#_Locus3581v1rpkm47.60	567420	567558	CAZyme	GH92	N	scaffold_1	1375419-1378096
	fgenesh1_kg.1_#_694_#_Locus4434v1rpkm37.05	567429	567567	CAZyme	GT2	N	scaffold_1	1395823-1397287
	fgenesh1_kg.1_#_699_#_Locus9237v1rpkm8.29	567434	567572	Other secreted protein		SSP	scaffold_1	1421881-1422211
	fgenesh1_kg.1_#_736_#_Locus6626v1rpkm20.39	567471	567609	Peptidase		N	scaffold_1	612648-613678
	fgenesh1_kg.1_#_787_#_Locus2533v1rpkm66.88	567522	567660	Peptidase		N	scaffold_1	1494122-1495181
	fgenesh1_kg.1_#_791_#_Locus11226v1rpkm3.71	567526	567664	Other secreted protein		LSP	scaffold_1	1515442-1517590
	fgenesh1_kg.1_#_821_#_Locus6375v1rpkm22.03	567556	567694	Peptidase		N	scaffold_1	1555154-1556003
	fgenesh1_kg.1_#_826_#_Locus2229v1rpkm75.27	567561	567699	CAZyme	GT3	N	scaffold_1	1563311-1566748
	fgenesh1_kg.1_#_859_#_Locus5084v1rpkm31.25	567594	567732	Other secreted protein		SSP	scaffold_1	1737480-1738669
	fgenesh1_kg.1_#_862_#_Locus1270v1rpkm127.84	567597	567735	Other secreted protein		SSP	scaffold_1	1758008-1759190
	fgenesh1_kg.1_#_891_#_Locus11145v1rpkm3.83	567626	567764	Other secreted protein		SSP	scaffold_1	1778398-1780207
	fgenesh1_kg.1_#_896_#_Locus14909v1rpkm1.20	567631	567769	Other secreted protein		SSP	scaffold_1	1828463-1830429
	fgenesh1_kg.1_#_93_#_Locus11127v2rpkm0.63	566828	566966	CAZyme	CE10	N	scaffold_24	28816-31332
	fgenesh1_kg.1_#_951_#_Locus8679v1rpkm10.21	567686	567824	Other secreted protein		LSP	scaffold_1	1978938-1981982
	fgenesh1_kg.1_#_966_#_Locus734v1rpkm212.07	567701	567839	Peptidase		LSP	scaffold_1	2027832-2029266
	fgenesh1_kg.1_#_971_#_Locus5963v1rpkm24.92	567706	567844	CAZyme	AA3	N	scaffold_1	2107862-2109232
	fgenesh1_kg.1_#_976_#_Locus5038v1rpkm31.59	567711	567849	CAZyme	GT4	N	scaffold_1	2123381-2125095
	fgenesh1_kg.10_#_136_#_Locus4209v1rpkm39.47	575094	575232	Peptidase		N	scaffold_9	1484859-1486148
	fgenesh1_kg.10_#_154_#_Locus6554v2rpkm16.65	575112	575250	CAZyme	CE4	N	scaffold_9	1520562-1521755
	fgenesh1_kg.10_#_185_#_Locus2652v1rpkm63.97	575143	575281	CAZyme	GT2	N	scaffold_9	1533865-1535331
	fgenesh1_kg.10_#_214_#_Locus8210v1rpkm12.11	575172	575310	CAZyme	GH35	N	scaffold_9	1680827-1681659
	fgenesh1_kg.10_#_216_#_Locus11590v1rpkm3.25	575174	575312	CAZyme	GH20	LSP	scaffold_9	1686318-1687816
	fgenesh1_kg.10_#_219_#_Locus7364v1rpkm16.22	575177	575315	Peptidase		LSP	scaffold_9	1904505-1904764
	fgenesh1_kg.10_#_232_#_Locus11088v1rpkm3.91	575190	575328	CAZyme	AA1	LSP	scaffold_9	1953120-1955198
	fgenesh1_kg.10_#_284_#_Locus2073v1rpkm79.97	575242	575380	Peptidase		N	scaffold_9	1975071-1976565
	fgenesh1_kg.10_#_317_#_Locus13704v1rpkm1.66	575275	575413	Other secreted protein		SSP	scaffold_9	2013809-2015256
	fgenesh1_kg.10_#_318_#_Locus10977v1rpkm4.06	575276	575414	CAZyme	GH3	N	scaffold_9	2057887-2064338
	fgenesh1_kg.10_#_349_#_Locus9082v1rpkm8.79	575307	575445	Other secreted protein		LSP	scaffold_9	2105796-2107606
	fgenesh1_kg.10_#_351_#_Locus6865v1rpkm19.05	575309	575447	Other secreted protein		SSP	scaffold_9	2216981-2219152
	fgenesh1_kg.10_#_365_#_Locus4225v1rpkm39.28	575323	575461	CAZyme	GH43	N	scaffold_9	2252440-2253049
	fgenesh1_kg.10_#_375_#_Locus7139v1rpkm17.38	575333	575471	Peptidase		LSP	scaffold_9	2265290-2266971
	fgenesh1_kg.10_#_386_#_Locus70v1rpkm1203.35	575344	575482	CAZyme	GT66	N	scaffold_10	187524-188988
	fgenesh1_kg.10_#_394_#_Locus842v1rpkm189.19	575352	575490	Other secreted protein		SSP	scaffold_10	215825-217572
	fgenesh1_kg.10_#_422_#_Locus2525v1rpkm67.02	575380	575518	Other secreted protein		SSP	scaffold_10	220424-222825
	fgenesh1_kg.10_#_431_#_Locus1009v1rpkm158.24	575389	575527	Peptidase		N	scaffold_10	268735-271346
	fgenesh1_kg.10_#_450_#_Locus6080v2rpkm23.76	575408	575546	CAZyme	CE11	N	scaffold_10	291171-294906
	fgenesh1_kg.10_#_470_#_Locus4424v1rpkm37.10	575428	575566	Other secreted protein		SSP	scaffold_10	371635-372442
	fgenesh1_kg.10_#_485_#_Locus4651v7rpkm0.82_PRE	575443	575581	CAZyme	GH3	N	scaffold_10	446581-449357
	fgenesh1_kg.10_#_505_#_Locus1146v1rpkm140.18	575463	575601	Other secreted protein		SSP	scaffold_10	521576-522807
	fgenesh1_kg.10_#_519_#_Locus8219v2rpkm6.65	575477	575615	CAZyme	AA7	LSP	scaffold_10	581808-583508
	fgenesh1_kg.10_#_524_#_Locus4582v1rpkm35.59	575482	575620	CAZyme	GH33	N	scaffold_10	638148-641514
	fgenesh1_kg.10_#_531_#_Locus11850v1rpkm2.97	575489	575627	CAZyme	GH43	LSP	scaffold_10	769812-772431
	fgenesh1_kg.10_#_586_#_Locus1982v1rpkm83.52	575544	575682	Lipase		LSP	scaffold_10	772521-775151
	fgenesh1_kg.10_#_66_#_Locus8663v1rpkm10.28	575024	575162	CAZyme	AA9	LSP	scaffold_9	685921-687210
	fgenesh1_kg.10_#_660_#_Locus9301v2rpkm5.55	575618	575756	Peptidase		LSP	scaffold_10	786566-789214
	fgenesh1_kg.10_#_71_#_Locus7106v1rpkm17.64	575029	575167	Other secreted protein		LSP	scaffold_9	998531-1001601
	fgenesh1_kg.10_#_73_#_Locus6166v1rpkm23.46	575031	575169	CAZyme	AA3	LSP	scaffold_9	1065028-1065918
	fgenesh1_kg.10_#_86_#_Locus9091v2rpkm5.28	575044	575182	Peptidase		N	scaffold_9	1171055-1172688
	fgenesh1_kg.10_#_92_#_Locus7090v1rpkm17.73	575050	575188	CAZyme	GH47	LSP	scaffold_9	1341876-1343781
	fgenesh1_kg.11_#_170_#_Locus8828v1rpkm9.64	575820	575958	Peptidase		N	scaffold_10	1063599-1065928
	fgenesh1_kg.11_#_175_#_Locus8264v1rpkm11.90	575825	575963	Other secreted protein		LSP	scaffold_10	1169609-1171308
	fgenesh1_kg.11_#_275_#_Locus3338v1rpkm51.18	575925	576063	Peptidase		N	scaffold_10	1180771-1181775
	fgenesh1_kg.11_#_301_#_Locus247v1rpkm521.78	575951	576089	CAZyme	GT30	N	scaffold_10	1220924-1223041
	fgenesh1_kg.11_#_370_#_Locus8471v1rpkm11.02	576020	576158	CAZyme	GH43	LSP	scaffold_10	1264949-1266723
	fgenesh1_kg.11_#_371_#_Locus1036v1rpkm153.85	576021	576159	Peptidase		N	scaffold_10	1280652-1281646
	fgenesh1_kg.11_#_41_#_Locus377v1rpkm380.22	575691	575829	Peptidase		LSP	scaffold_10	833960-836232
	fgenesh1_kg.11_#_419_#_Locus7485v1rpkm15.58	576069	576207	Peptidase		N	scaffold_10	1311743-1312902
	fgenesh1_kg.11_#_444_#_Locus2508v1rpkm67.30	576094	576232	Peptidase		N	scaffold_10	1476246-1477735
	fgenesh1_kg.11_#_507_#_Locus8564v1rpkm10.68	576157	576295	CAZyme	CE10	N	scaffold_10	1504958-1507565
	fgenesh1_kg.11_#_68_#_Locus20194v1rpkm0.32	575718	575856	Other secreted protein		SSP	scaffold_10	992157-993689
	fgenesh1_kg.11_#_80_#_Locus5234v1rpkm30.13	575730	575868	Peptidase		N	scaffold_10	1062125-1062735
	fgenesh1_kg.12_#_131_#_Locus17276v1rpkm0.67	576307	576445	CAZyme	GH2	LSP	scaffold_10	1746822-1748202
	fgenesh1_kg.12_#_140_#_Locus14851v1rpkm1.21	576316	576454	Other secreted protein		LSP	scaffold_10	1810706-1812658
	fgenesh1_kg.12_#_163_#_Locus11163v1rpkm3.79	576339	576477	Other secreted protein		SSP	scaffold_10	1831766-1832979
	fgenesh1_kg.12_#_169_#_Locus739v1rpkm210.80	576345	576483	Peptidase		N	scaffold_10	1838347-1840871
	fgenesh1_kg.12_#_238_#_Locus3252v1rpkm52.23	576414	576552	Peptidase		N	scaffold_10	2026508-2028088
	fgenesh1_kg.12_#_306_#_Locus8614v3rpkm0.27_PRE	576482	576620	Other secreted protein		SSP	scaffold_10	2186253-2188202
	fgenesh1_kg.12_#_338_#_Locus46v1rpkm1579.07	576514	576652	Other secreted protein		LSP	scaffold_11	152126-153988
	fgenesh1_kg.12_#_374_#_Locus7992v1rpkm13.02	576550	576688	CAZyme	GT22	N	scaffold_11	217791-218542
	fgenesh1_kg.12_#_390_#_Locus8085v1rpkm12.68	576566	576704	CAZyme	CE4	N	scaffold_11	251814-255818
	fgenesh1_kg.12_#_403_#_Locus583v1rpkm263.98	576579	576717	Other secreted protein		SSP	scaffold_11	545017-546793
	fgenesh1_kg.12_#_435_#_Locus4904v3rpkm0.55_PRE	576611	576749	Other secreted protein		SSP	scaffold_11	559185-561675
	fgenesh1_kg.12_#_44_#_Locus3036v2rpkm2.80_PRE	576220	576358	Other secreted protein		LSP	scaffold_10	1564968-1567674
	fgenesh1_kg.12_#_455_#_Locus11547v1rpkm3.31	576631	576769	Other secreted protein		SSP	scaffold_11	815344-819762
	fgenesh1_kg.12_#_474_#_Locus3320v1rpkm51.42	576650	576788	CAZyme	GH99	N	scaffold_11	891367-893773
	fgenesh1_kg.12_#_477_#_Locus1230v1rpkm131.02	576653	576791	Peptidase		N	scaffold_11	1106519-1108232
	fgenesh1_kg.12_#_480_#_Locus3656v1rpkm46.46	576656	576794	Other secreted protein		SSP	scaffold_11	1110187-1111403
	fgenesh1_kg.12_#_496_#_Locus695v1rpkm222.38	576672	576810	Peptidase		N	scaffold_11	1262375-1263431
	fgenesh1_kg.12_#_498_#_Locus2890v1rpkm58.89	576674	576812	Peptidase		N	scaffold_11	1345544-1348231
	fgenesh1_kg.12_#_542_#_Locus5785v1rpkm26.13	576718	576856	CAZyme	GH3	LSP	scaffold_11	1574772-1577051
	fgenesh1_kg.12_#_544_#_Locus17527v1rpkm0.63	576720	576858	CAZyme	GH27	N	scaffold_12	111516-113689
	fgenesh1_kg.12_#_553_#_Locus19560v1rpkm0.38	576729	576867	Other secreted protein		SSP	scaffold_12	181981-184216
	fgenesh1_kg.12_#_597_#_Locus10571v1rpkm4.86	576773	576911	CAZyme	GH5	LSP	scaffold_12	258384-259479
	fgenesh1_kg.12_#_65_#_Locus1370v1rpkm119.50	576241	576379	CAZyme	GH76	N	scaffold_10	1613171-1614845
	fgenesh1_kg.12_#_90_#_Locus3961v1rpkm42.13	576266	576404	Other secreted protein		SSP	scaffold_10	1649743-1652283
	fgenesh1_kg.13_#_11_#_Locus13734v1rpkm1.64	576792	576930	Other secreted protein		SSP	scaffold_12	339793-342860
	fgenesh1_kg.13_#_133_#_Locus781v1rpkm199.87	576914	577052	Other secreted protein		SSP	scaffold_12	838503-840405
	fgenesh1_kg.13_#_207_#_Locus13079v1rpkm2.02	576988	577126	CAZyme	GH43	LSP	scaffold_12	919517-922226
	fgenesh1_kg.13_#_263_#_Locus7550v1rpkm15.24	577044	577182	Other secreted protein		SSP	scaffold_12	989120-990026
	fgenesh1_kg.13_#_275_#_Locus1363v1rpkm119.86	577056	577194	Other secreted protein		SSP	scaffold_12	1055481-1056290
	fgenesh1_kg.13_#_30_#_Locus10893v1rpkm4.19	576811	576949	CAZyme	CE10	N	scaffold_12	357668-358909
	fgenesh1_kg.13_#_333_#_Locus4577v1rpkm35.61	577114	577252	Peptidase		N	scaffold_12	1107579-1108400
	fgenesh1_kg.13_#_366_#_Locus941v1rpkm167.92	577147	577285	CAZyme	GH17	LSP	scaffold_12	1164458-1165523
	fgenesh1_kg.13_#_377_#_Locus3513v1rpkm48.55	577158	577296	CAZyme	GH18	N	scaffold_12	1171251-1173946
	fgenesh1_kg.13_#_40_#_Locus918v1rpkm171.19	576821	576959	CAZyme	GH76	LSP	scaffold_12	439766-441136
	fgenesh1_kg.13_#_434_#_Locus1738v1rpkm95.57	577215	577353	Peptidase		N	scaffold_12	1176207-1177064
	fgenesh1_kg.13_#_446_#_Locus1492v1rpkm109.55	577227	577365	CAZyme	AA6	N	scaffold_12	1212406-1214809
	fgenesh1_kg.13_#_470_#_Locus7770v1rpkm14.17	577251	577389	CAZyme	GT34	N	scaffold_12	1217181-1218773
	fgenesh1_kg.13_#_483_#_Locus230v1rpkm545.13	577264	577402	CAZyme	CE11	N	scaffold_12	1352296-1355189
	fgenesh1_kg.13_#_494_#_Locus3254v1rpkm52.18	577275	577413	Peptidase		N	scaffold_12	1357950-1359272
	fgenesh1_kg.13_#_52_#_Locus5589v2rpkm1.02_PRE	576833	576971	Other secreted protein		SSP	scaffold_12	452575-453798
	fgenesh1_kg.13_#_63_#_Locus6446v1rpkm21.49	576844	576982	CAZyme	GH76	N	scaffold_12	616772-618915
	fgenesh1_kg.13_#_88_#_Locus6324v1rpkm22.36	576869	577007	Lipase		N	scaffold_12	759524-760091
	fgenesh1_kg.14_#_167_#_Locus12838v1rpkm2.16	577444	577582	CAZyme	CE10	N	scaffold_13	175296-177034
	fgenesh1_kg.14_#_183_#_Locus6009v2rpkm2.35_PRE	577460	577598	Peptidase		N	scaffold_13	223325-224684
	fgenesh1_kg.14_#_199_#_Locus696v1rpkm222.13	577476	577614	CAZyme	GT90	N	scaffold_13	252378-253908
	fgenesh1_kg.14_#_219_#_Locus11639v2rpkm1.92	577496	577634	Other secreted protein		SSP	scaffold_13	307454-308976
	fgenesh1_kg.14_#_220_#_Locus2302v1rpkm72.89	577497	577635	CAZyme	GT47	N	scaffold_13	503162-503857
	fgenesh1_kg.14_#_247_#_Locus3587v1rpkm47.48	577524	577662	Peptidase		N	scaffold_13	727606-728858
	fgenesh1_kg.14_#_257_#_Locus4719v1rpkm34.30	577534	577672	Peptidase		N	scaffold_10	1626301-1627929
	fgenesh1_kg.14_#_26_#_Locus5098v1rpkm31.11	577303	577441	Peptidase		N	scaffold_12	1388145-1388877
	fgenesh1_kg.14_#_269_#_Locus1188v1rpkm134.82	577546	577684	CAZyme	GH72/CBM43	LSP	scaffold_13	948187-949014
	fgenesh1_kg.14_#_271_#_Locus684v1rpkm228.81	577548	577686	CAZyme	GT48	N	scaffold_13	979587-980507
	fgenesh1_kg.14_#_31_#_Locus13850v3rpkm0.46	577308	577446	CAZyme	GH92	N	scaffold_12	1587627-1589020
	fgenesh1_kg.14_#_341_#_Locus3562v1rpkm47.80	577618	577756	CAZyme	CE10	N	scaffold_13	1124443-1127638
	fgenesh1_kg.14_#_353_#_Locus9058v1rpkm8.86	577630	577768	Peptidase		N	scaffold_13	1206637-1208971
	fgenesh1_kg.14_#_394_#_Locus4012v2rpkm18.52	577671	577809	CAZyme	GT41	N	scaffold_13	1234124-1235532
	fgenesh1_kg.14_#_426_#_Locus11786v2rpkm0.43	577703	577841	CAZyme	CE10	N	scaffold_13	1389994-1391820
	fgenesh1_kg.14_#_459_#_Locus6392v1rpkm21.90	577736	577874	Peptidase		N	scaffold_13	1423917-1425231
	fgenesh1_kg.14_#_462_#_Locus14515v1rpkm1.32	577739	577877	Other secreted protein		SSP	scaffold_13	1458633-1460437
	fgenesh1_kg.14_#_463_#_Locus2692v1rpkm63.24	577740	577878	Other secreted protein		LSP	scaffold_13	1493697-1495828
	fgenesh1_kg.14_#_469_#_Locus7905v1rpkm13.40	577746	577884	Peptidase		N	scaffold_13	1521398-1524535
	fgenesh1_kg.14_#_477_#_Locus2727v1rpkm62.30	577754	577892	Peptidase		N	scaffold_14	107026-108173
	fgenesh1_kg.14_#_488_#_Locus5115v1rpkm30.97	577765	577903	CAZyme	GH47	N	scaffold_14	147314-148590
	fgenesh1_kg.14_#_507_#_Locus4248v1rpkm39.02	577784	577922	Peptidase		N	scaffold_14	317635-320328
	fgenesh1_kg.14_#_523_#_Locus7744v2rpkm8.86	577800	577938	Peptidase		N	scaffold_14	324814-327254
	fgenesh1_kg.14_#_90_#_Locus3949v1rpkm42.31	577367	577505	CAZyme	GH47	N	scaffold_13	82302-82757
	fgenesh1_kg.14_#_95_#_Locus6270v1rpkm22.79	577372	577510	Peptidase		N	scaffold_13	148555-150462
	fgenesh1_kg.15_#_115_#_Locus6738v1rpkm19.72	577922	578060	Peptidase		N	scaffold_14	643990-644852
	fgenesh1_kg.15_#_142_#_Locus7705v1rpkm14.49	577949	578087	CAZyme	GH2	N	scaffold_14	645182-647256
	fgenesh1_kg.15_#_183_#_Locus1843v2rpkm86.78	577990	578128	CAZyme	GT15	N	scaffold_14	712462-715588
	fgenesh1_kg.15_#_187_#_Locus2743v1rpkm61.99	577994	578132	Other secreted protein		LSP	scaffold_14	746006-746995
	fgenesh1_kg.15_#_195_#_Locus14557v3rpkm0.17	578002	578140	Peptidase		N	scaffold_14	769372-771793
	fgenesh1_kg.15_#_197_#_Locus4450v1rpkm36.87	578004	578142	CAZyme	GH125	LSP	scaffold_14	775431-781264
	fgenesh1_kg.15_#_26_#_Locus3417v1rpkm49.96	577833	577971	Lipase		N	scaffold_14	521856-523845
	fgenesh1_kg.15_#_267_#_Locus18011v1rpkm0.57	578074	578212	Other secreted protein		SSP	scaffold_14	978887-981192
	fgenesh1_kg.15_#_28_#_Locus8566v1rpkm10.66	577835	577973	CAZyme	PL1	LSP	scaffold_14	549178-553463
	fgenesh1_kg.15_#_285_#_Locus4216v1rpkm39.42	578092	578230	Peptidase		N	scaffold_14	1011787-1013277
	fgenesh1_kg.15_#_286_#_Locus7810v1rpkm13.91	578093	578231	CAZyme	CE10	N	scaffold_14	1134461-1138823
	fgenesh1_kg.15_#_293_#_Locus8278v1rpkm11.85	578100	578238	Peptidase		N	scaffold_14	1240543-1242146
	fgenesh1_kg.15_#_300_#_Locus2751v1rpkm61.86	578107	578245	Peptidase		N	scaffold_14	1319847-1322529
	fgenesh1_kg.15_#_335_#_Locus6679v1rpkm20.09	578142	578280	CAZyme	AA3	N	scaffold_14	1335575-1335947
	fgenesh1_kg.15_#_339_#_Locus9760v2rpkm0.00_PRE	578146	578284	Other secreted protein		SSP	scaffold_14	1336895-1340765
	fgenesh1_kg.15_#_340_#_Locus16890v1rpkm0.73	578147	578285	Other secreted protein		SSP	scaffold_14	1360332-1361669
	fgenesh1_kg.15_#_82_#_Locus7417v1rpkm15.93	577889	578027	CAZyme	CE11	N	scaffold_14	603190-605351
	fgenesh1_kg.16_#_101_#_Locus12253v1rpkm2.60	578252	578390	CAZyme	GH92	N	scaffold_15	300566-303359
	fgenesh1_kg.16_#_102_#_Locus7056v1rpkm17.94	578253	578391	CAZyme	CE10	N	scaffold_15	381672-385650
	fgenesh1_kg.16_#_112_#_Locus8098v1rpkm12.64	578263	578401	Peptidase		N	scaffold_15	457508-459793
	fgenesh1_kg.16_#_113_#_Locus5489v1rpkm28.12	578264	578402	Peptidase		LSP	scaffold_15	560249-562240
	fgenesh1_kg.16_#_120_#_Locus6345v1rpkm22.23	578271	578409	Peptidase		LSP	scaffold_15	581333-583024
	fgenesh1_kg.16_#_134_#_Locus798v1rpkm197.07	578285	578423	CAZyme	AA3	N	scaffold_15	594428-595618
	fgenesh1_kg.16_#_156_#_Locus9943v1rpkm6.24	578307	578445	CAZyme	CE4	N	scaffold_15	595805-596921
	fgenesh1_kg.16_#_168_#_Locus1790v1rpkm92.70	578319	578457	Peptidase		N	scaffold_15	596954-599121
	fgenesh1_kg.16_#_28_#_Locus6137v1rpkm23.72	578179	578317	Peptidase		N	scaffold_14	1381764-1383990
	fgenesh1_kg.16_#_52_#_Locus12066v1rpkm2.76	578203	578341	CAZyme	CE10	N	scaffold_14	1409914-1413546
	fgenesh1_kg.16_#_57_#_Locus12761v1rpkm2.22	578208	578346	Lipase		LSP	scaffold_14	1445133-1447749
	fgenesh1_kg.16_#_66_#_Locus5515v1rpkm27.93	578217	578355	CAZyme	GT2	N	scaffold_14	1486155-1489345
	fgenesh1_kg.16_#_70_#_Locus1900v1rpkm87.11	578221	578359	Peptidase		LSP	scaffold_15	104849-106343
	fgenesh1_kg.16_#_76_#_Locus12268v1rpkm2.58	578227	578365	Peptidase		N	scaffold_15	108415-109620
	fgenesh1_kg.17_#_11_#_Locus3074v1rpkm55.26	578372	578510	Other secreted protein		SSP	scaffold_15	794160-794533
	fgenesh1_kg.17_#_110_#_Locus10491v1rpkm5.03	578471	578609	CAZyme	GH32	LSP	scaffold_15	845491-847674
	fgenesh1_kg.17_#_117_#_Locus7934v1rpkm13.28	578478	578616	Other secreted protein		SSP	scaffold_15	847595-849754
	fgenesh1_kg.17_#_118_#_Locus12015v1rpkm2.81	578479	578617	Other secreted protein		SSP	scaffold_15	872063-873623
	fgenesh1_kg.17_#_161_#_Locus10507v1rpkm5.01	578522	578660	Peptidase		N	scaffold_15	904474-907749
	fgenesh1_kg.18_#_112_#_Locus12343v2rpkm0.00_PRE	578636	578774	Other secreted protein		SSP	scaffold_16	305118-307453
	fgenesh1_kg.18_#_154_#_Locus4589v1rpkm35.53	578678	578816	Peptidase		N	scaffold_16	321355-322755
	fgenesh1_kg.18_#_2_#_Locus10069v1rpkm5.90	578526	578664	Other secreted protein		LSP	scaffold_15	1021807-1024352
	fgenesh1_kg.18_#_33_#_Locus11967v1rpkm2.85	578557	578695	CAZyme	CBM13	N	scaffold_15	1031632-1032482
	fgenesh1_kg.18_#_48_#_Locus2370v1rpkm71.01	578572	578710	CAZyme	GT34	N	scaffold_15	1067222-1068359
	fgenesh1_kg.18_#_60_#_Locus12081v1rpkm2.75	578584	578722	CAZyme	GH35	LSP	scaffold_16	220468-222072
	fgenesh1_kg.19_#_111_#_Locus9811v1rpkm6.62	578806	578944	CAZyme	GT34	N	scaffold_16	398630-401479
	fgenesh1_kg.19_#_165_#_Locus2922v1rpkm58.19	578860	578998	CAZyme	GT76	N	scaffold_16	473246-474592
	fgenesh1_kg.19_#_38_#_Locus12133v2rpkm0.85	578733	578871	Other secreted protein		LSP	scaffold_16	367810-371136
	fgenesh1_kg.19_#_96_#_Locus2705v1rpkm62.96	578791	578929	Peptidase		LSP	scaffold_16	375260-378093
	fgenesh1_kg.2_#_1_#_Locus6782v1rpkm19.52	568262	568400	CAZyme	GH92	N	scaffold_1	3852868-3854327
	fgenesh1_kg.2_#_121_#_Locus6822v1rpkm19.32	568382	568520	Peptidase		N	scaffold_1	3873512-3876990
	fgenesh1_kg.2_#_14_#_Locus5159v1rpkm30.69	568275	568413	Peptidase		N	scaffold_1	3861389-3863275
	fgenesh1_kg.2_#_146_#_Locus9838v1rpkm6.55	568407	568545	Other secreted protein		LSP	scaffold_1	3915473-3919819
	fgenesh1_kg.2_#_189_#_Locus6130v1rpkm23.77	568450	568588	CAZyme	CE11	N	scaffold_1	4004358-4004934
	fgenesh1_kg.2_#_195_#_Locus17173v2rpkm0.00_PRE	568456	568594	Other secreted protein		SSP	scaffold_1	4112253-4114572
	fgenesh1_kg.2_#_234_#_Locus8393v2rpkm10.62	568495	568633	CAZyme	GT34	N	scaffold_1	4171578-4174201
	fgenesh1_kg.2_#_238_#_Locus10860v1rpkm4.26	568499	568637	Secondary metabolism	NRPS	N	scaffold_1	4231173-4232099
	fgenesh1_kg.2_#_258_#_Locus4636v2rpkm21.14	568519	568657	Peptidase		N	scaffold_1	4303975-4304370
	fgenesh1_kg.2_#_261_#_Locus5116v1rpkm30.96	568522	568660	CAZyme	AA1	LSP	scaffold_1	4367667-4369106
	fgenesh1_kg.2_#_286_#_Locus45v9rpkm0.00_PRE	568547	568685	CAZyme	PL3	SSP	scaffold_1	4409612-4410937
	fgenesh1_kg.2_#_342_#_Locus3823v1rpkm43.85	568603	568741	CAZyme	GT15	N	scaffold_1	4581511-4584288
	fgenesh1_kg.2_#_378_#_Locus9973v1rpkm6.17	568639	568777	Other secreted protein		SSP	scaffold_1	4632803-4635429
	fgenesh1_kg.2_#_416_#_Locus5224v1rpkm30.21	568677	568815	Peptidase		N	scaffold_1	4684849-4685287
	fgenesh1_kg.2_#_494_#_Locus4584v1rpkm35.55	568755	568893	Peptidase		N	scaffold_2	1055-2254
	fgenesh1_kg.2_#_502_#_Locus3818v1rpkm43.87	568763	568901	CAZyme	CE10	N	scaffold_2	36026-38530
	fgenesh1_kg.2_#_547_#_Locus5157v1rpkm30.70	568808	568946	CAZyme	GH65	N	scaffold_2	277662-279739
	fgenesh1_kg.2_#_619_#_Locus17739v1rpkm0.60	568880	569018	Other secreted protein		SSP	scaffold_2	323508-325350
	fgenesh1_kg.2_#_624_#_Locus16816v1rpkm0.75	568885	569023	Other secreted protein		SSP	scaffold_2	416181-419346
	fgenesh1_kg.2_#_633_#_Locus8619v1rpkm10.45	568894	569032	CAZyme	AA7	N	scaffold_2	428162-429082
	fgenesh1_kg.2_#_647_#_Locus16063v1rpkm0.89	568908	569046	Secondary metabolism	NRPS	N	scaffold_2	520115-522329
	fgenesh1_kg.2_#_679_#_Locus8097v1rpkm12.65	568940	569078	CAZyme	GH28	N	scaffold_2	525375-528974
	fgenesh1_kg.2_#_690_#_Locus813v1rpkm194.31	568951	569089	CAZyme	GT2	N	scaffold_2	602203-603605
	fgenesh1_kg.2_#_692_#_Locus6199v1rpkm23.16	568953	569091	Peptidase		N	scaffold_2	612673-615155
	fgenesh1_kg.2_#_701_#_Locus11510v2rpkm1.74	568962	569100	Peptidase		N	scaffold_2	685164-686296
	fgenesh1_kg.2_#_730_#_Locus10773v1rpkm4.44	568991	569129	CAZyme	GT55	N	scaffold_2	850843-854588
	fgenesh1_kg.2_#_753_#_Locus3560v1rpkm47.83	569014	569152	Peptidase		N	scaffold_2	949019-949766
	fgenesh1_kg.2_#_763_#_Locus5928v1rpkm25.17	569024	569162	CAZyme	CBM48	N	scaffold_2	1067478-1070419
	fgenesh1_kg.2_#_792_#_Locus2925v1rpkm58.15	569053	569191	CAZyme	GH18	N	scaffold_2	1287306-1291387
	fgenesh1_kg.2_#_813_#_Locus9124v1rpkm8.66	569074	569212	CAZyme	GH55	N	scaffold_2	1301713-1304096
	fgenesh1_kg.2_#_843_#_Locus6807v1rpkm19.38	569104	569242	CAZyme	GH72	N	scaffold_2	1410401-1411886
	fgenesh1_kg.2_#_849_#_Locus12467v1rpkm2.43	569110	569248	Other secreted protein		SSP	scaffold_2	1613102-1613909
	fgenesh1_kg.2_#_868_#_Locus3590v1rpkm47.43	569129	569267	Other secreted protein		LSP	scaffold_2	1627422-1628054
	fgenesh1_kg.2_#_886_#_Locus4187v1rpkm39.75	569147	569285	CAZyme	GH43	N	scaffold_2	1653997-1655881
	fgenesh1_kg.2_#_918_#_Locus7150v1rpkm17.33	569179	569317	Other secreted protein		SSP	scaffold_2	1711215-1713294
	fgenesh1_kg.2_#_933_#_Locus1017v1rpkm156.57	569194	569332	CAZyme	GH103	N	scaffold_2	1815874-1818973
	fgenesh1_kg.2_#_989_#_Locus2936v1rpkm57.93	569250	569388	Peptidase		N	scaffold_2	1836935-1840587
	fgenesh1_kg.20_#_126_#_Locus2973v1rpkm57.00	579013	579151	CAZyme	GH43	N	scaffold_16	511459-514498
	fgenesh1_kg.20_#_16_#_Locus2514v1rpkm67.19	578903	579041	CAZyme	GT39	N	scaffold_16	474761-476910
	fgenesh1_kg.20_#_63_#_Locus10044v1rpkm5.95	578950	579088	CAZyme	GH35	LSP	scaffold_16	492722-494961
	fgenesh1_kg.21_#_127_#_Locus867v1rpkm181.77	579156	579294	Peptidase		N	scaffold_17	627663-629365
	fgenesh1_kg.21_#_149_#_Locus300v1rpkm449.71	579178	579316	CAZyme	GT66	N	scaffold_18	42878-44409
	fgenesh1_kg.21_#_164_#_Locus6722v1rpkm19.81	579193	579331	CAZyme	GH76	N	scaffold_18	126570-129071
	fgenesh1_kg.21_#_2_#_Locus9229v1rpkm8.32	579031	579169	CAZyme	GT4/GT41	N	scaffold_16	547754-549766
	fgenesh1_kg.21_#_38_#_Locus6772v1rpkm19.56	579067	579205	Peptidase		N	scaffold_16	587558-589812
	fgenesh1_kg.21_#_40_#_Locus10551v1rpkm4.92	579069	579207	Other secreted protein		LSP	scaffold_16	687595-689120
	fgenesh1_kg.21_#_66_#_Locus1097v1rpkm145.51	579095	579233	Peptidase		N	scaffold_16	732337-733400
	fgenesh1_kg.21_#_68_#_Locus6774v1rpkm19.55	579097	579235	CAZyme	GT66	N	scaffold_17	27048-28391
	fgenesh1_kg.21_#_72_#_Locus15837v2rpkm0.46	579101	579239	Other secreted protein		SSP	scaffold_17	381828-383957
	fgenesh1_kg.21_#_83_#_Locus9206v8rpkm0.00_PRE	579112	579250	Peptidase		N	scaffold_17	411157-412246
	fgenesh1_kg.21_#_91_#_Locus18596v1rpkm0.49	579120	579258	Peptidase		N	scaffold_17	413343-414062
	fgenesh1_kg.22_#_93_#_Locus6746v1rpkm19.68	579296	579434	CAZyme	GT34	N	scaffold_18	159995-162355
	fgenesh1_kg.22_#_96_#_Locus13817v2rpkm1.28	579299	579437	Peptidase		N	scaffold_18	193491-197046
	fgenesh1_kg.23_#_102_#_Locus15514v1rpkm1.03	579417	579555	Other secreted protein		SSP	scaffold_19	533965-535607
	fgenesh1_kg.23_#_146_#_Locus4857v1rpkm33.03	579461	579599	Peptidase		N	scaffold_20	78776-82759
	fgenesh1_kg.23_#_33_#_Locus6105v1rpkm23.91	579348	579486	CAZyme	CE11	N	scaffold_19	179299-181621
	fgenesh1_kg.23_#_4_#_Locus11335v2rpkm2.66	579319	579457	CAZyme	AA3	N	scaffold_18	395258-395896
	fgenesh1_kg.23_#_5_#_Locus14473v1rpkm1.33	579320	579458	Lipase		LSP	scaffold_18	552910-554881
	fgenesh1_kg.23_#_65_#_Locus6937v1rpkm18.60	579380	579518	Peptidase		N	scaffold_19	322837-324340
	fgenesh1_kg.23_#_69_#_Locus15856v1rpkm0.93	579384	579522	CAZyme	AA9	SSP	scaffold_19	361219-363555
	fgenesh1_kg.25_#_27_#_Locus16492v1rpkm0.81	579640	579778	Other secreted protein		SSP	scaffold_20	457887-460469
	fgenesh1_kg.25_#_40_#_Locus8916v1rpkm9.34	579653	579791	CAZyme	GT2	N	scaffold_21	9250-12726
	fgenesh1_kg.25_#_46_#_Locus4973v1rpkm32.09	579659	579797	CAZyme	GH92	N	scaffold_21	147211-150570
	fgenesh1_kg.25_#_48_#_Locus4060v1rpkm40.96	579661	579799	CAZyme	GT2	N	scaffold_21	154744-156578
	fgenesh1_kg.25_#_77_#_Locus9401v1rpkm7.83	579690	579828	CAZyme	GH78	N	scaffold_21	211895-213491
	fgenesh1_kg.25_#_8_#_Locus12037v1rpkm2.79	579621	579759	CAZyme	AA5/CBM32	N	scaffold_20	268273-271947
	fgenesh1_kg.25_#_87_#_Locus6942v1rpkm18.56	579700	579838	Other secreted protein		SSP	scaffold_21	215937-218395
	fgenesh1_kg.26_#_29_#_Locus15641v1rpkm0.99	579742	579880	CAZyme	AA7	N	scaffold_21	228320-228901
	fgenesh1_kg.26_#_74_#_Locus6173v1rpkm23.41	579787	579925	Peptidase		N	scaffold_21	293635-295664
	fgenesh1_kg.26_#_76_#_Locus125v1rpkm772.74	579789	579927	Other secreted protein		SSP	scaffold_21	304275-305642
	fgenesh1_kg.26_#_81_#_Locus15885v3rpkm0.50	579794	579932	Other secreted protein		SSP	scaffold_21	416486-417843
	fgenesh1_kg.27_#_24_#_Locus2192v1rpkm76.46	579839	579977	Other secreted protein		LSP	scaffold_21	494835-496327
	fgenesh1_kg.27_#_4_#_Locus1701v3rpkm13.20	579819	579957	CAZyme	AA6/GT34/GH130	N	scaffold_21	462592-463756
	fgenesh1_kg.27_#_63_#_Locus14467v1rpkm1.33	579878	580016	Peptidase		N	scaffold_22	401242-403434
	fgenesh1_kg.27_#_73_#_Locus732v2rpkm19.00_PRE	579888	580026	Other secreted protein		SSP	scaffold_22	406369-407952
	fgenesh1_kg.28_#_21_#_Locus12945v1rpkm2.09	579920	580058	Other secreted protein		LSP	scaffold_23	44479-46732
	fgenesh1_kg.28_#_23_#_Locus17551v1rpkm0.63	579922	580060	CAZyme	GH31	N	scaffold_23	48332-49476
	fgenesh1_kg.28_#_25_#_Locus12205v1rpkm2.65	579924	580062	Other secreted protein		LSP	scaffold_23	158675-161256
	fgenesh1_kg.29_#_33_#_Locus7391v1rpkm16.06	580002	580140	Other secreted protein		LSP	scaffold_23	236875-238876
	fgenesh1_kg.29_#_70_#_Locus19471v1rpkm0.39	580039	580177	Peptidase		LSP	scaffold_23	244089-245421
	fgenesh1_kg.3_#_115_#_Locus7852v1rpkm13.72	569397	569535	CAZyme	GH33	N	scaffold_2	1937437-1939584
	fgenesh1_kg.3_#_122_#_Locus8513v1rpkm10.88	569404	569542	CAZyme	GH33	N	scaffold_2	2017407-2019508
	fgenesh1_kg.3_#_147_#_Locus13878v1rpkm1.58	569429	569567	Other secreted protein		SSP	scaffold_2	2045980-2047493
	fgenesh1_kg.3_#_153_#_Locus5790v1rpkm26.08	569435	569573	CAZyme	GH2	LSP	scaffold_2	2145161-2147252
	fgenesh1_kg.3_#_197_#_Locus5989v3rpkm1.22_PRE	569479	569617	CAZyme	GH103	LSP	scaffold_2	2217271-2218988
	fgenesh1_kg.3_#_221_#_Locus8310v1rpkm11.68	569503	569641	CAZyme	GT34	N	scaffold_2	2317244-2319043
	fgenesh1_kg.3_#_256_#_Locus4495v1rpkm36.47	569538	569676	CAZyme	CE11	N	scaffold_2	2331285-2331952
	fgenesh1_kg.3_#_262_#_Locus3110v1rpkm54.55	569544	569682	Peptidase		N	scaffold_2	2410656-2413056
	fgenesh1_kg.3_#_275_#_Locus16586v1rpkm0.79	569557	569695	Other secreted protein		SSP	scaffold_2	2464275-2465898
	fgenesh1_kg.3_#_335_#_Locus4767v1rpkm33.83	569617	569755	CAZyme	CE11	N	scaffold_2	2561336-2562582
	fgenesh1_kg.3_#_356_#_Locus4346v1rpkm37.87	569638	569776	Peptidase		N	scaffold_2	2623902-2625612
	fgenesh1_kg.3_#_358_#_Locus620v1rpkm249.57	569640	569778	Other secreted protein		SSP	scaffold_2	2795537-2798456
	fgenesh1_kg.3_#_364_#_Locus14979v1rpkm1.17	569646	569784	Other secreted protein		SSP	scaffold_3	235656-237852
	fgenesh1_kg.3_#_373_#_Locus2362v1rpkm71.13	569655	569793	Peptidase		N	scaffold_3	256164-257093
	fgenesh1_kg.3_#_381_#_Locus5059v1rpkm31.45	569663	569801	Peptidase		N	scaffold_3	413848-415355
	fgenesh1_kg.3_#_388_#_Locus14652v1rpkm1.28	569670	569808	Peptidase		LSP	scaffold_3	427197-428507
	fgenesh1_kg.3_#_401_#_Locus3408v2rpkm21.86	569683	569821	Other secreted protein		SSP	scaffold_3	499427-500042
	fgenesh1_kg.3_#_443_#_Locus2280v1rpkm73.45	569725	569863	CAZyme	GH130	N	scaffold_3	510170-512685
	fgenesh1_kg.3_#_466_#_Locus7399v1rpkm16.02	569748	569886	Peptidase		N	scaffold_3	610314-611319
	fgenesh1_kg.3_#_469_#_Locus13592v1rpkm1.72	569751	569889	CAZyme	PL3	LSP	scaffold_3	649459-651538
	fgenesh1_kg.3_#_477_#_Locus6012v1rpkm24.48	569759	569897	CAZyme	GH92	N	scaffold_3	718881-720774
	fgenesh1_kg.3_#_512_#_Locus2577v1rpkm66.01	569794	569932	CAZyme	GT66	N	scaffold_3	819496-821683
	fgenesh1_kg.3_#_543_#_Locus5728v1rpkm26.47	569825	569963	Other secreted protein		LSP	scaffold_3	838248-840944
	fgenesh1_kg.3_#_545_#_Locus4876v1rpkm32.86	569827	569965	CAZyme	GT32	N	scaffold_3	892661-893162
	fgenesh1_kg.3_#_557_#_Locus1781v1rpkm93.22	569839	569977	CAZyme	GT32	N	scaffold_3	1057151-1059155
	fgenesh1_kg.3_#_578_#_Locus12982v1rpkm2.07	569860	569998	Other secreted protein		SSP	scaffold_3	1139167-1140136
	fgenesh1_kg.3_#_594_#_Locus2238v1rpkm74.86	569876	570014	Other secreted protein		SSP	scaffold_3	1141895-1143240
	fgenesh1_kg.3_#_627_#_Locus21724v2rpkm0.00_PRE	569909	570047	Lipase		SSP	scaffold_3	1175254-1176026
	fgenesh1_kg.3_#_63_#_Locus4982v1rpkm32.03	569345	569483	CAZyme	AA4/AA7	N	scaffold_2	1844211-1848252
	fgenesh1_kg.3_#_640_#_Locus2745v1rpkm61.97	569922	570060	CAZyme	GH37	N	scaffold_3	1195475-1197779
	fgenesh1_kg.3_#_646_#_Locus3290v1rpkm51.75	569928	570066	CAZyme	CE10	N	scaffold_3	1227148-1230631
	fgenesh1_kg.3_#_660_#_Locus6671v1rpkm20.15	569942	570080	Peptidase		N	scaffold_3	1259688-1261004
	fgenesh1_kg.3_#_662_#_Locus7380v1rpkm16.11	569944	570082	Peptidase		N	scaffold_3	1291394-1292370
	fgenesh1_kg.3_#_68_#_Locus8016v1rpkm12.94	569350	569488	Peptidase		N	scaffold_2	1858872-1860816
	fgenesh1_kg.3_#_683_#_Locus18671v1rpkm0.49	569965	570103	Other secreted protein		SSP	scaffold_3	1399758-1401426
	fgenesh1_kg.3_#_708_#_Locus2808v1rpkm60.60	569990	570128	CAZyme	GT34	N	scaffold_3	1441054-1442968
	fgenesh1_kg.3_#_711_#_Locus13975v6rpkm0.00_PRE	569993	570131	Peptidase		N	scaffold_3	1445821-1447837
	fgenesh1_kg.3_#_782_#_Locus9989v1rpkm6.12	570064	570202	Peptidase		N	scaffold_3	1624393-1626435
	fgenesh1_kg.30_#_35_#_Locus6000v1rpkm24.63	580076	580214	CAZyme	AA2	N	scaffold_23	335264-336271
	fgenesh1_kg.30_#_41_#_Locus8620v1rpkm10.45	580082	580220	Other secreted protein		LSP	scaffold_23	467489-468762
	fgenesh1_kg.32_#_11_#_Locus17399v1rpkm0.65	580110	580248	CAZyme	AA3	N	scaffold_25	29237-31442
	fgenesh1_kg.33_#_2_#_Locus12902v1rpkm2.12	580112	580250	Other secreted protein		SSP	scaffold_25	96995-97539
	fgenesh1_kg.36_#_4_#_Locus14455v1rpkm1.34	580156	580294	Other secreted protein		LSP	scaffold_25	141157-144460
	fgenesh1_kg.36_#_6_#_Locus10173v1rpkm5.71	580158	580296	Other secreted protein		SSP	scaffold_25	151077-152219
	fgenesh1_kg.4_#_150_#_Locus7781v1rpkm14.11	570264	570402	Peptidase		LSP	scaffold_3	1753837-1755899
	fgenesh1_kg.4_#_155_#_Locus9207v1rpkm8.41	570269	570407	Other secreted protein		SSP	scaffold_3	1811371-1812245
	fgenesh1_kg.4_#_201_#_Locus11866v1rpkm2.96	570315	570453	Other secreted protein		SSP	scaffold_3	1868607-1869422
	fgenesh1_kg.4_#_203_#_Locus8007v1rpkm12.97	570317	570455	Peptidase		LSP	scaffold_3	1981989-1982755
	fgenesh1_kg.4_#_206_#_Locus14580v1rpkm1.30	570320	570458	Peptidase		N	scaffold_3	2011832-2014783
	fgenesh1_kg.4_#_22_#_Locus3689v3rpkm0.33_PRE	570136	570274	CAZyme	GT2	N	scaffold_3	1728607-1730297
	fgenesh1_kg.4_#_233_#_Locus1622v1rpkm101.52	570347	570485	Peptidase		N	scaffold_3	2021998-2024381
	fgenesh1_kg.4_#_260_#_Locus3997v1rpkm41.75	570374	570512	Peptidase		N	scaffold_3	2063689-2064817
	fgenesh1_kg.4_#_279_#_Locus6459v1rpkm21.42	570393	570531	Peptidase		N	scaffold_3	2068844-2070589
	fgenesh1_kg.4_#_33_#_Locus2121v1rpkm78.55	570147	570285	CAZyme	GT2	N	scaffold_3	1732683-1734539
	fgenesh1_kg.4_#_420_#_Locus15819v1rpkm0.94	570534	570672	Other secreted protein		SSP	scaffold_3	2199768-2201901
	fgenesh1_kg.4_#_421_#_Locus1722v1rpkm96.53	570535	570673	CAZyme	CBM48	N	scaffold_3	2211044-2212885
	fgenesh1_kg.4_#_472_#_Locus5975v1rpkm24.82	570586	570724	CAZyme	GH31	N	scaffold_10	1563260-1564986
	fgenesh1_kg.4_#_505_#_Locus7186v1rpkm17.16	570619	570757	Other secreted protein		SSP	scaffold_3	2480594-2481898
	fgenesh1_kg.4_#_557_#_Locus4400v1rpkm37.34	570671	570809	Other secreted protein		LSP	scaffold_4	82542-84944
	fgenesh1_kg.4_#_580_#_Locus10647v2rpkm2.91	570694	570832	CAZyme	GH3	LSP	scaffold_4	122333-128369
	fgenesh1_kg.4_#_602_#_Locus7921v1rpkm13.33	570716	570854	Other secreted protein		LSP	scaffold_4	501433-503452
	fgenesh1_kg.4_#_679_#_Locus8760v1rpkm9.93	570793	570931	Peptidase		N	scaffold_4	513837-514886
	fgenesh1_kg.4_#_692_#_Locus11506v1rpkm3.35	570806	570944	Other secreted protein		SSP	scaffold_4	701022-701794
	fgenesh1_kg.4_#_708_#_Locus2173v1rpkm77.09	570822	570960	Other secreted protein		SSP	scaffold_4	703811-705257
	fgenesh1_kg.4_#_730_#_Locus9035v1rpkm8.96	570844	570982	Peptidase		N	scaffold_4	736737-738548
	fgenesh1_kg.4_#_736_#_Locus7040v1rpkm18.01	570850	570988	CAZyme	GH72	N	scaffold_4	872294-874250
	fgenesh1_kg.4_#_774_#_Locus6873v1rpkm19.00	570888	571026	Peptidase		LSP	scaffold_4	958388-961784
	fgenesh1_kg.4_#_792_#_Locus5185v2rpkm14.22	570906	571044	Other secreted protein		SSP	scaffold_4	1019838-1021822
	fgenesh1_kg.40_#_1_#_Locus11054v1rpkm3.95	580241	580379	Other secreted protein		SSP	scaffold_25	154445-159890
	fgenesh1_kg.5_#_1_#_Locus7382v1rpkm16.11	570951	571089	CAZyme	GT90	N	scaffold_10	1572682-1574048
	fgenesh1_kg.5_#_100_#_Locus20100v1rpkm0.33	571050	571188	Other secreted protein		SSP	scaffold_4	1536204-1539342
	fgenesh1_kg.5_#_109_#_Locus11109v2rpkm0.25_PRE	571059	571197	CAZyme	AA9	N	scaffold_4	1630693-1631363
	fgenesh1_kg.5_#_112_#_Locus14013v1rpkm1.52	571062	571200	Peptidase		N	scaffold_4	1806021-1807260
	fgenesh1_kg.5_#_134_#_Locus5067v1rpkm31.40	571084	571222	CAZyme	GT66	N	scaffold_4	1875448-1878181
	fgenesh1_kg.5_#_167_#_Locus5040v2rpkm5.65	571117	571255	Peptidase		N	scaffold_4	1943402-1945826
	fgenesh1_kg.5_#_168_#_Locus5183v1rpkm30.53	571118	571256	Peptidase		N	scaffold_4	2174387-2175684
	fgenesh1_kg.5_#_18_#_Locus7765v1rpkm14.19	570968	571106	CAZyme	GT4	N	scaffold_4	1399651-1401485
	fgenesh1_kg.5_#_211_#_Locus9336v1rpkm8.03	571161	571299	Peptidase		N	scaffold_4	2204314-2205428
	fgenesh1_kg.5_#_235_#_Locus7636v1rpkm14.81	571185	571323	Other secreted protein		LSP	scaffold_4	2241036-2241749
	fgenesh1_kg.5_#_249_#_Locus9293v1rpkm8.15	571199	571337	CAZyme	GT2	N	scaffold_4	2325709-2326945
	fgenesh1_kg.5_#_268_#_Locus1893v1rpkm87.84	571218	571356	Secondary metabolism	Terpenes synthase	N	scaffold_4	2343557-2346414
	fgenesh1_kg.5_#_276_#_Locus2849v1rpkm59.61	571226	571364	Peptidase		N	scaffold_4	2475187-2477006
	fgenesh1_kg.5_#_279_#_Locus4523v1rpkm36.16	571229	571367	Peptidase		N	scaffold_4	2524248-2525337
	fgenesh1_kg.5_#_325_#_Locus6068v1rpkm24.12	571275	571413	Peptidase		N	scaffold_5	10768-12757
	fgenesh1_kg.5_#_338_#_Locus7958v2rpkm13.04	571288	571426	Lipase		N	scaffold_5	27155-28102
	fgenesh1_kg.5_#_351_#_Locus21056v1rpkm0.23	571301	571439	Other secreted protein		LSP	scaffold_5	87035-88442
	fgenesh1_kg.5_#_395_#_Locus2347v1rpkm71.78	571345	571483	CAZyme	GT31	N	scaffold_5	363860-364535
	fgenesh1_kg.5_#_397_#_Locus3173v1rpkm53.42	571347	571485	Other secreted protein		SSP	scaffold_5	388295-389382
	fgenesh1_kg.5_#_440_#_Locus10958v1rpkm4.09	571390	571528	CAZyme	AA4/AA7	N	scaffold_5	404266-405292
	fgenesh1_kg.5_#_485_#_Locus2735v1rpkm62.17	571435	571573	Other secreted protein		LSP	scaffold_5	474926-476419
	fgenesh1_kg.5_#_5_#_Locus2414v3rpkm4.64_PRE	570955	571093	CAZyme	GH28	N	scaffold_4	1398503-1399117
	fgenesh1_kg.5_#_505_#_Locus7287v2rpkm0.00_PRE	571455	571593	CAZyme	CE10	N	scaffold_5	511902-514372
	fgenesh1_kg.5_#_530_#_Locus10936v1rpkm4.12	571480	571618	Peptidase		N	scaffold_5	600913-602840
	fgenesh1_kg.5_#_537_#_Locus7936v1rpkm13.28	571487	571625	CAZyme	GT50	N	scaffold_5	602761-605228
	fgenesh1_kg.5_#_569_#_Locus3257v1rpkm52.15	571519	571657	Peptidase		N	scaffold_5	731835-732936
	fgenesh1_kg.5_#_582_#_Locus6572v1rpkm20.71	571532	571670	Peptidase		N	scaffold_5	788370-789625
	fgenesh1_kg.5_#_608_#_Locus13046v1rpkm2.03	571558	571696	Peptidase		N	scaffold_5	818668-820350
	fgenesh1_kg.5_#_623_#_Locus10359v4rpkm0.39_PRE	571573	571711	Peptidase		N	scaffold_5	879729-882224
	fgenesh1_kg.5_#_631_#_Locus3633v1rpkm46.83	571581	571719	Lipase		N	scaffold_5	901328-903065
	fgenesh1_kg.5_#_670_#_Locus7470v2rpkm11.90	571620	571758	Peptidase		LSP	scaffold_5	905094-906061
	fgenesh1_kg.5_#_675_#_Locus7885v1rpkm13.50	571625	571763	Other secreted protein		SSP	scaffold_5	1035555-1036623
	fgenesh1_kg.5_#_684_#_Locus3499v1rpkm48.67	571634	571772	CAZyme	GT2	N	scaffold_5	1086136-1087377
	fgenesh1_kg.5_#_739_#_Locus13968v1rpkm1.54	571689	571827	CAZyme	GT34	N	scaffold_5	1113436-1115338
	fgenesh1_kg.5_#_744_#_Locus13340v2rpkm0.43	571694	571832	Other secreted protein		SSP	scaffold_5	1249539-1253001
	fgenesh1_kg.5_#_763_#_Locus1611v1rpkm102.51	571713	571851	CAZyme	GH18	LSP	scaffold_5	1255132-1256130
	fgenesh1_kg.5_#_781_#_Locus4423v2rpkm33.30	571731	571869	Peptidase		N	scaffold_5	1352851-1355246
	fgenesh1_kg.5_#_787_#_Locus11604v1rpkm3.24	571737	571875	CAZyme	CE10	N	scaffold_5	1502411-1503748
	fgenesh1_kg.5_#_813_#_Locus10971v1rpkm4.07	571763	571901	CAZyme	GH53	N	scaffold_5	1554474-1556403
	fgenesh1_kg.55_#_1_#_Locus5731v2rpkm20.88	580381	580519	Peptidase		N	scaffold_25	218828-220949
	fgenesh1_kg.55_#_4_#_Locus4914v2rpkm20.73	580384	580522	Other secreted protein		SSP	scaffold_25	247921-248580
	fgenesh1_kg.6_#_105_#_Locus2397v1rpkm70.37	571879	572017	CAZyme	CE10	N	scaffold_5	1932668-1934605
	fgenesh1_kg.6_#_128_#_Locus8850v1rpkm9.55	571902	572040	CAZyme	CE4	N	scaffold_5	2044365-2046173
	fgenesh1_kg.6_#_150_#_Locus9971v1rpkm6.18	571924	572062	CAZyme	GT1	N	scaffold_5	2058803-2059856
	fgenesh1_kg.6_#_187_#_Locus7786v1rpkm14.07	571961	572099	Other secreted protein		SSP	scaffold_5	2092090-2096670
	fgenesh1_kg.6_#_21_#_Locus7995v3rpkm0.00_PRE	571795	571933	CAZyme	AA3	LSP	scaffold_5	1642618-1644288
	fgenesh1_kg.6_#_215_#_Locus3898v1rpkm42.97	571989	572127	Lipase		N	scaffold_5	2278715-2281092
	fgenesh1_kg.6_#_266_#_Locus3804v1rpkm44.19	572040	572178	Peptidase		N	scaffold_5	2293202-2294506
	fgenesh1_kg.6_#_278_#_Locus1377v1rpkm118.67	572052	572190	CAZyme	GH92	N	scaffold_5	2418602-2420616
	fgenesh1_kg.6_#_320_#_Locus725v1rpkm215.55	572094	572232	CAZyme	CBM13	N	scaffold_5	2458685-2460400
	fgenesh1_kg.6_#_333_#_Locus17093v1rpkm0.70	572107	572245	Lipase		N	scaffold_5	2472085-2474422
	fgenesh1_kg.6_#_341_#_Locus1713v1rpkm96.68	572115	572253	Other secreted protein		SSP	scaffold_5	2582096-2583620
	fgenesh1_kg.6_#_365_#_Locus1269v1rpkm127.90	572139	572277	Peptidase		N	scaffold_6	42014-43909
	fgenesh1_kg.6_#_392_#_Locus7349v1rpkm16.31	572166	572304	Peptidase		N	scaffold_6	62855-65034
	fgenesh1_kg.6_#_395_#_Locus1238v1rpkm130.53	572169	572307	Peptidase		N	scaffold_6	85906-87097
	fgenesh1_kg.6_#_514_#_Locus1508v1rpkm108.73	572288	572426	CAZyme	GH5	N	scaffold_6	148097-149403
	fgenesh1_kg.6_#_526_#_Locus2572v1rpkm66.14	572300	572438	Peptidase		N	scaffold_6	175453-177247
	fgenesh1_kg.6_#_53_#_Locus388v3rpkm12.20_PRE	571827	571965	CAZyme	CBM48	N	scaffold_5	1721842-1723490
	fgenesh1_kg.6_#_565_#_Locus6617v1rpkm20.41	572339	572477	Other secreted protein		LSP	scaffold_6	350173-351904
	fgenesh1_kg.6_#_572_#_Locus2636v1rpkm64.34	572346	572484	Peptidase		LSP	scaffold_6	371465-372890
	fgenesh1_kg.6_#_593_#_Locus5776v1rpkm26.16	572367	572505	CAZyme	GT87	N	scaffold_6	395655-397944
	fgenesh1_kg.6_#_600_#_Locus5855v1rpkm25.63	572374	572512	Peptidase		N	scaffold_6	468714-471429
	fgenesh1_kg.6_#_608_#_Locus1907v1rpkm86.74	572382	572520	Peptidase		N	scaffold_6	515369-516664
	fgenesh1_kg.6_#_61_#_Locus6005v1rpkm24.59	571835	571973	Peptidase		N	scaffold_5	1741406-1747315
	fgenesh1_kg.6_#_669_#_Locus4513v1rpkm36.27	572443	572581	Peptidase		N	scaffold_6	666263-667427
	fgenesh1_kg.6_#_697_#_Locus7766v1rpkm14.19	572471	572609	CAZyme	CE10	N	scaffold_6	742145-745408
	fgenesh1_kg.6_#_7_#_Locus9015v1rpkm9.01	571781	571919	CAZyme	CE10	N	scaffold_5	1616090-1617786
	fgenesh1_kg.6_#_752_#_Locus14236v2rpkm1.38	572526	572664	CAZyme	AA2	N	scaffold_6	847883-849592
	fgenesh1_kg.6_#_765_#_Locus7704v1rpkm14.50	572539	572677	CAZyme	GT48	N	scaffold_6	879206-880580
	fgenesh1_kg.6_#_781_#_Locus1587v1rpkm103.96	572555	572693	CAZyme	GH18	N	scaffold_6	998384-1000956
	fgenesh1_kg.6_#_784_#_Locus13127v1rpkm1.99	572558	572696	Other secreted protein		SSP	scaffold_6	1027754-1028442
	fgenesh1_kg.6_#_838_#_Locus16274v1rpkm0.85	572612	572750	Other secreted protein		LSP	scaffold_6	1048558-1049996
	fgenesh1_kg.6_#_861_#_Locus6847v1rpkm19.16	572635	572773	CAZyme	GH47	N	scaffold_6	1093758-1095023
	fgenesh1_kg.6_#_870_#_Locus12264v1rpkm2.58	572644	572782	CAZyme	GH37	LSP	scaffold_6	1151078-1154933
	fgenesh1_kg.6_#_90_#_Locus3554v2rpkm46.27	571864	572002	Peptidase		N	scaffold_5	1847878-1849268
	fgenesh1_kg.6_#_97_#_Locus3686v1rpkm46.03	571871	572009	Lipase		SSP	scaffold_5	1903345-1904639
	fgenesh1_kg.63_#_6_#_Locus8837v1rpkm9.61	580424	580562	Other secreted protein		SSP	scaffold_26	118569-122230
	fgenesh1_kg.64_#_7_#_Locus5811v1rpkm25.93	580439	580577	CAZyme	GT41	N	scaffold_26	228486-229791
	fgenesh1_kg.65_#_5_#_Locus17399v1rpkm0.65	580446	580584	CAZyme	AA3	N	scaffold_26	230104-231123
	fgenesh1_kg.7_#_198_#_Locus1657v1rpkm99.52	572848	572986	Peptidase		N	scaffold_6	1751776-1754678
	fgenesh1_kg.7_#_236_#_Locus5915v1rpkm25.23	572886	573024	Peptidase		N	scaffold_6	1910046-1913391
	fgenesh1_kg.7_#_294_#_Locus458v2rpkm10.15_PRE	572944	573082	Peptidase		N	scaffold_6	1973487-1975716
	fgenesh1_kg.7_#_302_#_Locus15482v1rpkm1.03	572952	573090	Peptidase		N	scaffold_6	2139157-2140361
	fgenesh1_kg.7_#_349_#_Locus9285v1rpkm8.16	572999	573137	CAZyme	GH33	N	scaffold_6	2170113-2172190
	fgenesh1_kg.7_#_36_#_Locus3692v1rpkm45.90	572686	572824	CAZyme	GH33	N	scaffold_6	1160200-1163286
	fgenesh1_kg.7_#_39_#_Locus15399v2rpkm0.85	572689	572827	CAZyme	GH3	N	scaffold_6	1483415-1485472
	fgenesh1_kg.7_#_406_#_Locus6911v1rpkm18.74	573056	573194	Other secreted protein		SSP	scaffold_6	2220972-2223062
	fgenesh1_kg.7_#_49_#_Locus7909v1rpkm13.38	572699	572837	CAZyme	GH92	N	scaffold_6	1531324-1533264
	fgenesh1_kg.7_#_50_#_Locus12538v1rpkm2.38	572700	572838	CAZyme	CE10	N	scaffold_6	1637117-1638219
	fgenesh1_kg.7_#_501_#_Locus8453v1rpkm11.10	573151	573289	CAZyme	AA3	N	scaffold_6	2227294-2228207
	fgenesh1_kg.7_#_547_#_Locus2843v1rpkm59.79	573197	573335	Peptidase		N	scaffold_6	2377001-2378430
	fgenesh1_kg.7_#_549_#_Locus9408v1rpkm7.81	573199	573337	Other secreted protein		SSP	scaffold_6	2449414-2451816
	fgenesh1_kg.7_#_562_#_Locus7273v1rpkm16.67	573212	573350	CAZyme	AA9	N	scaffold_6	2478872-2481302
	fgenesh1_kg.7_#_585_#_Locus5605v1rpkm27.33	573235	573373	Peptidase		N	scaffold_7	192743-194275
	fgenesh1_kg.7_#_586_#_Locus5283v1rpkm29.72	573236	573374	CAZyme	GH9	N	scaffold_7	211704-214383
	fgenesh1_kg.7_#_63_#_Locus7823v2rpkm9.61	572713	572851	CAZyme	GT8	N	scaffold_6	1662298-1663710
	fgenesh1_kg.7_#_650_#_Locus4706v1rpkm34.44	573300	573438	Peptidase		LSP	scaffold_7	236893-237844
	fgenesh1_kg.7_#_652_#_Locus2040v1rpkm81.06	573302	573440	CAZyme	GT39	N	scaffold_7	238480-240227
	fgenesh1_kg.7_#_677_#_Locus8596v1rpkm10.54	573327	573465	Other secreted protein		LSP	scaffold_7	310055-312967
	fgenesh1_kg.7_#_686_#_Locus6668v1rpkm20.18	573336	573474	Other secreted protein		SSP	scaffold_7	388447-389567
[truncated: 873 more rows]
