# Supplementary material for: Genome-Wide Analysis of Corynespora cassiicola Leaf Fall Disease Putative Effectors
Source: Front Microbiol. 2018 Mar 2;9:276. doi: 10.3389/fmicb.2018.00276 (PMC5840194; doi:10.3389/fmicb.2018.00276)
Supplement: Supplementary file 5 [file Table5.XLSX]

## Sheet: GO enrichment
	Table S5: GO terms enrichment of the “other secreted proteins” (not predicted as CAZYme, lipase, cutinase or peptidase )
	GOid	abundanceReference	abundanceObserved	abundanceExpected	pvalueFDRAdjusted	abundanceTrend	abundanceLog2ratio	ProteinID	term	type
	GO:0016788	36	12	1068	0	over	4.89112	665860; 545396; 551703; 611924; 610206; 219575; 252242; 377124; 483514; 488692; 674642; 632980	hydrolase activity, acting on ester bonds	molecular_function
	GO:0008236	35	6	534	0	over	3.93176	651511; 496323; 516100; 559178; 551466; 609174	serine-type peptidase activity	molecular_function
	GO:0005576	55	9	801	0	over	3.86465	329120; 84370; 479556; 491799; 521601; 619368; 640448; 629576; 635334	extracellular region	cellular_component
	GO:0006629	68	9	801	0	over	3.55854	665860; 545396; 551703; 611924; 610206; 252242; 483514; 674642; 632980	lipid metabolic process	biological_process
	GO:0004553	171	12	1068	0	over	2.64319	329120; 84370; 557659; 658644; 359661; 502649; 512056; 520659; 560161; 549184; 625964; 612093	hydrolase activity, hydrolyzing O-glycosyl compounds	molecular_function
	GO:0005975	269	15	1335	0	over	2.31151	329120; 84370; 557659; 658644; 359661; 648692; 502649; 534659; 512056; 520659; 560161; 547165; 549184; 625964; 612093	carbohydrate metabolic process	biological_process
	GO:0016491	924	35	3116	0	over	1.75361	371622; 616183; 164518; 172394; 210071; 240273; 244379; 308423; 310162; 363080; 372442; 5225; 655690; 650404; 478236; 497945; 505359; 485997; 675662; 516806; 520430; 520835; 560161; 561622; 561660; 544587; 545356; 625077; 618546; 612302; 612701; 614534; 608678; 611065; 630769	oxidoreductase activity	molecular_function
	GO:0006508	292	11	979	0	over	1.74569	623779; 628022; 312764; 651511; 481078; 496323; 516100; 559178; 551466; 622033; 609174	proteolysis	biological_process
	GO:0050660	218	7	623	0	over	1.51525	363080; 485997; 537546; 520430; 545356; 618546; 608678	FAD binding	molecular_function
	GO:0016787	232	7	623	0	over	1.42545	543340; 658071; 644406; 648585; 651503; 524778; 606800	hydrolase activity	molecular_function
	GO:0005506	324	9	801	0	over	1.30615	371622; 154376; 648296; 498775; 498075; 488985; 565717; 607338; 640076	iron ion binding	molecular_function
	GO:0006118	598	16	1424	0	over	1.25208	444593; 459310; 154376; 164518; 210071; 244379; 372442; 648099; 648296; 478236; 498775; 498075; 488985; 561622; 612302; 609174	electron transport	biological_process
	GO:0003824	1333	31	2760	0	over	1.04982	302812; 312169; 675458; 531296; 533811; 615524; 616183; 118595; 129288; 178162; 363080; 656555; 648692; 650881; 651503; 502451; 485997; 674612; 534659; 520430; 540602; 565717; 545356; 547165; 624044; 625192; 605887; 607338; 608678; 640076; 629195	catalytic activity	molecular_function
	GO:0020037	317	7	623	3e-65	over	0.975096	154376; 297034; 648296; 498775; 498075; 488985; 609174	heme binding	molecular_function
	GO:0008152	1357	28	2493	0	over	0.87723	137489; 302812; 531296; 533811; 616183; 240273; 308423; 387987; 5225; 655690; 648099; 650404; 497945; 505359; 675662; 513152; 516806; 520835; 561660; 544587; 625077; 618546; 611987; 612701; 614534; 611065; 630200; 630769	metabolic process	biological_process
	GO:0005488	836	7	623	1e-12	under	-0.423924	184060; 484884; 531296; 533811; 616183; 466125; 22884	binding	molecular_function
