# Supplementary material for: Genome-Wide Analysis of Corynespora cassiicola Leaf Fall Disease Putative Effectors
Source: Front Microbiol. 2018 Mar 2;9:276. doi: 10.3389/fmicb.2018.00276 (PMC5840194; doi:10.3389/fmicb.2018.00276)
Supplement: Supplementary file 6 [file Table6.XLSX]

## Sheet: Table S6
	Table S6. CCP transcripts in germinating spores and inoculated rubber tree leaves
	Locus, protein and transcript ID refer to DOE-JGI 1000 Fungal Genomes database (http://genome.jgi.doe.gov/Corca1/Corca1.home.html) except for cassiicolin Cas1 (888888) which was manually annotated.
	Putative effectors are categorized as CAZymes, lipases, cutinases, peptidases, other secreted proteins and proteins associated with the secondary metabolism.
	Expression in germinating spores is the average number of mapped RNA-Seq reads over two replicates.
	Differential expression in rubber tree inoculated leaves is expressed as the Log2 fold change in the number of CCP transcripts at 24 and 48 hpi (hours post-inoculation) compared with germinating spores.
						Expression in germinating spores			Differential exp. in inoculated leaves
	LocusID	TranscriptID	ProteinID	Effector type	Reads mapping count (Rep 1)	Reads mapping count (Rep 2)	Average reads mapping count		24 hpi (Log2 fold change)	48 hpi (Log2 fold change)
	Cassiicolin_Cas1	888888	888888	Other secreted protein	3140	6915	5027.5		0.855667	2.90887
	CE100150_5304	100289	100151	NA	103	9	56		NA	NA
	CE100171_602	100310	100172	NA	56	6	31		NA	NA
	CE100214_367	100353	100215	NA	11	12	11.5		NA	NA
	CE10023_613	10162	10024	NA	8	5	6.5		NA	NA
	CE10058_59708	10197	10059	NA	172	239	205.5		NA	NA
	CE100598_332	100737	100599	NA	10	11	10.5		NA	NA
	CE100599_171	100738	100600	NA	5	9	7		NA	NA
	CE100614_2956	100753	100615	NA	429	574	501.5		NA	NA
	CE100647_1050	100786	100648	NA	107	52	79.5		NA	NA
	CE100656_352	100795	100657	NA	18	14	16		NA	NA
	CE101048_43830	101187	101049	NA	1435	436	935.5		NA	NA
	CE101106_56732	101245	101107	NA	14710	9921	12315.5		-1.02686	-1.38124
	CE101110_333	101249	101111	CAZyme	9	14	11.5		NA	NA
	CE101395_2397	101534	101396	NA	178	142	160		NA	NA
	CE101408_723	101547	101409	NA	176	129	152.5		NA	NA
	CE101479_126	101618	101480	NA	6	15	10.5		NA	NA
	CE101534_120	101673	101535	NA	140	102	121		NA	NA
	CE101661_1140	101800	101662	NA	23	8	15.5		NA	NA
	CE101716_461	101855	101717	NA	7	14	10.5		NA	NA
	CE101979_65	102118	101980	NA	4	10	7		NA	NA
	CE102017_324	102156	102018	NA	0	4	2		NA	NA
	CE102080_41	102219	102081	NA	0	2	1		NA	NA
	CE102214_832	102353	102215	NA	11	34	22.5		NA	NA
	CE102425_2364	102564	102426	NA	357	267	312		NA	NA
	CE102475_823	102614	102476	NA	71	82	76.5		NA	NA
	CE102499_32639	102638	102500	Other secreted protein	8921	4533	6727		NA	NA
	CE102507_109	102646	102508	Other secreted protein	14	4	9		NA	NA
	CE102941_907	103080	102942	NA	29	33	31		NA	NA
	CE103145_1422	103284	103146	NA	7	1	4		NA	NA
	CE103150_470	103289	103151	NA	0	0	0		NA	NA
	CE103178_4023	103317	103179	NA	6	9	7.5		NA	NA
	CE103268_13288	103407	103269	NA	326	544	435		NA	NA
	CE103364_33	103503	103365	NA	2	3	2.5		NA	NA
	CE103575_2782	103714	103576	NA	411	750	580.5		NA	NA
	CE103611_77	103750	103612	NA	7	4	5.5		NA	NA
	CE103725_43	103864	103726	NA	2	0	1		NA	NA
	CE103736_10987	103875	103737	NA	354	220	287		NA	NA
	CE103747_2446	103886	103748	NA	269	285	277		NA	NA
	CE104049_4509	104188	104050	NA	184	621	402.5		NA	NA
	CE104091_474	104230	104092	NA	6	8	7		NA	NA
	CE104207_806	104346	104208	NA	31	46	38.5		NA	NA
	CE104230_772	104369	104231	NA	17	38	27.5		NA	NA
	CE104231_281	104370	104232	NA	11	6	8.5		NA	NA
	CE104328_25	104467	104329	NA	8	15	11.5		NA	NA
	CE104371_7812	104510	104372	NA	285	194	239.5		NA	NA
	CE104393_11564	104532	104394	NA	462	532	497		NA	NA
	CE104495_9168	104634	104496	NA	442	255	348.5		NA	NA
	CE104717_2754	104856	104718	NA	114	153	133.5		NA	NA
	CE104719_1888	104858	104720	Other secreted protein	72	60	66		NA	NA
	CE104726_3046	104865	104727	NA	39	42	40.5		NA	NA
	CE104729_1557	104868	104730	NA	13	13	13		NA	NA
	CE104844_1716	104983	104845	NA	33	108	70.5		NA	NA
	CE104860_16366	104999	104861	NA	130	719	424.5		NA	NA
	CE104930_4985	105069	104931	Peptidase	109	70	89.5		NA	NA
	CE104939_4035	105078	104940	NA	100	57	78.5		NA	NA
	CE105022_830	105161	105023	NA	36	59	47.5		NA	NA
	CE105040_6841	105179	105041	NA	442	645	543.5		NA	NA
	CE105048_742	105187	105049	Other secreted protein	16	13	14.5		NA	NA
	CE105065_864	105204	105066	NA	43	24	33.5		NA	NA
	CE105066_4843	105205	105067	Other secreted protein	98	77	87.5		NA	NA
	CE105070_641	105209	105071	NA	10	11	10.5		NA	NA
	CE105099_13521	105238	105100	NA	268	207	237.5		NA	NA
	CE105344_2863	105483	105345	NA	496	501	498.5		NA	NA
	CE105394_163	105533	105395	NA	15	49	32		NA	NA
	CE105583_741	105722	105584	NA	6	4	5		NA	NA
	CE105781_18910	105920	105782	NA	86	152	119		NA	NA
	CE106028_203	106167	106029	NA	10	8	9		NA	NA
	CE106047_1785	106186	106048	NA	98	59	78.5		NA	NA
	CE106070_339	106209	106071	NA	6	4	5		NA	NA
	CE106090_222	106229	106091	NA	30	46	38		NA	NA
	CE10619_32	10758	10620	NA	0	0	0		NA	NA
	CE106486_790	106625	106487	NA	25	59	42		NA	NA
	CE106490_3167	106629	106491	NA	105	62	83.5		NA	NA
	CE106636_283	106775	106637	NA	29	0	14.5		NA	NA
	CE106703_1599	106842	106704	NA	46	6	26		NA	NA
	CE106706_149	106845	106707	NA	29	15	22		NA	NA
	CE106710_2935	106849	106711	NA	202	67	134.5		NA	NA
	CE107011_31203	107150	107012	NA	40	33	36.5		NA	NA
	CE107301_1154	107440	107302	NA	50	98	74		NA	NA
	CE107382_9847	107521	107383	NA	119	367	243		NA	NA
	CE107387_468	107526	107388	NA	8	9	8.5		NA	NA
	CE107465_9761	107604	107466	NA	81	300	190.5		NA	NA
	CE107588_13592	107727	107589	NA	527	694	610.5		NA	NA
	CE107654_1050	107793	107655	NA	23	20	21.5		NA	NA
	CE107659_278	107798	107660	NA	14	8	11		NA	NA
	CE108370_104	108509	108371	NA	1	4	2.5		NA	NA
	CE108549_14886	108688	108550	NA	49	101	75		NA	NA
	CE108726_4960	108865	108727	NA	230	240	235		NA	NA
	CE108765_1823	108904	108766	NA	14	38	26		NA	NA
	CE108794_1280	108933	108795	NA	8	13	10.5		NA	NA
	CE10883_264	11022	10884	NA	39	50	44.5		NA	NA
	CE108884_1917	109023	108885	NA	10	26	18		NA	NA
	CE108978_578	109117	108979	NA	8	20	14		NA	NA
	CE108982_729	109121	108983	NA	22	58	40		NA	NA
	CE109026_323	109165	109027	NA	16	45	30.5		NA	NA
	CE10908_3239	11047	10909	NA	465	204	334.5		NA	NA
	CE109130_359	109269	109131	NA	40	60	50		NA	NA
	CE109152_966	109291	109153	Other secreted protein	93	44	68.5		NA	NA
	CE109154_1019	109293	109155	NA	42	25	33.5		NA	NA
	CE109235_81	109374	109236	NA	10	5	7.5		NA	NA
	CE109254_66	109393	109255	NA	38	139	88.5		NA	NA
	CE109260_705	109399	109261	NA	22	50	36		NA	NA
	CE10927_247	11066	10928	NA	2	2	2		NA	NA
	CE109293_2552	109432	109294	NA	14	12	13		NA	NA
	CE109299_1636	109438	109300	NA	10	19	14.5		NA	NA
	CE109316_1625	109455	109317	NA	130	65	97.5		NA	NA
	CE109321_228	109460	109322	NA	2	13	7.5		NA	NA
	CE109600_1955	109739	109601	NA	60	98	79		NA	NA
	CE109736_282	109875	109737	NA	6	29	17.5		NA	NA
	CE109743_8392	109882	109744	NA	521	643	582		NA	NA
	CE109805_51	109944	109806	NA	2	5	3.5		NA	NA
	CE109853_7139	109992	109854	NA	231	270	250.5		NA	NA
	CE109989_1146	110128	109990	NA	36	50	43		NA	NA
	CE110149_659	110288	110150	NA	10	17	13.5		NA	NA
	CE110204_2067	110343	110205	NA	93	104	98.5		NA	NA
	CE110250_675	110389	110251	NA	16	14	15		NA	NA
	CE110277_6726	110416	110278	NA	209	700	454.5		NA	NA
	CE110571_488	110710	110572	NA	4	4	4		NA	NA
	CE110679_284	110818	110680	NA	46	78	62		NA	NA
	CE110685_1918	110824	110686	NA	88	201	144.5		NA	NA
	CE110912_4724	111051	110913	NA	36	69	52.5		NA	NA
	CE111111_515	111250	111112	NA	11	18	14.5		NA	NA
	CE11129_14320	11268	11130	Other secreted protein	1978	1200	1589		NA	NA
	CE11130_227	11269	11131	NA	7	4	5.5		NA	NA
	CE111419_3212	111558	111420	NA	88	145	116.5		NA	NA
	CE111453_972	111592	111454	NA	25	50	37.5		NA	NA
	CE111457_33508	111596	111458	NA	941	1832	1386.5		NA	NA
	CE111565_16763	111704	111566	NA	16	6	11		NA	NA
	CE111730_2750	111869	111731	NA	314	525	419.5		NA	NA
	CE111854_961	111993	111855	NA	26	11	18.5		NA	NA
	CE111889_371	112028	111890	NA	5	14	9.5		NA	NA
	CE112199_539	112338	112200	NA	2	2	2		NA	NA
	CE11231_65815	11370	11232	Other secreted protein	1181	2086	1633.5		NA	NA
	CE112347_113	112486	112348	NA	4	4	4		NA	NA
	CE112411_949	112550	112412	NA	25	70	47.5		NA	NA
	CE112423_1274	112562	112424	NA	12	42	27		NA	NA
	CE112460_41	112599	112461	Other secreted protein	10	25	17.5		NA	NA
	CE112478_129	112617	112479	Other secreted protein	377	729	553		NA	NA
	CE112498_35500	112637	112499	NA	55505	207011	131258		-1.7945	-1.62233
	CE112559_1136	112698	112560	NA	16	14	15		NA	NA
	CE112565_856	112704	112566	CAZyme	2	16	9		NA	NA
	CE112590_1199	112729	112591	CAZyme	10	28	19		NA	NA
	CE112630_1665	112769	112631	NA	46	61	53.5		NA	NA
	CE112670_11591	112809	112671	NA	618	412	515		NA	NA
	CE113492_11184	113631	113493	NA	7082	2111	4596.5		NA	NA
	CE113731_7788	113870	113732	NA	660	498	579		NA	NA
	CE113850_361	113989	113851	NA	31	42	36.5		NA	NA
	CE114044_62	114183	114045	NA	0	2	1		NA	NA
	CE114078_30	114217	114079	NA	2	4	3		NA	NA
	CE114120_3201	114259	114121	NA	18	56	37		NA	NA
	CE114170_1640	114309	114171	NA	58	38	48		NA	NA
	CE114214_8954	114353	114215	NA	679	554	616.5		NA	NA
	CE114515_358	114654	114516	Other secreted protein	8	10	9		NA	NA
	CE114588_6	114727	114589	NA	0	0	0		NA	NA
	CE114685_48	114824	114686	NA	7	13	10		NA	NA
	CE115057_2417	115196	115058	NA	215	331	273		NA	NA
	CE115254_12095	115393	115255	NA	889	506	697.5		NA	NA
	CE115432_242	115571	115433	NA	2	8	5		NA	NA
	CE115434_15954	115573	115435	NA	2912	2004	2458		NA	NA
	CE115740_11402	115879	115741	NA	350	342	346		NA	NA
	CE11597_33455	11736	11598	NA	1494	4122	2808		NA	NA
	CE116022_119	116161	116023	NA	2	2	2		NA	NA
	CE116135_2893	116274	116136	NA	41	14	27.5		NA	NA
	CE116206_546	116345	116207	NA	4	10	7		NA	NA
	CE116468_6022	116607	116469	CAZyme	785	943	864		NA	NA
	CE11656_4883	11795	11657	Other secreted protein	62	69	65.5		NA	NA
	CE116613_589	116752	116614	NA	3	10	6.5		NA	NA
	CE117182_4230	117321	117183	NA	148	173	160.5		NA	NA
	CE11719_89	11858	11720	NA	0	0	0		NA	NA
	CE117232_1388	117371	117233	NA	193	979	586		NA	NA
	CE11741_2129	11880	11742	NA	6	2	4		NA	NA
	CE11761_8927	11900	11762	Other secreted protein	497	1014	755.5		NA	NA
	CE118319_13697	118458	118320	NA	289	327	308		1.69238	1.58503
	CE11833_12285	11972	11834	NA	36	47	41.5		NA	NA
	CE118549_16500	118688	118550	CAZyme	1468	868	1168		NA	NA
	CE118594_2147	118733	118595	Other secreted protein	85	24	54.5		NA	NA
	CE118751_395	118890	118752	NA	4	11	7.5		NA	NA
	CE118819_618	118958	118820	NA	20	87	53.5		NA	NA
	CE118876_3574	119015	118877	NA	185	163	174		NA	NA
	CE118978_633	119117	118979	NA	3	5	4		NA	NA
	CE118998_13515	119137	118999	NA	483	839	661		NA	NA
	CE119087_575	119226	119088	NA	4	10	7		NA	NA
	CE119149_4021	119288	119150	NA	102	87	94.5		NA	NA
	CE119213_2510	119352	119214	NA	6	2	4		NA	NA
	CE119332_5008	119471	119333	NA	3636	3298	3467		-1.20163	-2.92852
	CE119652_6537	119791	119653	NA	59	75	67		NA	NA
	CE119812_1866	119951	119813	NA	76	106	91		NA	NA
	CE119813_1497	119952	119814	NA	57	70	63.5		NA	NA
	CE11988_3734	12127	11989	NA	48	95	71.5		NA	NA
	CE120013_6860	120152	120014	NA	814	323	568.5		NA	NA
	CE120102_1001	120241	120103	NA	12	18	15		NA	NA
	CE120169_4195	120308	120170	NA	29	59	44		NA	NA
	CE12052_9658	12191	12053	NA	107	90	98.5		NA	NA
	CE12082_1048	12221	12083	Other secreted protein	6	53	29.5		NA	NA
	CE120992_28	121131	120993	NA	0	4	2		NA	NA
	CE121027_2984	121166	121028	NA	238	169	203.5		NA	NA
	CE121216_970	121355	121217	NA	120	210	165		NA	NA
	CE121317_15245	121456	121318	NA	1610	2173	1891.5		NA	NA
	CE121376_3775	121515	121377	NA	299	165	232		NA	NA
	CE121412_29	121551	121413	NA	0	6	3		NA	NA
	CE121444_10211	121583	121445	NA	169	230	199.5		NA	NA
	CE121505_44	121644	121506	NA	1	0	0.5		NA	NA
	CE121764_213	121903	121765	Peptidase	51	21	36		NA	NA
	CE12177_12206	12316	12178	NA	2	11	6.5		NA	NA
	CE12187_1025	12326	12188	Other secreted protein	8	10	9		NA	NA
	CE121900_1256	122039	121901	NA	179	161	170		NA	NA
	CE121958_435	122097	121959	NA	8	20	14		NA	NA
	CE122181_25213	122320	122182	Peptidase	1497	1897	1697		NA	NA
	CE122334_3654	122473	122335	NA	246	225	235.5		NA	NA
	CE122368_4014	122507	122369	NA	109	120	114.5		NA	NA
	CE122516_2550	122655	122517	NA	29	20	24.5		NA	NA
	CE122536_257	122675	122537	NA	2	6	4		NA	NA
	CE122623_3713	122762	122624	NA	20	17	18.5		NA	NA
	CE122668_23257	122807	122669	NA	96	1163	629.5		NA	NA
	CE122685_1740	122824	122686	NA	10	20	15		NA	NA
	CE122911_295	123050	122912	NA	2	15	8.5		NA	NA
	CE122959_817	123098	122960	NA	15	12	13.5		NA	NA
	CE123099_696	123238	123100	NA	21	44	32.5		NA	NA
	CE123121_1833	123260	123122	NA	25	39	32		NA	NA
	CE123303_439	123442	123304	NA	17	12	14.5		NA	NA
	CE123372_2282	123511	123373	NA	12	13	12.5		NA	NA
	CE123396_2013	123535	123397	NA	143	224	183.5		NA	NA
	CE123467_571	123606	123468	NA	49	12	30.5		NA	NA
	CE123488_611	123627	123489	NA	83	100	91.5		NA	NA
	CE123698_401	123837	123699	NA	2	4	3		NA	NA
	CE123700_880	123839	123701	NA	6	7	6.5		NA	NA
	CE123761_477	123900	123762	NA	0	2	1		NA	NA
	CE123853_5005	123992	123854	NA	24	31	27.5		NA	NA
	CE123867_1631	124006	123868	Other secreted protein	12	21	16.5		NA	NA
	CE12466_50	12605	12467	NA	0	0	0		NA	NA
	CE124755_5054	124894	124756	NA	33	16	24.5		NA	NA
	CE124846_4617	124985	124847	NA	842	609	725.5		NA	NA
	CE125110_38398	125249	125111	NA	3687	2796	3241.5		NA	NA
	CE125119_1936	125258	125120	NA	479	459	469		NA	NA
	CE125182_2392	125321	125183	NA	35	36	35.5		NA	NA
	CE12539_707	12678	12540	NA	47	42	44.5		NA	NA
	CE12540_3608	12679	12541	NA	328	406	367		NA	NA
	CE125411_1114	125550	125412	NA	4	22	13		NA	NA
	CE125453_24669	125592	125454	NA	1741	1637	1689		NA	NA
	CE125455_6766	125594	125456	NA	183	199	191		NA	NA
	CE12547_476	12686	12548	NA	10	29	19.5		NA	NA
	CE125473_11547	125612	125474	NA	86	374	230		NA	NA
	CE125482_1358	125621	125483	NA	9	13	11		NA	NA
	CE125933_3586	126072	125934	NA	151	114	132.5		NA	NA
	CE12596_10025	12735	12597	NA	2197	1207	1702		NA	NA
	CE126152_2596	126291	126153	Peptidase	39	40	39.5		NA	NA
	CE126274_11926	126413	126275	NA	405	1055	730		NA	NA
	CE126312_20912	126451	126313	NA	165	198	181.5		NA	NA
	CE126364_15722	126503	126365	NA	994	971	982.5		NA	NA
	CE126447_10117	126586	126448	NA	696	530	613		NA	NA
	CE126562_1772	126701	126563	NA	60	46	53		NA	NA
	CE126572_3541	126711	126573	NA	121	255	188		NA	NA
	CE126605_280	126744	126606	NA	8	1	4.5		NA	NA
	CE126900_36247	127039	126901	NA	1316	3085	2200.5		NA	NA
	CE126922_7526	127061	126923	NA	79	185	132		NA	NA
	CE127062_1008	127201	127063	NA	87	295	191		NA	NA
	CE12714_129	12853	12715	NA	16	17	16.5		NA	NA
	CE127275_6726	127414	127276	NA	14	24	19		NA	NA
	CE127287_853	127426	127288	NA	28	37	32.5		NA	NA
	CE127378_171	127517	127379	NA	21	7	14		NA	NA
	CE127496_684	127635	127497	NA	12	13	12.5		NA	NA
	CE127648_7583	127787	127649	NA	532	403	467.5		NA	NA
	CE127684_7690	127823	127685	NA	876	967	921.5		NA	NA
	CE127761_8404	127900	127762	NA	143	140	141.5		NA	NA
	CE12782_9385	12921	12783	CAZyme	588	594	591		NA	NA
	CE127871_21530	128010	127872	NA	562	1397	979.5		NA	NA
	CE127948_1010	128087	127949	NA	30	6	18		NA	NA
	CE128000_305	128139	128001	NA	2	1	1.5		NA	NA
	CE12803_1104	12942	12804	NA	45	28	36.5		NA	NA
	CE128034_325	128173	128035	NA	7	2	4.5		NA	NA
	CE128035_2793	128174	128036	Peptidase	50	102	76		NA	NA
	CE128256_3586	128395	128257	NA	2	0	1		NA	NA
	CE128259_1584	128398	128260	NA	0	0	0		NA	NA
	CE128297_82169	128436	128298	NA	4975	3179	4077		NA	NA
	CE128375_138	128514	128376	NA	2	6	4		NA	NA
	CE128407_318	128546	128408	NA	9	5	7		NA	NA
	CE128422_63403	128561	128423	NA	21017	37572	29294.5		NA	NA
	CE128485_2082	128624	128486	NA	33	87	60		NA	NA
	CE128492_519	128631	128493	NA	77	541	309		NA	NA
	CE12852_7336	12991	12853	NA	270	263	266.5		NA	NA
	CE128595_3040	128734	128596	NA	61	125	93		NA	NA
	CE128647_2322	128786	128648	NA	637	180	408.5		NA	NA
	CE128706_17	128845	128707	NA	0	0	0		NA	NA
	CE128803_12	128942	128804	NA	2	0	1		NA	NA
	CE129083_2210	129222	129084	NA	362	207	284.5		NA	NA
	CE129095_556	129234	129096	Peptidase	114	159	136.5		NA	NA
	CE129096_454	129235	129097	NA	19	38	28.5		NA	NA
	CE129139_897	129278	129140	NA	57	80	68.5		NA	NA
	CE129151_3929	129290	129152	NA	154	83	118.5		NA	NA
	CE129258_608	129397	129259	NA	15	14	14.5		NA	NA
	CE129287_293	129426	129288	Other secreted protein	22	19	20.5		NA	NA
	CE129307_2951	129446	129308	NA	101	144	122.5		NA	NA
	CE129312_5389	129451	129313	NA	142	233	187.5		NA	NA
	CE129460_17281	129599	129461	NA	248	16516	8382		NA	NA
	CE129657_31747	129796	129658	Peptidase	3247	1603	2425		NA	NA
	CE129685_66	129824	129686	NA	0	0	0		NA	NA
	CE130271_92	130410	130272	NA	0	0	0		NA	NA
	CE130492_10897	130631	130493	NA	846	653	749.5		NA	NA
	CE130570_951	130709	130571	NA	27	38	32.5		NA	NA
	CE130896_3071	131035	130897	NA	222	106	164		NA	NA
	CE130929_2741	131068	130930	NA	359	236	297.5		NA	NA
	CE131053_6591	131192	131054	NA	269	1254	761.5		NA	NA
	CE131085_284	131224	131086	NA	3	65	34		NA	NA
	CE131180_2399	131319	131181	Other secreted protein	179	116	147.5		NA	NA
	CE131758_1663	131897	131759	Other secreted protein	30	37	33.5		NA	NA
	CE132265_3478	132404	132266	NA	92	227	159.5		NA	NA
	CE132380_353	132519	132381	NA	21	19	20		NA	NA
	CE132384_5428	132523	132385	NA	357	439	398		NA	NA
	CE132421_21	132560	132422	NA	2	1	1.5		NA	NA
	CE132432_140	132571	132433	NA	0	2	1		NA	NA
	CE132452_1048	132591	132453	NA	73	1266	669.5		NA	NA
	CE132755_3	132894	132756	NA	0	0	0		NA	NA
	CE132852_687	132991	132853	NA	4	0	2		NA	NA
	CE132867_1713	133006	132868	NA	2	0	1		NA	NA
	CE133091_5946	133230	133092	NA	83	23	53		NA	NA
	CE133430_2302	133569	133431	NA	24	28	26		NA	NA
	CE133437_1029	133576	133438	NA	14	30	22		NA	NA
	CE133799_960	133938	133800	NA	50	21	35.5		NA	NA
	CE133831_59	133970	133832	NA	8	6	7		NA	NA
	CE133893_24329	134032	133894	NA	1361	918	1139.5		1.04933	1.34904
	CE133959_7148	134098	133960	NA	135	129	132		NA	NA
	CE134011_125	134150	134012	NA	6	0	3		NA	NA
	CE134216_506	134355	134217	NA	4	31	17.5		NA	NA
	CE134220_832	134359	134221	NA	16	99	57.5		NA	NA
	CE134286_8310	134425	134287	CAZyme	1476	1207	1341.5		NA	NA
	CE134338_2867	134477	134339	Other secreted protein	151	139	145		NA	NA
	CE134359_17102	134498	134360	Peptidase	3041	1128	2084.5		NA	NA
	CE134360_1637	134499	134361	NA	345	88	216.5		NA	NA
	CE134423_3083	134562	134424	NA	153	89	121		NA	NA
	CE134555_1574	134694	134556	NA	0	55	27.5		NA	NA
	CE134695_3024	134834	134696	NA	131	171	151		NA	NA
	CE134712_145	134851	134713	NA	2	1	1.5		NA	NA
	CE134760_1049	134899	134761	NA	6	7	6.5		NA	NA
	CE134811_1263	134950	134812	NA	10	64	37		NA	NA
	CE134815_388	134954	134816	NA	4	16	10		NA	NA
	CE134906_322	135045	134907	NA	1662	1064	1363		NA	NA
	CE135032_14283	135171	135033	NA	137	146	141.5		NA	NA
	CE135058_2429	135197	135059	NA	283	79	181		NA	NA
	CE135115_527	135254	135116	NA	37	10	23.5		NA	NA
	CE135369_12683	135508	135370	NA	387	297	342		NA	NA
	CE135401_668	135540	135402	NA	2	1	1.5		NA	NA
	CE13553_175	13692	13554	NA	22	10	16		NA	NA
	CE135647_183	135786	135648	NA	2	4	3		NA	NA
	CE135674_3422	135813	135675	NA	140	242	191		NA	NA
	CE135696_1540	135835	135697	NA	140	121	130.5		NA	NA
	CE136096_4750	136235	136097	NA	426	302	364		NA	NA
	CE136123_5182	136262	136124	NA	79	51	65		NA	NA
	CE13616_5599	13755	13617	NA	258	306	282		NA	NA
	CE136178_16307	136317	136179	NA	2342	1565	1953.5		NA	NA
	CE136376_6429	136515	136377	NA	789	833	811		NA	NA
	CE136432_275	136571	136433	NA	6	14	10		NA	NA
	CE13645_4013	13784	13646	NA	198	317	257.5		NA	NA
	CE136503_100	136642	136504	NA	0	0	0		NA	NA
	CE136876_1460	137015	136877	NA	0	0	0		NA	NA
	CE13692_88	13831	13693	NA	4	4	4		NA	NA
	CE137024_820	137163	137025	NA	8	15	11.5		NA	NA
	CE137066_6676	137205	137067	NA	326	866	596		NA	NA
	CE137069_87	137208	137070	NA	8	19	13.5		NA	NA
	CE137084_860	137223	137085	Other secreted protein	15	40	27.5		NA	NA
	CE137115_132	137254	137116	NA	11	24	17.5		NA	NA
	CE137132_238	137271	137133	NA	3	15	9		NA	NA
	CE137133_107	137272	137134	NA	3	0	1.5		NA	NA
	CE137369_600	137508	137370	NA	35	74	54.5		NA	NA
	CE137374_1788	137513	137375	NA	1554	1036	1295		NA	NA
	CE137425_707	137564	137426	NA	161	272	216.5		NA	NA
	CE137434_2155	137573	137435	Peptidase	219	174	196.5		NA	NA
	CE137445_1674	137584	137446	Other secreted protein	73	64	68.5		NA	NA
	CE137446_392	137585	137447	NA	2	5	3.5		NA	NA
	CE137488_493	137627	137489	Other secreted protein	416	595	505.5		NA	NA
	CE137643_3620	137782	137644	NA	139	178	158.5		NA	NA
	CE137792_14640	137931	137793	CAZyme	358	1018	688		NA	NA
	CE13789_1827	13928	13790	NA	42	68	55		NA	NA
	CE137890_27860	138029	137891	NA	716	572	644		NA	NA
	CE137918_779	138057	137919	NA	4	4	4		NA	NA
	CE138042_675	138181	138043	NA	2	0	1		NA	NA
	CE138049_2052	138188	138050	NA	42	109	75.5		NA	NA
	CE138050_1768	138189	138051	NA	185	315	250		NA	NA
	CE138075_139	138214	138076	NA	0	0	0		NA	NA
	CE138099_632	138238	138100	NA	8	16	12		NA	NA
	CE13810_13698	13949	13811	NA	1067	1528	1297.5		NA	NA
	CE138205_2145	138344	138206	NA	74	17	45.5		NA	NA
	CE138287_4307	138426	138288	NA	159	276	217.5		NA	NA
	CE138297_6079	138436	138298	NA	280	419	349.5		NA	NA
	CE138367_3299	138506	138368	NA	8	18	13		NA	NA
	CE138496_4668	138635	138497	NA	109	116	112.5		NA	NA
	CE13871_519	14010	13872	Other secreted protein	122	76	99		NA	NA
	CE139078_1881	139217	139079	NA	249	169	209		NA	NA
	CE139185_2276	139324	139186	NA	4	17	10.5		NA	NA
	CE139301_2284	139440	139302	NA	363	119	241		NA	NA
	CE139337_150	139476	139338	NA	0	2	1		NA	NA
	CE139348_216	139487	139349	NA	0	4	2		NA	NA
	CE139449_192	139588	139450	NA	1	13	7		NA	NA
	CE139466_205	139605	139467	NA	4	13	8.5		NA	NA
	CE139761_2258	139900	139762	NA	53	41	47		NA	NA
	CE139817_10911	139956	139818	NA	293	86	189.5		NA	NA
	CE139970_108803	140109	139971	NA	453	451	452		NA	NA
	CE14011_1454	14150	14012	NA	148	132	140		NA	NA
	CE140329_20076	140468	140330	NA	420	567	493.5		NA	NA
	CE140420_30744	140559	140421	NA	337	385	361		NA	NA
	CE140428_2922	140567	140429	NA	127	57	92		NA	NA
	CE140655_4607	140794	140656	NA	432	889	660.5		NA	NA
	CE140663_1660	140802	140664	CAZyme	142	131	136.5		NA	NA
	CE140666_290	140805	140667	NA	14	16	15		NA	NA
	CE140765_16627	140904	140766	NA	1036	903	969.5		NA	NA
	CE140800_8074	140939	140801	NA	222	501	361.5		NA	NA
	CE140823_2374	140962	140824	NA	64	112	88		NA	NA
	CE140930_6077	141069	140931	NA	255	353	304		NA	NA
	CE140948_2232	141087	140949	Other secreted protein	6	15	10.5		NA	NA
	CE141028_8017	141167	141029	NA	939	645	792		NA	NA
	CE14103_18637	14242	14104	NA	455	1298	876.5		NA	NA
	CE141115_16	141254	141116	NA	0	4	2		NA	NA
	CE141132_143	141271	141133	NA	10	12	11		NA	NA
	CE14129_2368	14268	14130	NA	54	79	66.5		NA	NA
	CE141378_426	141517	141379	NA	18	3	10.5		NA	NA
	CE141391_2886	141530	141392	NA	35	307	171		NA	NA
	CE141522_2956	141661	141523	CAZyme	214	234	224		NA	NA
	CE141603_13	141742	141604	NA	0	4	2		NA	NA
	CE141618_1499	141757	141619	NA	32	29	30.5		NA	NA
	CE141638_7455	141777	141639	Other secreted protein	19	26	22.5		NA	NA
	CE141694_19529	141833	141695	Other secreted protein	1282	840	1061		NA	NA
	CE141700_5341	141839	141701	Peptidase	218	331	274.5		NA	NA
	CE14186_155	14325	14187	NA	0	0	0		NA	NA
	CE14187_1841	14326	14188	NA	33	33	33		NA	NA
	CE142072_111	142211	142073	NA	2	0	1		NA	NA
	CE142077_568	142216	142078	NA	0	5	2.5		NA	NA
	CE142092_2463	142231	142093	NA	14	317	165.5		NA	NA
	CE142106_9381	142245	142107	NA	944	361	652.5		NA	NA
	CE142131_669	142270	142132	NA	22	6	14		NA	NA
	CE142140_579	142279	142141	NA	29	2	15.5		NA	NA
	CE142215_174	142354	142216	NA	36	6	21		NA	NA
	CE142226_656	142365	142227	NA	16	17	16.5		NA	NA
	CE142290_161	142429	142291	NA	2	0	1		NA	NA
	CE142315_203	142454	142316	NA	78	48	63		NA	NA
	CE142340_3691	142479	142341	NA	31	18	24.5		NA	NA
	CE142345_13832	142484	142346	NA	267	251	259		NA	NA
	CE142355_203	142494	142356	NA	26	32	29		NA	NA
	CE14250_30	14389	14251	NA	2	0	1		NA	NA
	CE14254_2682	14393	14255	NA	6	41	23.5		NA	NA
	CE142614_7357	142753	142615	NA	806	869	837.5		NA	NA
	CE142659_3437	142798	142660	NA	649	389	519		NA	NA
	CE142672_2856	142811	142673	NA	141	41	91		NA	NA
	CE14276_10785	14415	14277	NA	576	492	534		NA	NA
	CE142905_258	143044	142906	CAZyme	20	10	15		NA	NA
	CE142935_1112	143074	142936	NA	34	54	44		NA	NA
	CE142968_701	143107	142969	NA	1	0	0.5		NA	NA
	CE143263_104	143402	143264	NA	4	10	7		NA	NA
	CE143405_2755	143544	143406	NA	27	61	44		NA	NA
	CE14341_7058	14480	14342	NA	2260	1298	1779		NA	NA
	CE143422_3468	143561	143423	NA	72	114	93		NA	NA
	CE143435_95	143574	143436	Other secreted protein	0	2	1		NA	NA
	CE143477_373	143616	143478	NA	2	6	4		NA	NA
	CE143579_2123	143718	143580	NA	70	96	83		NA	NA
	CE143773_314	143912	143774	NA	4	8	6		NA	NA
	CE143790_108	143929	143791	NA	2	0	1		NA	NA
	CE143800_774	143939	143801	NA	32	38	35		NA	NA
	CE143806_8929	143945	143807	NA	26	7	16.5		NA	NA
	CE143887_2257	144026	143888	NA	40	37	38.5		NA	NA
	CE14389_6279	14528	14390	Other secreted protein	172	160	166		NA	NA
	CE144008_6607	144147	144009	NA	265	335	300		NA	NA
	CE144064_47	144203	144065	NA	0	0	0		NA	NA
	CE144093_25812	144232	144094	NA	382	58	220		NA	NA
	CE144107_24254	144246	144108	NA	76	65	70.5		NA	NA
	CE144188_17	144327	144189	Other secreted protein	2	2	2		NA	NA
	CE144253_500	144392	144254	NA	29	8	18.5		NA	NA
	CE144254_8912	144393	144255	NA	1931	2461	2196		NA	NA
	CE144315_531	144454	144316	NA	17	6	11.5		NA	NA
	CE144330_1123	144469	144331	NA	52	40	46		NA	NA
	CE144359_1161	144498	144360	NA	177	110	143.5		NA	NA
	CE144403_54	144542	144404	NA	0	0	0		NA	NA
	CE144415_194	144554	144416	NA	0	6	3		NA	NA
	CE144527_617	144666	144528	NA	0	4	2		NA	NA
	CE144668_1275	144807	144669	NA	75	78	76.5		NA	NA
	CE144682_1658	144821	144683	NA	70	90	80		NA	NA
	CE144734_218	144873	144735	NA	8	5	6.5		NA	NA
	CE144817_24	144956	144818	NA	0	2	1		NA	NA
	CE144922_24	145061	144923	NA	0	2	1		NA	NA
	CE144923_116	145062	144924	NA	8	17	12.5		NA	NA
	CE144997_7790	145136	144998	NA	362	497	429.5		NA	NA
	CE145129_491	145268	145130	NA	46	42	44		NA	NA
	CE145715_1587	145854	145716	NA	38	87	62.5		NA	NA
	CE145736_1232	145875	145737	NA	15	32	23.5		NA	NA
	CE145771_4207	145910	145772	NA	208	174	191		NA	NA
	CE145881_1219	146020	145882	NA	16	0	8		NA	NA
	CE14632_3565	14771	14633	NA	104	164	134		NA	NA
	CE146353_1209	146492	146354	NA	15	9	12		NA	NA
	CE146447_414	146586	146448	NA	6	12	9		NA	NA
	CE146460_308	146599	146461	Other secreted protein	12	6	9		NA	NA
	CE146614_1226	146753	146615	NA	22	27	24.5		NA	NA
	CE146725_172	146864	146726	NA	2	2	2		NA	NA
	CE146741_8814	146880	146742	NA	747	489	618		NA	NA
	CE146744_370	146883	146745	NA	4	4	4		NA	NA
	CE146797_2472	146936	146798	NA	131	151	141		NA	NA
	CE147006_10924	147145	147007	Peptidase	1672	1086	1379		NA	NA
	CE147177_5213	147316	147178	NA	514	714	614		NA	NA
	CE1472_999	1611	1473	NA	6	12	9		NA	NA
	CE147210_13599	147349	147211	NA	1450	898	1174		NA	NA
	CE147245_75	147384	147246	NA	0	10	5		NA	NA
	CE147254_3284	147393	147255	NA	114	140	127		NA	NA
	CE147291_29204	147430	147292	NA	1018	1138	1078		NA	NA
	CE147355_4826	147494	147356	NA	128	122	125		NA	NA
	CE147411_1438	147550	147412	NA	68	50	59		NA	NA
	CE147412_3537	147551	147413	NA	231	159	195		NA	NA
	CE14771_51882	14910	14772	NA	174	245	209.5		NA	NA
	CE147739_611	147878	147740	NA	29	33	31		NA	NA
	CE1478_10326	1617	1479	NA	324	405	364.5		NA	NA
	CE148012_1650	148151	148013	NA	10	6	8		NA	NA
	CE148068_958	148207	148069	NA	2	0	1		NA	NA
	CE148280_565	148419	148281	NA	14	17	15.5		NA	NA
	CE148328_5	148467	148329	NA	0	0	0		NA	NA
	CE148513_4497	148652	148514	NA	52	51	51.5		NA	NA
	CE148621_1671	148760	148622	NA	262	247	254.5		NA	NA
	CE148646_188	148785	148647	NA	16	4	10		NA	NA
	CE1487_57	1626	1488	NA	0	0	0		NA	NA
	CE148705_69440	148844	148706	CAZyme	19586	13134	16360		NA	NA
	CE148888_714	149027	148889	NA	11	13	12		NA	NA
	CE1490_134	1629	1491	NA	14	6	10		NA	NA
	CE149062_404	149201	149063	NA	5	2	3.5		NA	NA
	CE14919_6885	15058	14920	NA	57	136	96.5		NA	NA
	CE149277_14294	149416	149278	NA	100	307	203.5		NA	NA
	CE149329_148	149468	149330	NA	0	0	0		NA	NA
	CE149332_61	149471	149333	NA	8	6	7		NA	NA
	CE149344_442	149483	149345	NA	7	6	6.5		NA	NA
	CE149403_1359	149542	149404	NA	68	55	61.5		NA	NA
	CE149475_9110	149614	149476	Peptidase	182	134	158		2.99626	3.52703
	CE149571_754	149710	149572	NA	12	21	16.5		NA	NA
	CE149619_162	149758	149620	NA	6	4	5		NA	NA
	CE149628_25517	149767	149629	NA	578	357	467.5		NA	NA
	CE149631_591	149770	149632	NA	18	2	10		NA	NA
	CE149633_78	149772	149634	NA	2	0	1		NA	NA
	CE149915_110	150054	149916	NA	8	8	8		NA	NA
	CE149929_667	150068	149930	Other secreted protein	13	12	12.5		NA	NA
	CE149950_89	150089	149951	NA	0	4	2		NA	NA
	CE149951_234	150090	149952	NA	5	12	8.5		NA	NA
	CE150082_6683	150221	150083	NA	196	120	158		NA	NA
	CE150187_53	150326	150188	NA	0	0	0		NA	NA
	CE150195_883	150334	150196	NA	0	4	2		NA	NA
	CE150231_2064	150370	150232	NA	13	6	9.5		NA	NA
	CE150239_252	150378	150240	NA	8	6	7		NA	NA
	CE150290_5863	150429	150291	NA	464	728	596		NA	NA
	CE15036_119276	15175	15037	Other secreted protein	86	567	326.5		NA	NA
	CE150382_44	150521	150383	NA	2	0	1		NA	NA
	CE150713_51696	150852	150714	NA	178	374	276		NA	NA
	CE150875_3516	151014	150876	NA	75	60	67.5		NA	NA
	CE1513_196	1652	1514	NA	0	0	0		NA	NA
	CE151704_976	151843	151705	Other secreted protein	31	10	20.5		NA	NA
	CE151926_114	152065	151927	NA	20	0	10		NA	NA
	CE151948_60	152087	151949	NA	0	2	1		NA	NA
	CE151952_1029	152091	151953	NA	70	58	64		NA	NA
	CE151954_1758	152093	151955	NA	205	183	194		NA	NA
	CE151969_471	152108	151970	NA	27	27	27		NA	NA
	CE151981_40	152120	151982	NA	0	4	2		NA	NA
	CE152162_546	152301	152163	NA	18	47	32.5		NA	NA
	CE152164_877	152303	152165	NA	8	55	31.5		NA	NA
	CE152292_503	152431	152293	NA	5	2	3.5		NA	NA
	CE152295_2986	152434	152296	NA	14	23	18.5		NA	NA
	CE152303_4369	152442	152304	NA	81	88	84.5		NA	NA
	CE152470_524	152609	152471	NA	2	4	3		NA	NA
	CE152535_226	152674	152536	NA	41	22	31.5		NA	NA
	CE152541_3790	152680	152542	NA	2604	1304	1954		NA	NA
	CE152599_10320	152738	152600	NA	117	187	152		NA	NA
	CE152665_3985	152804	152666	NA	15	35	25		NA	NA
	CE15279_11594	15418	15280	NA	111	620	365.5		NA	NA
	CE152840_456	152979	152841	NA	14	23	18.5		NA	NA
	CE152882_289	153021	152883	NA	0	0	0		NA	NA
	CE152969_399	153108	152970	NA	128	88	108		NA	NA
	CE152971_160	153110	152972	NA	26	9	17.5		NA	NA
	CE152983_1203	153122	152984	NA	62	159	110.5		NA	NA
	CE153082_1416	153221	153083	NA	2	2	2		NA	NA
	CE153141_2628	153280	153142	NA	99	91	95		NA	NA
	CE153218_369	153357	153219	NA	15	8	11.5		NA	NA
	CE153219_505	153358	153220	NA	12	18	15		NA	NA
	CE153237_2424	153376	153238	NA	14	14	14		NA	NA
	CE153260_386	153399	153261	NA	6	7	6.5		NA	NA
	CE153421_10818	153560	153422	NA	4	2	3		NA	NA
	CE153799_29	153938	153800	NA	0	0	0		NA	NA
	CE15380_9289	15519	15381	NA	510	498	504		NA	NA
	CE154071_8472	154210	154072	NA	230	52	141		NA	NA
	CE154090_2088	154229	154091	NA	52	61	56.5		NA	NA
	CE154095_30852	154234	154096	NA	2631	1469	2050		NA	NA
	CE154188_16330	154327	154189	NA	633	869	751		NA	NA
	CE154375_4338	154514	154376	Other secreted protein	4	13	8.5		NA	NA
	CE154488_2344	154627	154489	NA	287	10	148.5		NA	NA
	CE154557_1953	154696	154558	NA	34	26	30		NA	NA
	CE154762_3621	154901	154763	NA	69	84	76.5		NA	NA
	CE154772_71869	154911	154773	NA	1209	974	1091.5		NA	NA
	CE154828_319	154967	154829	CAZyme	6	16	11		NA	NA
	CE154870_1300	155009	154871	NA	11	24	17.5		NA	NA
	CE154879_17952	155018	154880	NA	376	445	410.5		NA	NA
	CE154882_14396	155021	154883	NA	39	62	50.5		NA	NA
	CE154950_5070	155089	154951	NA	286	359	322.5		NA	NA
	CE155083_3420	155222	155084	NA	134	191	162.5		NA	NA
	CE155287_615	155426	155288	NA	72	59	65.5		NA	NA
	CE155469_2566	155608	155470	NA	18	14	16		NA	NA
	CE155533_5245	155672	155534	NA	96	108	102		NA	NA
	CE1556_9374	1695	1557	NA	719	347	533		NA	NA
	CE155670_7665	155809	155671	NA	1432	1293	1362.5		NA	NA
	CE155727_1137	155866	155728	Cutinase	18	12	15		NA	NA
	CE1559_352	1698	1560	NA	3	2	2.5		NA	NA
	CE155936_26404	156075	155937	NA	4192	3356	3774		NA	NA
	CE155966_984	156105	155967	NA	49	76	62.5		NA	NA
	CE15607_22757	15746	15608	NA	2337	1450	1893.5		NA	NA
	CE156134_69	156273	156135	NA	25	22	23.5		NA	NA
	CE156349_164	156488	156350	NA	2	26	14		NA	NA
	CE156350_142	156489	156351	NA	3	0	1.5		NA	NA
	CE156351_269	156490	156352	NA	59	107	83		NA	NA
	CE156441_772	156580	156442	NA	28	109	68.5		NA	NA
	CE156583_300	156722	156584	NA	5	0	2.5		NA	NA
	CE15661_4911	15800	15662	NA	292	387	339.5		NA	NA
	CE156630_435	156769	156631	NA	10	10	10		NA	NA
	CE156776_5561	156915	156777	NA	185	194	189.5		NA	NA
	CE156955_1304	157094	156956	NA	181	180	180.5		NA	NA
	CE156959_5369	157098	156960	NA	242	210	226		NA	NA
	CE157182_1732	157321	157183	CAZyme	568	94	331		NA	NA
	CE157209_54	157348	157210	NA	0	0	0		NA	NA
	CE157348_9613	157487	157349	NA	101	98	99.5		NA	NA
	CE15738_34270	15877	15739	Other secreted protein	55731	44452	50091.5		NA	NA
	CE157425_763	157564	157426	NA	4	43	23.5		NA	NA
	CE157773_16262	157912	157774	NA	20147	5817	12982		NA	NA
	CE157826_46	157965	157827	NA	0	2	1		NA	NA
	CE157990_1637	158129	157991	NA	130	238	184		NA	NA
	CE157999_5154	158138	158000	NA	210	416	313		NA	NA
	CE158034_1009	158173	158035	Other secreted protein	6	16	11		NA	NA
	CE158039_2692	158178	158040	NA	144	108	126		NA	NA
	CE15829_9647	15968	15830	NA	322	417	369.5		1.5956	1.71204
	CE158309_1974	158448	158310	NA	18	20	19		NA	NA
	CE158361_4174	158500	158362	NA	120	194	157		NA	NA
	CE158635_193	158774	158636	NA	41	41	41		NA	NA
	CE158639_665	158778	158640	Other secreted protein	2	0	1		NA	NA
	CE15866_215	16005	15867	NA	4	1	2.5		NA	NA
	CE159000_3278	159139	159001	NA	104	152	128		NA	NA
	CE159035_4150	159174	159036	NA	500	373	436.5		NA	NA
	CE159240_2274	159379	159241	CAZyme	29	30	29.5		NA	NA
	CE159314_4032	159453	159315	NA	81	66	73.5		NA	NA
	CE159397_18771	159536	159398	NA	3179	1978	2578.5		NA	NA
	CE159550_869	159689	159551	NA	10	7	8.5		NA	NA
	CE159572_469	159711	159573	NA	56	255	155.5		NA	NA
	CE159584_89509	159723	159585	NA	2929	2676	2802.5		-0.45036	-1.85355
	CE16003_1776	16142	16004	NA	7	20	13.5		NA	NA
	CE160048_1718	160187	160049	NA	6	15	10.5		NA	NA
	CE16017_18318	16156	16018	NA	502	757	629.5		NA	NA
	CE160196_1033	160335	160197	NA	48	18	33		NA	NA
	CE160281_464	160420	160282	NA	3	9	6		NA	NA
	CE160390_34	160529	160391	NA	1	2	1.5		NA	NA
	CE160574_317	160713	160575	NA	43	45	44		NA	NA
	CE160627_35643	160766	160628	NA	56	39	47.5		NA	NA
	CE16092_699	16231	16093	NA	4	1	2.5		NA	NA
	CE161_2309	300	162	CAZyme	57	60	58.5		NA	NA
	CE161185_5458	161324	161186	NA	169	224	196.5		NA	NA
	CE161242_234	161381	161243	NA	8	13	10.5		NA	NA
	CE161433_3194	161572	161434	NA	128	159	143.5		NA	NA
	CE161452_8219	161591	161453	NA	60	92	76		NA	NA
	CE161460_6658	161599	161461	NA	420	477	448.5		NA	NA
	CE161474_2806	161613	161475	NA	23	23	23		NA	NA
	CE161783_1579	161922	161784	NA	101	96	98.5		NA	NA
	CE161828_238	161967	161829	NA	0	2	1		NA	NA
	CE161875_6284	162014	161876	NA	1019	1034	1026.5		NA	NA
	CE161980_636	162119	161981	NA	8	59	33.5		NA	NA
	CE162032_96	162171	162033	NA	0	1	0.5		NA	NA
	CE162187_1442	162326	162188	NA	1322	1665	1493.5		NA	NA
	CE162205_10341	162344	162206	NA	452	401	426.5		NA	NA
	CE162213_7890	162352	162214	CAZyme	237	203	220		NA	NA
	CE162262_1882	162401	162263	NA	81	89	85		NA	NA
	CE162300_333	162439	162301	NA	6	3	4.5		NA	NA
	CE162301_4912	162440	162302	NA	248	214	231		NA	NA
	CE162311_12262	162450	162312	NA	666	371	518.5		NA	NA
	CE162482_6576	162621	162483	Peptidase	216	994	605		NA	NA
	CE162483_148	162622	162484	NA	8	8	8		NA	NA
	CE162767_916	162906	162768	NA	10	2	6		NA	NA
	CE162802_872	162941	162803	NA	51	126	88.5		NA	NA
	CE162980_1727	163119	162981	NA	35	35	35		NA	NA
	CE163274_6870	163413	163275	NA	516	356	436		NA	NA
	CE163323_213	163462	163324	NA	11	18	14.5		NA	NA
	CE163328_120	163467	163329	NA	4	2	3		NA	NA
	CE163329_465	163468	163330	NA	19	20	19.5		NA	NA
	CE163355_15088	163494	163356	NA	619	411	515		NA	NA
	CE163362_84	163501	163363	NA	0	4	2		NA	NA
	CE163365_3063	163504	163366	NA	45	173	109		NA	NA
	CE163414_187	163553	163415	NA	9	46	27.5		NA	NA
	CE163510_411	163649	163511	NA	34	20	27		NA	NA
	CE163843_38	163982	163844	NA	0	0	0		NA	NA
	CE163847_1048	163986	163848	NA	87	56	71.5		NA	NA
	CE163881_4156	164020	163882	NA	118	237	177.5		NA	NA
	CE163886_2797	164025	163887	NA	27	51	39		NA	NA
	CE163973_8727	164112	163974	NA	767	1422	1094.5		NA	NA
	CE163974_11483	164113	163975	NA	142	294	218		NA	NA
	CE164322_8851	164461	164323	NA	164	285	224.5		NA	NA
	CE164384_3692	164523	164385	NA	267	219	243		NA	NA
	CE1645_2357	1784	1646	NA	79	20	49.5		NA	NA
	CE164517_3482	164656	164518	Other secreted protein	95	108	101.5		NA	NA
	CE164527_215	164666	164528	CAZyme	18	16	17		NA	NA
	CE16485_195	16624	16486	NA	0	0	0		NA	NA
	CE164932_12763	165071	164933	NA	395	647	521		NA	NA
	CE164949_1048	165088	164950	NA	41	120	80.5		NA	NA
	CE164952_1498	165091	164953	NA	9	58	33.5		NA	NA
	CE165001_17	165140	165002	NA	0	0	0		NA	NA
	CE165012_100	165151	165013	NA	4	5	4.5		NA	NA
	CE16516_178	16655	16517	NA	9	4	6.5		NA	NA
	CE165353_381	165492	165354	NA	0	1	0.5		NA	NA
	CE165487_23876	165626	165488	Other secreted protein	2034	1424	1729		NA	NA
	CE165499_578	165638	165500	NA	22	50	36		NA	NA
	CE165516_151	165655	165517	NA	6	6	6		NA	NA
	CE165572_9	165711	165573	NA	0	0	0		NA	NA
	CE1656_20225	1795	1657	NA	996	496	746		NA	NA
	CE16573_214	16712	16574	NA	13	5	9		NA	NA
	CE165931_4118	166070	165932	NA	159	238	198.5		NA	NA
	CE165946_4352	166085	165947	NA	783	1179	981		NA	NA
	CE166018_1210	166157	166019	NA	93	118	105.5		NA	NA
	CE166192_25944	166331	166193	NA	410	678	544		NA	NA
	CE166334_57	166473	166335	NA	1	5	3		NA	NA
	CE166340_4961	166479	166341	NA	58	46	52		NA	NA
	CE166376_1039	166515	166377	NA	3	0	1.5		NA	NA
	CE166747_2629	166886	166748	NA	4	6	5		NA	NA
	CE166935_286	167074	166936	Other secreted protein	1	10	5.5		NA	NA
	CE167167_85737	167306	167168	NA	1948	1270	1609		NA	NA
	CE16724_2371	16863	16725	NA	20	26	23		NA	NA
	CE167454_6987	167593	167455	NA	210	1748	979		NA	NA
	CE167612_1497	167751	167613	NA	127	78	102.5		NA	NA
	CE167642_4537	167781	167643	NA	148	235	191.5		NA	NA
	CE167767_823	167906	167768	NA	102	73	87.5		NA	NA
	CE168087_4578	168226	168088	NA	142	155	148.5		NA	NA
	CE168195_80	168334	168196	Other secreted protein	2	2	2		NA	NA
	CE168294_27680	168433	168295	CAZyme	1063	721	892		NA	NA
	CE168388_2936	168527	168389	NA	271	239	255		NA	NA
	CE168435_1793	168574	168436	NA	57	125	91		NA	NA
	CE168577_6002	168716	168578	NA	347	374	360.5		NA	NA
	CE168588_13660	168727	168589	NA	792	848	820		NA	NA
	CE168676_3143	168815	168677	NA	133	182	157.5		NA	NA
	CE168774_843	168913	168775	NA	20	51	35.5		NA	NA
	CE168801_539	168940	168802	NA	41	46	43.5		NA	NA
	CE168824_36147	168963	168825	NA	1894	2643	2268.5		NA	NA
	CE16888_3819	17027	16889	NA	167	360	263.5		NA	NA
	CE169207_7302	169346	169208	NA	199	142	170.5		NA	NA
	CE169233_243	169372	169234	NA	4	10	7		NA	NA
	CE169281_2121	169420	169282	NA	46	76	61		NA	NA
	CE169457_999	169596	169458	NA	59	56	57.5		NA	NA
	CE169655_6027	169794	169656	NA	119	654	386.5		NA	NA
	CE169695_3061	169834	169696	NA	22	77	49.5		NA	NA
	CE170154_10005	170293	170155	NA	114	212	163		NA	NA
	CE170264_2117	170403	170265	NA	154	166	160		NA	NA
	CE17077_1495	17216	17078	NA	4	2	3		NA	NA
	CE170924_11189	171063	170925	NA	1255	805	1030		NA	NA
	CE171113_123	171252	171114	NA	15	4	9.5		NA	NA
	CE171141_3937	171280	171142	NA	365	977	671		NA	NA
	CE171470_760	171609	171471	NA	175	681	428		NA	NA
	CE171595_3213	171734	171596	NA	39	52	45.5		NA	NA
	CE171608_2783	171747	171609	NA	346	316	331		NA	NA
	CE171877_1115	172016	171878	NA	87	477	282		NA	NA
	CE171937_10487	172076	171938	NA	301	682	491.5		NA	NA
	CE17206_364	17345	17207	NA	4	0	2		NA	NA
	CE17217_2608	17356	17218	NA	9	22	15.5		NA	NA
	CE17237_17904	17376	17238	NA	245	122	183.5		1.25318	3.29979
	CE172393_5436	172532	172394	Other secreted protein	121	718	419.5		NA	NA
	CE172396_1962	172535	172397	NA	219	503	361		NA	NA
	CE172422_961	172561	172423	NA	16	8	12		NA	NA
	CE172465_4424	172604	172466	NA	375	168	271.5		NA	NA
	CE172545_531	172684	172546	NA	6	16	11		NA	NA
	CE17285_1593	17424	17286	NA	8	2	5		NA	NA
	CE172879_39	173018	172880	NA	2	4	3		NA	NA
	CE172881_315	173020	172882	NA	6	4	5		NA	NA
	CE172934_4164	173073	172935	NA	200	406	303		NA	NA
	CE173152_7294	173291	173153	NA	10	64	37		NA	NA
	CE173353_1399	173492	173354	NA	40	98	69		NA	NA
	CE173364_815	173503	173365	NA	33	39	36		NA	NA
	CE173386_539	173525	173387	NA	21	24	22.5		NA	NA
	CE173512_3426	173651	173513	NA	37	88	62.5		NA	NA
	CE173613_1091	173752	173614	CAZyme	61	34	47.5		NA	NA
	CE174127_47075	174266	174128	NA	96	31	63.5		NA	NA
	CE174128_3694	174267	174129	CAZyme	30	32	31		NA	NA
	CE174358_828	174497	174359	NA	12	16	14		NA	NA
	CE174401_1185	174540	174402	NA	34	4	19		NA	NA
	CE174424_472	174563	174425	NA	4	2	3		NA	NA
	CE174442_691	174581	174443	NA	17	10	13.5		NA	NA
	CE174488_2065	174627	174489	NA	90	70	80		NA	NA
	CE174616_3338	174755	174617	NA	137	170	153.5		NA	NA
	CE174640_205	174779	174641	Other secreted protein	22	0	11		NA	NA
	CE174699_3419	174838	174700	NA	111	131	121		NA	NA
	CE174716_6592	174855	174717	NA	38	44	41		NA	NA
	CE17479_7518	17618	17480	NA	3011	1426	2218.5		NA	NA
	CE174810_14175	174949	174811	NA	1872	1006	1439		NA	NA
	CE17493_1114	17632	17494	NA	359	129	244		NA	NA
	CE174962_2973	175101	174963	NA	227	112	169.5		NA	NA
	CE17549_2679	17688	17550	NA	7	6	6.5		NA	NA
	CE175973_712	176112	175974	NA	59	89	74		NA	NA
	CE176294_4107	176433	176295	CAZyme	275	306	290.5		NA	NA
	CE176311_1085	176450	176312	NA	38	98	68		NA	NA
	CE176312_52	176451	176313	NA	0	2	1		NA	NA
	CE176370_1464	176509	176371	NA	105	262	183.5		NA	NA
	CE176451_66626	176590	176452	NA	473	696	584.5		NA	NA
	CE176572_6036	176711	176573	NA	1366	681	1023.5		NA	NA
	CE176605_89	176744	176606	NA	0	0	0		NA	NA
	CE176607_15988	176746	176608	NA	26	12	19		NA	NA
	CE176679_287	176818	176680	NA	2	10	6		NA	NA
	CE176692_311	176831	176693	NA	6	0	3		NA	NA
	CE176722_1308	176861	176723	NA	61	61	61		NA	NA
	CE176795_1036	176934	176796	NA	153	1245	699		NA	NA
	CE176814_2933	176953	176815	NA	50	34	42		NA	NA
	CE17690_456	17829	17691	NA	13	18	15.5		NA	NA
	CE176900_7041	177039	176901	NA	955	695	825		NA	NA
	CE17696_877	17835	17697	Other secreted protein	70	82	76		NA	NA
	CE176961_71693	177100	176962	NA	6330	5815	6072.5		NA	NA
	CE177177_535	177316	177178	NA	25	37	31		NA	NA
	CE17744_112	17883	17745	NA	7	0	3.5		NA	NA
	CE177445_19101	177584	177446	NA	738	1183	960.5		NA	NA
	CE17747_48	17886	17748	NA	2	2	2		NA	NA
	CE17748_93	17887	17749	Other secreted protein	6	4	5		NA	NA
	CE177534_6552	177673	177535	NA	229	626	427.5		NA	NA
	CE177576_566	177715	177577	Other secreted protein	4	2	3		NA	NA
	CE177697_10809	177836	177698	NA	1770	615	1192.5		NA	NA
	CE177699_394	177838	177700	NA	8	8	8		NA	NA
	CE177714_3719	177853	177715	NA	147	189	168		NA	NA
	CE177733_3582	177872	177734	NA	296	637	466.5		NA	NA
	CE177766_41	177905	177767	Peptidase	0	1	0.5		NA	NA
	CE177824_14898	177963	177825	NA	449	428	438.5		NA	NA
	CE178161_656	178300	178162	Other secreted protein	32	45	38.5		NA	NA
	CE17817_95	17956	17818	NA	12	0	6		NA	NA
	CE178822_56868	178961	178823	NA	1360	617	988.5		NA	NA
	CE179072_1065	179211	179073	NA	16	10	13		NA	NA
	CE179109_6368	179248	179110	NA	405	591	498		NA	NA
	CE179293_670	179432	179294	NA	19	14	16.5		NA	NA
	CE17937_5487	18076	17938	NA	339	680	509.5		NA	NA
	CE179433_7609	179572	179434	NA	117	194	155.5		NA	NA
	CE179438_11563	179577	179439	NA	975	869	922		NA	NA
	CE179482_586	179621	179483	NA	2	0	1		NA	NA
	CE179512_1542	179651	179513	NA	68	150	109		NA	NA
	CE179519_45	179658	179520	NA	0	0	0		NA	NA
	CE179525_129	179664	179526	NA	4	2	3		NA	NA
	CE17992_1437	18131	17993	NA	28	119	73.5		NA	NA
	CE180130_544	180269	180131	NA	141	203	172		NA	NA
	CE180353_23	180492	180354	Other secreted protein	2	0	1		NA	NA
	CE180355_36	180494	180356	NA	0	0	0		NA	NA
	CE180380_4317	180519	180381	NA	312	255	283.5		NA	NA
	CE180519_916	180658	180520	NA	52	29	40.5		NA	NA
	CE180524_11915	180663	180525	NA	437	339	388		NA	NA
	CE180531_245	180670	180532	NA	2	4	3		NA	NA
	CE18057_2034	18196	18058	NA	96	109	102.5		NA	NA
	CE180596_37294	180735	180597	NA	170	473	321.5		NA	NA
	CE180602_5009	180741	180603	NA	82	221	151.5		NA	NA
	CE180611_348	180750	180612	Other secreted protein	15	7	11		NA	NA
	CE180786_799	180925	180787	NA	35	72	53.5		NA	NA
	CE180811_47	180950	180812	NA	1	3	2		NA	NA
	CE180851_42621	180990	180852	Other secreted protein	1474	2361	1917.5		NA	NA
	CE180871_226	181010	180872	Peptidase	4	28	16		NA	NA
	CE180904_145	181043	180905	Peptidase	2	0	1		NA	NA
	CE18096_4270	18235	18097	NA	648	353	500.5		NA	NA
	CE18110_114	18249	18111	NA	41	48	44.5		NA	NA
	CE181198_525	181337	181199	NA	0	0	0		NA	NA
	CE181204_547	181343	181205	NA	12	6	9		NA	NA
	CE181229_2302	181368	181230	NA	137	108	122.5		NA	NA
	CE181381_1314	181520	181382	Peptidase	78	80	79		NA	NA
	CE181739_471	181878	181740	NA	65	29	47		NA	NA
	CE181970_7566	182109	181971	NA	678	700	689		NA	NA
	CE182127_1354	182266	182128	Other secreted protein	31	48	39.5		NA	NA
	CE182235_940	182374	182236	NA	48	31	39.5		NA	NA
	CE182479_1085	182618	182480	NA	20	4	12		NA	NA
	CE182481_140	182620	182482	NA	2	2	2		NA	NA
	CE182519_1225	182658	182520	NA	3	0	1.5		NA	NA
	CE182520_741	182659	182521	NA	6	3	4.5		NA	NA
	CE182551_2989	182690	182552	CAZyme	149	146	147.5		NA	NA
	CE182621_10140	182760	182622	NA	855	810	832.5		NA	NA
	CE182645_2561	182784	182646	NA	195	78	136.5		NA	NA
	CE182787_731	182926	182788	NA	2	4	3		NA	NA
	CE183002_7138	183141	183003	NA	266	239	252.5		NA	NA
	CE183037_1805	183176	183038	CAZyme	111	193	152		NA	NA
	CE183041_2753	183180	183042	NA	232	191	211.5		NA	NA
	CE183158_13821	183297	183159	NA	1644	1418	1531		NA	NA
	CE183443_8927	183582	183444	NA	201	200	200.5		NA	NA
	CE183682_30704	183821	183683	NA	2889	2429	2659		NA	NA
	CE183801_8950	183940	183802	NA	266	223	244.5		NA	NA
	CE18381_42	18520	18382	NA	34	10	22		NA	NA
	CE183826_200627	183965	183827	NA	23737	1483	12610		NA	NA
	CE18389_1044	18528	18390	NA	25	34	29.5		NA	NA
	CE184059_15189	184198	184060	Other secreted protein	43272	10429	26850.5		NA	NA
	CE184119_59	184258	184120	NA	2	2	2		NA	NA
	CE184125_104	184264	184126	NA	2	0	1		NA	NA
	CE184146_153	184285	184147	NA	4	7	5.5		NA	NA
	CE184152_1175	184291	184153	NA	6	0	3		NA	NA
	CE184178_88	184317	184179	NA	4	10	7		NA	NA
	CE18422_10352	18561	18423	Peptidase	101	202	151.5		NA	NA
	CE184226_1117	184365	184227	NA	95	57	76		NA	NA
	CE184236_6477	184375	184237	Peptidase	557	571	564		NA	NA
	CE184301_3830	184440	184302	NA	261	349	305		NA	NA
	CE184566_552	184705	184567	NA	35	18	26.5		NA	NA
	CE184756_582	184895	184757	CAZyme	6	0	3		NA	NA
	CE184906_47	185045	184907	NA	0	0	0		NA	NA
	CE184981_156	185120	184982	Other secreted protein	0	2	1		NA	NA
	CE185037_3607	185176	185038	NA	122	138	130		NA	NA
	CE185105_11872	185244	185106	NA	114	174	144		NA	NA
	CE185139_1922	185278	185140	NA	78	104	91		NA	NA
	CE185398_6026	185537	185399	NA	1321	771	1046		NA	NA
	CE185401_225	185540	185402	Other secreted protein	4	12	8		NA	NA
	CE185429_2862	185568	185430	NA	52	68	60		NA	NA
	CE185437_5768	185576	185438	CAZyme	411	215	313		3.91639	3.15024
	CE185495_177	185634	185496	NA	6	2	4		NA	NA
	CE18553_254	18692	18554	NA	0	18	9		NA	NA
	CE185592_1005	185731	185593	NA	63	25	44		NA	NA
	CE185821_574	185960	185822	NA	21	31	26		NA	NA
	CE185968_731	186107	185969	NA	17	14	15.5		NA	NA
	CE185977_98	186116	185978	NA	0	3	1.5		NA	NA
	CE186169_264	186308	186170	NA	153	286	219.5		NA	NA
	CE186258_675	186397	186259	NA	54	61	57.5		NA	NA
	CE186442_2046	186581	186443	NA	60	60	60		NA	NA
	CE186722_114	186861	186723	NA	0	25	12.5		NA	NA
	CE186786_5161	186925	186787	NA	320	317	318.5		NA	NA
	CE186834_18799	186973	186835	NA	178	371	274.5		NA	NA
	CE186846_229	186985	186847	NA	7	9	8		NA	NA
	CE186847_453	186986	186848	Lipase	39	25	32		NA	NA
	CE18704_15598	18843	18705	CAZyme	748	505	626.5		NA	NA
	CE187107_93	187246	187108	NA	0	2	1		NA	NA
	CE187108_87	187247	187109	NA	3	6	4.5		NA	NA
	CE187150_100	187289	187151	NA	6	0	3		NA	NA
	CE187151_1389	187290	187152	CAZyme	38	17	27.5		NA	NA
	CE18727_1357	18866	18728	NA	48	67	57.5		NA	NA
	CE187295_344	187434	187296	NA	60	58	59		NA	NA
	CE187347_1575	187486	187348	Lipase	68	41	54.5		NA	NA
	CE187452_20862	187591	187453	NA	0	2	1		NA	NA
	CE187534_160	187673	187535	NA	2	6	4		NA	NA
	CE187541_5	187680	187542	NA	0	0	0		NA	NA
	CE187605_66	187744	187606	NA	1	0	0.5		NA	NA
	CE187609_17	187748	187610	NA	2	0	1		NA	NA
	CE187611_3848	187750	187612	NA	3386	1201	2293.5		NA	NA
	CE187762_1020	187901	187763	NA	96	93	94.5		NA	NA
	CE188097_130	188236	188098	NA	2	10	6		NA	NA
	CE188163_8692	188302	188164	NA	38	231	134.5		NA	NA
	CE188197_623	188336	188198	Other secreted protein	28	189	108.5		NA	NA
	CE188231_6452	188370	188232	NA	2169	895	1532		NA	NA
	CE18832_16904	18971	18833	NA	499	605	552		NA	NA
	CE189062_2627	189201	189063	NA	267	728	497.5		NA	NA
	CE189193_162	189332	189194	NA	2	0	1		NA	NA
	CE189475_11445	189614	189476	NA	133	165	149		NA	NA
	CE18970_5791	19109	18971	NA	209	288	248.5		NA	NA
	CE189723_15787	189862	189724	NA	811	4194	2502.5		NA	NA
	CE18980_3163	19119	18981	NA	54	40	47		NA	NA
	CE189866_7598	190005	189867	NA	517	702	609.5		NA	NA
	CE190004_65526	190143	190005	NA	1129	3839	2484		NA	NA
	CE190272_243	190411	190273	NA	2	5	3.5		NA	NA
	CE190347_1512	190486	190348	NA	13	44	28.5		NA	NA
	CE190529_8735	190668	190530	NA	366	587	476.5		NA	NA
	CE190670_31142	190809	190671	Peptidase	160	400	280		NA	NA
	CE190788_1178	190927	190789	Other secreted protein	5	4	4.5		NA	NA
	CE190811_16854	190950	190812	CAZyme	2136	1066	1601		NA	NA
	CE190876_82	191015	190877	Other secreted protein	0	0	0		NA	NA
	CE190913_6442	191052	190914	NA	2425	1110	1767.5		NA	NA
	CE191051_9445	191190	191052	CAZyme	326	252	289		NA	NA
	CE191097_1627	191236	191098	NA	40	115	77.5		NA	NA
	CE191155_3039	191294	191156	NA	42	38	40		NA	NA
	CE191176_215	191315	191177	NA	17	67	42		NA	NA
	CE191184_143	191323	191185	NA	13	29	21		NA	NA
	CE19122_22792	19261	19123	NA	1416	1124	1270		-1.76934	-0.0425012
	CE191222_1060	191361	191223	NA	157	246	201.5		NA	NA
	CE191238_4777	191377	191239	NA	272	170	221		NA	NA
	CE191243_4715	191382	191244	NA	735	1596	1165.5		NA	NA
	CE191257_576	191396	191258	NA	66	125	95.5		NA	NA
	CE191275_861	191414	191276	NA	98	59	78.5		NA	NA
	CE191310_2797	191449	191311	NA	7	6	6.5		NA	NA
	CE191479_673	191618	191480	NA	99	161	130		NA	NA
	CE191484_2857	191623	191485	NA	232	244	238		NA	NA
	CE191503_4722	191642	191504	Other secreted protein	243	151	197		NA	NA
	CE191577_24828	191716	191578	NA	2411	2144	2277.5		NA	NA
	CE19183_166	19322	19184	NA	13	12	12.5		NA	NA
	CE191907_741	192046	191908	NA	0	2	1		NA	NA
	CE19202_11428	19341	19203	NA	507	303	405		NA	NA
	CE192055_6570	192194	192056	NA	243	337	290		NA	NA
	CE19209_4085	19348	19210	NA	267	208	237.5		NA	NA
	CE192130_350	192269	192131	NA	3	2	2.5		NA	NA
	CE192355_8087	192494	192356	NA	60	53	56.5		NA	NA
	CE19260_145	19399	19261	NA	20	4	12		NA	NA
	CE192622_11690	192761	192623	NA	332	317	324.5		NA	NA
	CE192635_95	192774	192636	NA	4	2	3		NA	NA
	CE192795_47	192934	192796	NA	4	0	2		NA	NA
	CE1928_6259	2067	1929	NA	264	268	266		NA	NA
	CE192923_9515	193062	192924	NA	215	262	238.5		NA	NA
	CE193004_13979	193143	193005	NA	167	170	168.5		NA	NA
	CE193049_929	193188	193050	NA	10	37	23.5		NA	NA
	CE193077_6504	193216	193078	NA	313	218	265.5		NA	NA
	CE193259_3103	193398	193260	NA	317	283	300		NA	NA
	CE193464_460	193603	193465	NA	11	15	13		NA	NA
	CE193557_2222	193696	193558	NA	19	12	15.5		NA	NA
	CE193597_16164	193736	193598	Other secreted protein	11	132	71.5		NA	NA
	CE193598_3571	193737	193599	NA	73	108	90.5		NA	NA
	CE193813_125	193952	193814	NA	12	2	7		NA	NA
	CE193818_13176	193957	193819	Peptidase	144	170	157		NA	NA
	CE193839_4040	193978	193840	NA	27	14	20.5		NA	NA
	CE19394_308	19533	19395	NA	2	3	2.5		NA	NA
	CE193974_1244	194113	193975	CAZyme	6	10	8		NA	NA
	CE19398_4644	19537	19399	NA	109	102	105.5		NA	NA
	CE194054_601	194193	194055	NA	15	10	12.5		NA	NA
	CE19426_518	19565	19427	NA	302	241	271.5		NA	NA
	CE194327_6433	194466	194328	NA	215	344	279.5		NA	NA
	CE194615_156	194754	194616	NA	25	42	33.5		NA	NA
	CE19465_284	19604	19466	NA	2	8	5		NA	NA
	CE194943_44	195082	194944	NA	9	2	5.5		NA	NA
	CE194944_193	195083	194945	NA	4	4	4		NA	NA
	CE195002_53	195141	195003	NA	2	4	3		NA	NA
	CE195207_45410	195346	195208	NA	1526	919	1222.5		NA	NA
	CE195279_1437	195418	195280	NA	65	65	65		NA	NA
	CE195339_834	195478	195340	NA	14	8	11		NA	NA
	CE195632_6475	195771	195633	NA	138	58	98		NA	NA
	CE195741_2151	195880	195742	NA	130	149	139.5		NA	NA
	CE195865_56	196004	195866	NA	0	0	0		NA	NA
	CE195979_2802	196118	195980	NA	64	273	168.5		NA	NA
	CE19598_300	19737	19599	CAZyme	8	2	5		NA	NA
	CE195980_4157	196119	195981	NA	115	436	275.5		NA	NA
	CE19606_20913	19745	19607	Other secreted protein	87	44	65.5		4.15754	5.01522
	CE196132_13279	196271	196133	NA	192	289	240.5		NA	NA
	CE19618_14938	19757	19619	Other secreted protein	160	527	343.5		NA	NA
	CE19651_6277	19790	19652	NA	22	99	60.5		NA	NA
	CE19660_1363	19799	19661	NA	1	9	5		NA	NA
	CE196686_2432	196825	196687	NA	46	24	35		NA	NA
	CE196709_15972	196848	196710	NA	2	7	4.5		NA	NA
	CE196723_701	196862	196724	NA	0	0	0		NA	NA
	CE196871_56	197010	196872	Peptidase	0	0	0		NA	NA
	CE197100_5462	197239	197101	NA	293	185	239		NA	NA
	CE197108_541	197247	197109	NA	19	2	10.5		NA	NA
	CE197204_48	197343	197205	NA	0	0	0		NA	NA
	CE197206_1631	197345	197207	NA	18	36	27		NA	NA
	CE197211_1270	197350	197212	NA	149	146	147.5		NA	NA
	CE197214_1660	197353	197215	NA	67	40	53.5		NA	NA
	CE197222_4826	197361	197223	NA	48	49	48.5		NA	NA
	CE197224_762	197363	197225	NA	27	13	20		NA	NA
	CE197225_2892	197364	197226	NA	189	172	180.5		NA	NA
	CE197227_136	197366	197228	NA	0	0	0		NA	NA
	CE197299_92	197438	197300	NA	17	4	10.5		NA	NA
	CE197393_224	197532	197394	NA	8	4	6		NA	NA
	CE197397_480	197536	197398	NA	32	256	144		NA	NA
	CE197419_114	197558	197420	NA	4	11	7.5		NA	NA
	CE197424_9875	197563	197425	NA	487	786	636.5		NA	NA
	CE197627_448	197766	197628	CAZyme	26	5	15.5		NA	NA
	CE197796_16815	197935	197797	NA	888	1522	1205		NA	NA
	CE197896_493	198035	197897	NA	22	13	17.5		NA	NA
	CE197955_437	198094	197956	NA	74	62	68		NA	NA
	CE197975_23160	198114	197976	NA	1792	1622	1707		NA	NA
	CE197980_8859	198119	197981	Other secreted protein	646	821	733.5		NA	NA
	CE19802_5062	19941	19803	NA	188	225	206.5		NA	NA
	CE198039_42	198178	198040	NA	0	0	0		NA	NA
	CE198044_692	198183	198045	NA	0	5	2.5		NA	NA
	CE198048_396	198187	198049	NA	2	9	5.5		NA	NA
	CE198057_1511	198196	198058	NA	12	15	13.5		NA	NA
	CE198105_555	198244	198106	NA	0	4	2		NA	NA
	CE1983_1343	2122	1984	NA	7	10	8.5		NA	NA
	CE198418_26645	198557	198419	NA	1258	2765	2011.5		NA	NA
	CE198601_1033	198740	198602	NA	3	16	9.5		NA	NA
	CE198698_973	198837	198699	NA	42	80	61		NA	NA
	CE198704_19244	198843	198705	NA	190	169	179.5		NA	NA
	CE198757_761	198896	198758	NA	22	14	18		NA	NA
	CE199019_8889	199158	199020	NA	194	246	220		NA	NA
	CE199122_2055	199261	199123	NA	81	71	76		NA	NA
	CE199160_8220	199299	199161	NA	501	284	392.5		NA	NA
	CE199221_2291	199360	199222	NA	64	69	66.5		NA	NA
	CE199223_6807	199362	199224	NA	111	902	506.5		NA	NA
	CE199569_8929	199708	199570	NA	172	350	261		NA	NA
	CE199642_90	199781	199643	NA	6	2	4		NA	NA
	CE199709_113	199848	199710	NA	0	0	0		NA	NA
	CE199710_168	199849	199711	Other secreted protein	0	0	0		NA	NA
	CE199723_1197	199862	199724	NA	2159	1625	1892		NA	NA
	CE199927_3621	200066	199928	NA	51	91	71		NA	NA
	CE200018_1599	200157	200019	NA	78	46	62		NA	NA
	CE200121_3915	200260	200122	NA	511	451	481		NA	NA
	CE200179_20714	200318	200180	NA	656	729	692.5		NA	NA
	CE200315_32803	200454	200316	NA	816	848	832		NA	NA
	CE200892_41336	201031	200893	NA	437	172	304.5		NA	NA
	CE201142_149	201281	201143	NA	4	10	7		NA	NA
	CE201148_1211	201287	201149	NA	2	2	2		NA	NA
	CE201501_336	201640	201502	NA	7	10	8.5		NA	NA
	CE202541_3908	202680	202542	NA	13	26	19.5		NA	NA
	CE202545_660	202684	202546	NA	0	8	4		NA	NA
	CE202546_12410	202685	202547	NA	63	133	98		NA	NA
	CE202563_1344	202702	202564	NA	94	110	102		NA	NA
	CE202624_3851	202763	202625	NA	206	184	195		NA	NA
	CE203400_52	203539	203401	NA	2	2	2		NA	NA
	CE203403_68	203542	203404	NA	8	3	5.5		NA	NA
	CE203564_1298	203703	203565	NA	143	119	131		NA	NA
	CE203692_13200	203831	203693	NA	685	456	570.5		NA	NA
	CE203780_4644	203919	203781	NA	329	444	386.5		NA	NA
	CE203855_26	203994	203856	Other secreted protein	206	6	106		NA	NA
	CE203858_378	203997	203859	NA	136	162	149		NA	NA
	CE203918_291	204057	203919	NA	8	8	8		NA	NA
	CE204034_121	204173	204035	NA	4	6	5		NA	NA
	CE204063_100	204202	204064	NA	4	0	2		NA	NA
	CE2044_2513	2183	2045	NA	6	5	5.5		NA	NA
	CE204726_1629	204865	204727	NA	10	2	6		NA	NA
	CE204929_124	205068	204930	NA	0	3	1.5		NA	NA
	CE205050_4657	205189	205051	NA	2930	2096	2513		NA	NA
	CE205107_7795	205246	205108	NA	224	253	238.5		NA	NA
	CE205113_1607	205252	205114	NA	37	41	39		NA	NA
	CE205126_3788	205265	205127	NA	71	126	98.5		NA	NA
	CE205316_15612	205455	205317	NA	602	710	656		NA	NA
	CE205342_2804	205481	205343	NA	190	93	141.5		NA	NA
	CE205492_3296	205631	205493	NA	427	293	360		NA	NA
	CE205601_83	205740	205602	NA	0	0	0		NA	NA
	CE205623_1016	205762	205624	NA	4	1	2.5		NA	NA
	CE205691_6865	205830	205692	NA	254	275	264.5		NA	NA
	CE205721_194	205860	205722	NA	0	18	9		NA	NA
	CE205902_10178	206041	205903	NA	1552	1833	1692.5		NA	NA
	CE205941_4303	206080	205942	NA	165	192	178.5		NA	NA
	CE206022_47	206161	206023	NA	2	1	1.5		NA	NA
	CE206087_31950	206226	206088	NA	582	595	588.5		NA	NA
	CE206125_1680	206264	206126	NA	35	30	32.5		NA	NA
	CE206126_20	206265	206127	NA	0	2	1		NA	NA
	CE206217_34070	206356	206218	NA	311	120	215.5		NA	NA
	CE206265_19347	206404	206266	NA	303	102	202.5		NA	NA
	CE20650_2490	20789	20651	NA	360	213	286.5		NA	NA
	CE20652_48	20791	20653	NA	0	0	0		NA	NA
	CE2067_3876	2206	2068	NA	196	168	182		NA	NA
	CE206712_101	206851	206713	NA	2	0	1		NA	NA
	CE206852_69	206991	206853	CAZyme	38	52	45		NA	NA
	CE206887_628	207026	206888	NA	8	15	11.5		NA	NA
	CE206914_857	207053	206915	CAZyme	43	21	32		NA	NA
	CE206950_6119	207089	206951	NA	314	465	389.5		NA	NA
	CE20701_16206	20840	20702	NA	31	31	31		NA	NA
	CE207140_17	207279	207141	NA	4	0	2		NA	NA
	CE207196_1244	207335	207197	Other secreted protein	30	44	37		NA	NA
	CE207229_2305	207368	207230	NA	214	188	201		NA	NA
	CE207233_588	207372	207234	NA	2	8	5		NA	NA
	CE207283_429	207422	207284	NA	17	5	11		NA	NA
	CE207288_145	207427	207289	NA	2	3	2.5		NA	NA
	CE207316_324	207455	207317	NA	5	11	8		NA	NA
	CE207386_76	207525	207387	NA	25	38	31.5		NA	NA
	CE207494_494	207633	207495	NA	5	13	9		NA	NA
	CE207702_884	207841	207703	NA	11	18	14.5		NA	NA
	CE207751_10470	207890	207752	CAZyme	7270	1442	4356		NA	NA
	CE207981_4020	208120	207982	NA	148	198	173		NA	NA
	CE20807_1032	20946	20808	CAZyme	6	0	3		NA	NA
	CE208189_1967	208328	208190	NA	285	62	173.5		NA	NA
	CE20831_12439	20970	20832	NA	355	317	336		NA	NA
	CE208343_1571	208482	208344	NA	30	36	33		NA	NA
	CE208382_240	208521	208383	NA	2	2	2		NA	NA
	CE208399_5228	208538	208400	NA	207	240	223.5		NA	NA
	CE208421_146	208560	208422	NA	14	2	8		NA	NA
	CE20862_423	21001	20863	NA	29	31	30		NA	NA
	CE208650_6618	208789	208651	NA	52	147	99.5		NA	NA
	CE208966_2530	209105	208967	NA	28	35	31.5		NA	NA
	CE2090_11944	2229	2091	NA	919	941	930		NA	NA
	CE209051_1071	209190	209052	NA	20	11	15.5		NA	NA
	CE209052_3793	209191	209053	NA	56	13	34.5		NA	NA
	CE20912_4862	21051	20913	NA	518	313	415.5		NA	NA
	CE20942_1589	21081	20943	NA	272	187	229.5		NA	NA
	CE209501_10	209640	209502	NA	0	0	0		NA	NA
	CE209700_12760	209839	209701	NA	1230	1034	1132		NA	NA
	CE209721_12085	209860	209722	NA	748	518	633		NA	NA
	CE209804_26	209943	209805	NA	2	2	2		NA	NA
	CE209846_706	209985	209847	NA	18	31	24.5		NA	NA
	CE209889_343	210028	209890	NA	8	6	7		NA	NA
	CE209920_29	210059	209921	NA	0	0	0		NA	NA
	CE209923_18311	210062	209924	CAZyme	31	48	39.5		NA	NA
	CE210008_5112	210147	210009	Other secreted protein	0	4	2		NA	NA
	CE210030_7138	210169	210031	NA	204	184	194		NA	NA
	CE210031_3723	210170	210032	NA	69	113	91		NA	NA
	CE210069_185	210208	210070	NA	25	19	22		NA	NA
	CE210070_2321	210209	210071	Other secreted protein	225	434	329.5		NA	NA
	CE210204_400	210343	210205	Other secreted protein	0	3	1.5		NA	NA
	CE210211_5055	210350	210212	NA	169	126	147.5		NA	NA
	CE210263_232	210402	210264	NA	42	109	75.5		NA	NA
	CE21028_404	21167	21029	NA	6	6	6		NA	NA
	CE210334_2080	210473	210335	NA	128	157	142.5		NA	NA
	CE21047_7298	21186	21048	Other secreted protein	4	16	10		NA	NA
	CE210520_54	210659	210521	NA	0	0	0		NA	NA
	CE210708_8615	210847	210709	NA	23	6	14.5		NA	NA
	CE210715_1100	210854	210716	NA	38	10	24		NA	NA
	CE210799_503	210938	210800	NA	63	558	310.5		NA	NA
	CE210814_6478	210953	210815	NA	143	402	272.5		NA	NA
	CE210842_1203	210981	210843	NA	38	112	75		NA	NA
	CE210883_7794	211022	210884	NA	52	42	47		NA	NA
	CE21092_5447	21231	21093	NA	169	167	168		NA	NA
	CE211020_285	211159	211021	NA	2	0	1		NA	NA
	CE211027_286	211166	211028	NA	7	8	7.5		NA	NA
	CE2111_911	2250	2112	Other secreted protein	38	36	37		NA	NA
	CE211171_6414	211310	211172	NA	237	292	264.5		NA	NA
	CE211183_1154	211322	211184	NA	61	68	64.5		NA	NA
	CE211282_678	211421	211283	NA	8	47	27.5		NA	NA
	CE211285_9965	211424	211286	NA	729	460	594.5		NA	NA
	CE211352_263	211491	211353	NA	3	8	5.5		NA	NA
	CE211364_4099	211503	211365	Peptidase	465	124	294.5		NA	NA
	CE211373_461	211512	211374	NA	2	9	5.5		NA	NA
	CE211397_290	211536	211398	NA	12	20	16		NA	NA
	CE211448_3079	211587	211449	NA	59	44	51.5		NA	NA
	CE211472_4336	211611	211473	NA	501	681	591		NA	NA
	CE211475_1005	211614	211476	NA	127	69	98		NA	NA
	CE211517_2822	211656	211518	NA	6	8	7		NA	NA
	CE211660_1996	211799	211661	Lipase	64	7	35.5		NA	NA
	CE211736_1114	211875	211737	NA	505	437	471		NA	NA
	CE21175_362	21314	21176	CAZyme	6	6	6		NA	NA
	CE211808_580	211947	211809	NA	11	7	9		NA	NA
	CE211842_468	211981	211843	NA	12	8	10		NA	NA
	CE211914_9715	212053	211915	NA	298	537	417.5		NA	NA
	CE21217_352	21356	21218	NA	35	51	43		NA	NA
	CE212329_1568	212468	212330	Peptidase	59	45	52		5.33909	4.94448
	CE212358_949	212497	212359	NA	53	54	53.5		NA	NA
	CE212371_1054	212510	212372	NA	14	14	14		NA	NA
	CE212393_2157	212532	212394	NA	63	35	49		NA	NA
	CE212437_5668	212576	212438	Other secreted protein	171	233	202		NA	NA
	CE212451_816	212590	212452	NA	27	39	33		NA	NA
	CE212593_788	212732	212594	NA	13	16	14.5		NA	NA
	CE212644_222	212783	212645	NA	0	0	0		NA	NA
	CE212649_1052	212788	212650	Peptidase	2	8	5		NA	NA
	CE212745_829	212884	212746	NA	7	17	12		NA	NA
	CE212798_1133	212937	212799	NA	123	132	127.5		NA	NA
	CE212910_6381	213049	212911	NA	24	44	34		NA	NA
	CE212970_3843	213109	212971	NA	6	16	11		NA	NA
	CE213572_9654	213711	213573	NA	136	200	168		NA	NA
	CE21366_1742	21505	21367	NA	23	52	37.5		NA	NA
	CE213970_3192	214109	213971	NA	45	139	92		NA	NA
	CE214299_6312	214438	214300	NA	455	428	441.5		NA	NA
	CE214336_52	214475	214337	NA	1	0	0.5		NA	NA
	CE214442_421	214581	214443	NA	18	25	21.5		NA	NA
	CE214457_1591	214596	214458	NA	75	79	77		NA	NA
	CE214599_87	214738	214600	NA	4	4	4		NA	NA
	CE215096_321	215235	215097	NA	13	4	8.5		NA	NA
	CE215224_4597	215363	215225	NA	240	176	208		NA	NA
	CE215363_641	215502	215364	NA	20	7	13.5		NA	NA
	CE215442_3603	215581	215443	NA	148	102	125		NA	NA
	CE215505_11669	215644	215506	NA	467	529	498		NA	NA
	CE215582_3747	215721	215583	NA	191	609	400		NA	NA
	CE215744_35	215883	215745	NA	0	2	1		NA	NA
	CE215748_848	215887	215749	NA	19	29	24		NA	NA
	CE215808_3626	215947	215809	Other secreted protein	193	281	237		NA	NA
	CE215864_12068	216003	215865	NA	3110	2327	2718.5		NA	NA
	CE215943_670	216082	215944	NA	14	8	11		NA	NA
	CE21597_208	21736	21598	NA	18	8	13		NA	NA
	CE216004_13163	216143	216005	NA	416	259	337.5		NA	NA
	CE216062_805	216201	216063	NA	4	8	6		NA	NA
	CE216365_4612	216504	216366	NA	321	270	295.5		NA	NA
	CE216487_428	216626	216488	NA	49	14	31.5		NA	NA
	CE216489_1094	216628	216490	NA	104	148	126		NA	NA
	CE216598_32882	216737	216599	NA	6134	5121	5627.5		NA	NA
	CE216601_3348	216740	216602	NA	77	124	100.5		NA	NA
	CE216617_5208	216756	216618	NA	237	369	303		NA	NA
	CE216763_16878	216902	216764	NA	1012	2865	1938.5		NA	NA
	CE217035_1800	217174	217036	NA	147	199	173		NA	NA
	CE217162_4865	217301	217163	NA	89	130	109.5		NA	NA
	CE217243_12757	217382	217244	NA	566	253	409.5		NA	NA
	CE217252_31	217391	217253	NA	0	0	0		NA	NA
	CE217254_119	217393	217255	NA	6	0	3		NA	NA
	CE217267_4431	217406	217268	NA	107	117	112		NA	NA
	CE217292_191	217431	217293	NA	0	4	2		NA	NA
	CE217296_1067	217435	217297	Peptidase	15	11	13		NA	NA
	CE217356_55	217495	217357	NA	2	5	3.5		NA	NA
	CE217488_1090	217627	217489	NA	46	55	50.5		NA	NA
	CE217566_7586	217705	217567	NA	412	360	386		NA	NA
	CE21762_202	21901	21763	NA	2	0	1		NA	NA
	CE217727_6970	217866	217728	NA	433	815	624		NA	NA
	CE217743_467	217882	217744	NA	4	12	8		NA	NA
	CE217746_24184	217885	217747	NA	969	1743	1356		NA	NA
	CE217754_527	217893	217755	NA	0	4	2		NA	NA
	CE217823_203	217962	217824	NA	0	0	0		NA	NA
	CE217844_306	217983	217845	NA	0	8	4		NA	NA
	CE217907_619	218046	217908	NA	0	2	1		NA	NA
	CE217954_3369	218093	217955	NA	84	74	79		NA	NA
	CE218028_186	218167	218029	NA	4	10	7		NA	NA
	CE218262_3893	218401	218263	NA	603	345	474		NA	NA
	CE218566_1084	218705	218567	NA	52	41	46.5		NA	NA
	CE218615_4919	218754	218616	NA	25	49	37		NA	NA
	CE218656_6813	218795	218657	NA	69	71	70		NA	NA
	CE218779_12970	218918	218780	NA	545	591	568		NA	NA
	CE218802_3488	218941	218803	Peptidase	99	119	109		NA	NA
	CE218808_13351	218947	218809	NA	463	405	434		NA	NA
	CE218872_76	219011	218873	NA	2	0	1		NA	NA
	CE21889_1203	22028	21890	NA	86	123	104.5		NA	NA
	CE218939_1345	219078	218940	NA	22	17	19.5		NA	NA
	CE219039_6	219178	219040	NA	2	17	9.5		NA	NA
	CE21904_835	22043	21905	NA	21	22	21.5		NA	NA
	CE219040_11	219179	219041	NA	0	4	2		NA	NA
	CE219083_7545	219222	219084	NA	178	108	143		NA	NA
	CE21930_25	22069	21931	NA	0	0	0		NA	NA
	CE219366_3707	219505	219367	CAZyme	142	114	128		NA	NA
	CE219382_888	219521	219383	Peptidase	24	22	23		NA	NA
	CE219549_5529	219688	219550	Peptidase	66	92	79		NA	NA
	CE219574_1335	219713	219575	Other secreted protein	1188	648	918		NA	NA
	CE219583_1124	219722	219584	NA	37	29	33		NA	NA
	CE219658_234	219797	219659	NA	10	12	11		NA	NA
	CE219931_442	220070	219932	NA	34	32	33		NA	NA
	CE220050_1174	220189	220051	NA	45	51	48		NA	NA
	CE220053_2795	220192	220054	NA	56	91	73.5		NA	NA
	CE220065_1532	220204	220066	NA	30	21	25.5		NA	NA
	CE22010_8964	22149	22011	NA	243	145	194		NA	NA
	CE220112_6068	220251	220113	Peptidase	164	203	183.5		NA	NA
	CE220208_122	220347	220209	NA	24	14	19		NA	NA
	CE22036_743	22175	22037	CAZyme	2	4	3		NA	NA
	CE220529_209	220668	220530	NA	0	3	1.5		NA	NA
	CE22057_554	22196	22058	NA	33	6	19.5		NA	NA
	CE220612_266	220751	220613	NA	8	10	9		NA	NA
	CE220626_545	220765	220627	NA	27	38	32.5		NA	NA
	CE220627_23824	220766	220628	NA	963	1171	1067		NA	NA
	CE220745_7107	220884	220746	NA	156	178	167		NA	NA
	CE22075_378	22214	22076	NA	4	13	8.5		NA	NA
	CE22076_4310	22215	22077	NA	145	153	149		NA	NA
	CE220851_24344	220990	220852	NA	428	302	365		NA	NA
	CE220853_687	220992	220854	NA	0	2	1		NA	NA
	CE220983_119	221122	220984	NA	2	2	2		NA	NA
	CE220984_98	221123	220985	NA	0	4	2		NA	NA
	CE221002_120	221141	221003	NA	4	0	2		NA	NA
	CE221013_534	221152	221014	NA	4	22	13		NA	NA
	CE221033_403	221172	221034	NA	4	0	2		NA	NA
	CE221136_4126	221275	221137	NA	522	419	470.5		NA	NA
	CE221191_4772	221330	221192	NA	188	156	172		NA	NA
	CE221247_7012	221386	221248	NA	734	675	704.5		NA	NA
	CE221568_46892	221707	221569	NA	6326	5459	5892.5		NA	NA
	CE222078_71	222217	222079	NA	7	3	5		NA	NA
	CE222099_48	222238	222100	NA	0	0	0		NA	NA
	CE222166_26319	222305	222167	NA	47	6	26.5		NA	NA
	CE22221_552	22360	22222	NA	295	53	174		NA	NA
	CE222229_252	222368	222230	NA	73	42	57.5		NA	NA
	CE222245_3948	222384	222246	NA	217	199	208		NA	NA
	CE222248_91	222387	222249	NA	12	23	17.5		NA	NA
	CE222251_2589	222390	222252	NA	227	475	351		NA	NA
	CE222316_166	222455	222317	NA	80	89	84.5		NA	NA
	CE222440_941	222579	222441	NA	699	282	490.5		NA	NA
	CE222488_3139	222627	222489	NA	0	4	2		NA	NA
	CE22259_21763	22398	22260	NA	2985	1721	2353		NA	NA
	CE222590_8598	222729	222591	NA	129	94	111.5		3.08146	3.716
	CE222604_92	222743	222605	NA	2	2	2		NA	NA
	CE222796_13261	222935	222797	NA	166	211	188.5		NA	NA
	CE222802_2088	222941	222803	NA	44	53	48.5		NA	NA
	CE222868_3047	223007	222869	NA	126	177	151.5		NA	NA
	CE222872_6946	223011	222873	NA	184	154	169		NA	NA
	CE222905_507	223044	222906	NA	20	53	36.5		NA	NA
	CE223099_143	223238	223100	CAZyme	12	12	12		NA	NA
	CE223209_113	223348	223210	NA	9	11	10		NA	NA
	CE223210_1122	223349	223211	NA	28	22	25		NA	NA
	CE223244_350	223383	223245	NA	10	12	11		NA	NA
	CE223502_1464	223641	223503	NA	115	86	100.5		NA	NA
	CE223557_185	223696	223558	NA	4	4	4		NA	NA
	CE223561_1017	223700	223562	NA	44	79	61.5		NA	NA
	CE223574_9218	223713	223575	NA	302	338	320		NA	NA
	CE223642_1464	223781	223643	NA	41	78	59.5		NA	NA
	CE223693_68	223832	223694	NA	2	9	5.5		NA	NA
	CE223694_20	223833	223695	NA	11	6	8.5		NA	NA
	CE22374_38072	22513	22375	NA	2088	754	1421		NA	NA
	CE223878_25008	224017	223879	NA	925	680	802.5		NA	NA
	CE224020_347	224159	224021	NA	2	2	2		NA	NA
	CE224102_6076	224241	224103	NA	300	420	360		NA	NA
	CE224175_87	224314	224176	NA	0	0	0		NA	NA
	CE224239_948	224378	224240	NA	22	14	18		NA	NA
	CE224315_2928	224454	224316	NA	245	115	180		NA	NA
	CE224328_3580	224467	224329	NA	134	135	134.5		NA	NA
	CE224534_3478	224673	224535	Secondary metabolism	231	309	270		NA	NA
	CE224541_2943	224680	224542	NA	324	394	359		NA	NA
	CE226832_97595	226971	226833	NA	555	226	390.5		-0.159942	2.44825
	CE227298_4091	227437	227299	NA	383	204	293.5		NA	NA
	CE227327_213	227466	227328	NA	0	8	4		NA	NA
	CE227383_3554	227522	227384	NA	183	202	192.5		NA	NA
	CE227424_16578	227563	227425	NA	1068	1383	1225.5		NA	NA
	CE227449_194	227588	227450	NA	0	4	2		NA	NA
	CE227546_6019	227685	227547	NA	129	188	158.5		NA	NA
	CE227698_1103	227837	227699	NA	20	17	18.5		NA	NA
	CE227699_61009	227838	227700	NA	584	304	444		NA	NA
	CE227774_226	227913	227775	NA	13	19	16		NA	NA
	CE227968_4402	228107	227969	NA	8	2	5		NA	NA
	CE22816_1240	22955	22817	NA	4	8	6		NA	NA
	CE228302_2893	228441	228303	NA	44	37	40.5		NA	NA
	CE22834_5285	22973	22835	NA	161	330	245.5		NA	NA
	CE228486_2139	228625	228487	NA	16	29	22.5		NA	NA
	CE228821_56	228960	228822	NA	0	0	0		NA	NA
	CE22883_6758	23022	22884	Other secreted protein	754	477	615.5		NA	NA
	CE22906_1184	23045	22907	NA	76	79	77.5		NA	NA
	CE22918_5116	23057	22919	NA	781	337	559		NA	NA
	CE229185_3136	229324	229186	NA	16	16	16		NA	NA
	CE22919_2490	23058	22920	NA	368	226	297		NA	NA
	CE22921_1200	23060	22922	NA	26	15	20.5		NA	NA
	CE229298_2917	229437	229299	NA	207	102	154.5		NA	NA
	CE229380_12	229519	229381	Other secreted protein	0	2	1		NA	NA
	CE229386_1485	229525	229387	NA	73	104	88.5		NA	NA
	CE229418_1777	229557	229419	NA	58	77	67.5		NA	NA
	CE229481_28833	229620	229482	NA	6784	3332	5058		NA	NA
	CE229489_582	229628	229490	NA	8	2	5		NA	NA
	CE229546_623	229685	229547	NA	4	85	44.5		NA	NA
	CE229547_5732	229686	229548	NA	106	399	252.5		NA	NA
	CE229651_11998	229790	229652	NA	451	333	392		NA	NA
	CE229676_417	229815	229677	NA	30	48	39		NA	NA
	CE229691_116	229830	229692	NA	11	12	11.5		NA	NA
	CE229801_13076	229940	229802	NA	535	383	459		NA	NA
	CE230_2170	369	231	CAZyme	61	104	82.5		NA	NA
	CE230066_10917	230205	230067	NA	250	168	209		NA	NA
	CE230152_15729	230291	230153	NA	624	393	508.5		NA	NA
	CE230153_183	230292	230154	NA	35	53	44		NA	NA
	CE23021_10110	23160	23022	NA	724	467	595.5		NA	NA
	CE23022_19772	23161	23023	NA	427	379	403		NA	NA
	CE230287_1307	230426	230288	NA	8	34	21		NA	NA
	CE230559_2324	230698	230560	NA	68	106	87		NA	NA
	CE230616_8544	230755	230617	NA	271	386	328.5		NA	NA
	CE230750_9615	230889	230751	NA	2	2	2		NA	NA
	CE230803_1122	230942	230804	NA	21	30	25.5		NA	NA
	CE230815_5092	230954	230816	NA	298	287	292.5		NA	NA
	CE230933_9919	231072	230934	NA	513	846	679.5		NA	NA
	CE231034_325	231173	231035	CAZyme	2	17	9.5		NA	NA
	CE231038_1530	231177	231039	NA	84	154	119		NA	NA
	CE231123_278	231262	231124	NA	6	18	12		NA	NA
	CE231124_117	231263	231125	NA	2	0	1		NA	NA
	CE231129_8716	231268	231130	NA	381	1435	908		NA	NA
	CE231269_2250	231408	231270	NA	172	362	267		NA	NA
	CE231270_309	231409	231271	Other secreted protein	9	6	7.5		NA	NA
	CE231284_826	231423	231285	NA	336	455	395.5		NA	NA
	CE231306_878	231445	231307	NA	8	4	6		NA	NA
	CE231308_38	231447	231309	NA	0	2	1		NA	NA
	CE231315_1374	231454	231316	CAZyme	4	4	4		NA	NA
	CE231327_1589	231466	231328	NA	11	14	12.5		NA	NA
	CE231328_1636	231467	231329	CAZyme	52	50	51		NA	NA
	CE231372_971	231511	231373	NA	44	30	37		NA	NA
	CE231397_409	231536	231398	NA	12	16	14		NA	NA
	CE231508_731	231647	231509	NA	37	25	31		NA	NA
	CE231553_6035	231692	231554	NA	959	585	772		NA	NA
	CE231874_599	232013	231875	NA	6	61	33.5		NA	NA
	CE231964_8652	232103	231965	NA	507	1220	863.5		NA	NA
	CE231968_4676	232107	231969	NA	173	159	166		NA	NA
	CE231975_914	232114	231976	NA	45	29	37		NA	NA
	CE232232_382	232371	232233	NA	7	1	4		NA	NA
	CE232358_3266	232497	232359	NA	235	307	271		NA	NA
	CE232379_1223	232518	232380	NA	209	124	166.5		NA	NA
	CE232473_949	232612	232474	NA	44	19	31.5		NA	NA
	CE232529_1013	232668	232530	NA	15	14	14.5		NA	NA
	CE232533_203	232672	232534	Other secreted protein	2	5	3.5		NA	NA
	CE232538_78	232677	232539	NA	2	11	6.5		NA	NA
	CE232550_722	232689	232551	NA	85	60	72.5		NA	NA
	CE232552_7335	232691	232553	NA	194	363	278.5		NA	NA
	CE232554_597	232693	232555	NA	18	5	11.5		NA	NA
	CE232555_3011	232694	232556	NA	2367	1968	2167.5		NA	NA
	CE232611_780	232750	232612	Other secreted protein	35	22	28.5		NA	NA
	CE232662_104	232801	232663	NA	10	2	6		NA	NA
	CE232676_4915	232815	232677	Other secreted protein	186	591	388.5		NA	NA
	CE232749_54	232888	232750	NA	2	6	4		NA	NA
	CE232777_23	232916	232778	NA	1	3	2		NA	NA
	CE23329_15392	23468	23330	CAZyme	1168	2338	1753		1.16993	1.71704
	CE233301_54457	233440	233302	NA	4148	3561	3854.5		NA	NA
	CE233357_646	233496	233358	NA	14	17	15.5		NA	NA
	CE233505_245	233644	233506	NA	4	4	4		NA	NA
	CE23356_22231	23495	23357	NA	644	1389	1016.5		NA	NA
	CE23357_1328	23496	23358	NA	48	61	54.5		NA	NA
	CE23364_816	23503	23365	CAZyme	7170	2421	4795.5		NA	NA
	CE233702_356	233841	233703	NA	1	0	0.5		NA	NA
	CE233803_67836	233942	233804	NA	9770	9333	9551.5		-0.784664	-1.1566
	CE23381_671	23520	23382	NA	51	71	61		NA	NA
	CE234022_1357	234161	234023	NA	6	5	5.5		NA	NA
	CE234147_1320	234286	234148	NA	72	50	61		NA	NA
	CE234349_1596	234488	234350	NA	131	40	85.5		NA	NA
	CE234377_198	234516	234378	NA	8	10	9		NA	NA
	CE234524_814	234663	234525	NA	77	16	46.5		NA	NA
	CE234906_1242	235045	234907	NA	1	4	2.5		NA	NA
	CE234959_215	235098	234960	NA	20	8	14		NA	NA
	CE235015_3908	235154	235016	NA	339	290	314.5		NA	NA
	CE235073_2741	235212	235074	NA	430	218	324		NA	NA
	CE235214_2555	235353	235215	NA	186	183	184.5		NA	NA
	CE235359_618	235498	235360	NA	16	10	13		NA	NA
	CE235361_1288	235500	235362	NA	44	66	55		NA	NA
	CE235365_935	235504	235366	NA	23	61	42		NA	NA
	CE235395_945	235534	235396	NA	20	41	30.5		NA	NA
	CE235424_3333	235563	235425	NA	29	34	31.5		NA	NA
	CE235515_3074	235654	235516	NA	56	69	62.5		NA	NA
	CE235526_7799	235665	235527	NA	355	396	375.5		NA	NA
	CE235581_187	235720	235582	Other secreted protein	0	12	6		NA	NA
	CE235598_5324	235737	235599	NA	125	168	146.5		NA	NA
	CE235644_16116	235783	235645	NA	486	320	403		NA	NA
	CE235654_490	235793	235655	Other secreted protein	11	13	12		NA	NA
	CE235658_2084	235797	235659	NA	90	59	74.5		NA	NA
	CE235698_145	235837	235699	NA	3	4	3.5		NA	NA
	CE235699_1146	235838	235700	NA	72	47	59.5		NA	NA
	CE235888_136	236027	235889	NA	6	1	3.5		NA	NA
	CE235921_1044	236060	235922	NA	29	37	33		NA	NA
	CE235927_1272	236066	235928	NA	27	40	33.5		NA	NA
	CE23593_4464	23732	23594	NA	65	47	56		NA	NA
	CE235951_11487	236090	235952	CAZyme	223	156	189.5		NA	NA
	CE236048_4954	236187	236049	NA	150	139	144.5		NA	NA
	CE236153_1501	236292	236154	NA	3	0	1.5		NA	NA
	CE236192_11091	236331	236193	NA	94	34	64		NA	NA
	CE23624_7355	23763	23625	NA	474	475	474.5		NA	NA
	CE236320_447	236459	236321	NA	109	195	152		NA	NA
	CE23635_15883	23774	23636	NA	1056	665	860.5		NA	NA
	CE236353_21021	236492	236354	NA	280	457	368.5		NA	NA
	CE236362_437	236501	236363	NA	12	10	11		NA	NA
	CE236384_7014	236523	236385	Other secreted protein	46	51	48.5		NA	NA
	CE236387_1893	236526	236388	NA	24	16	20		NA	NA
	CE236535_608	236674	236536	NA	13	12	12.5		NA	NA
	CE236542_2289	236681	236543	NA	51	87	69		NA	NA
	CE236559_10592	236698	236560	NA	10	2	6		NA	NA
	CE236579_7320	236718	236580	NA	13	8	10.5		NA	NA
	CE236680_411	236819	236681	Other secreted protein	58	172	115		NA	NA
	CE236694_9280	236833	236695	NA	484	469	476.5		NA	NA
	CE236749_2958	236888	236750	CAZyme	160	179	169.5		NA	NA
	CE236805_3615	236944	236806	NA	80	88	84		NA	NA
	CE236913_1649	237052	236914	NA	53	55	54		NA	NA
	CE236919_296	237058	236920	NA	12	10	11		NA	NA
	CE237197_14994	237336	237198	NA	411	495	453		NA	NA
	CE237212_7495	237351	237213	NA	359	351	355		NA	NA
	CE237301_1066	237440	237302	NA	6	12	9		NA	NA
	CE23741_296	23880	23742	NA	17	6	11.5		NA	NA
	CE237454_1603	237593	237455	NA	137	148	142.5		NA	NA
	CE237668_855	237807	237669	NA	2	1	1.5		NA	NA
	CE237811_4776	237950	237812	NA	45	100	72.5		NA	NA
	CE237823_496	237962	237824	Peptidase	0	0	0		NA	NA
	CE237894_19517	238033	237895	NA	834	376	605		NA	NA
	CE237934_378	238073	237935	NA	0	0	0		NA	NA
	CE237964_107453	238103	237965	NA	2863	3395	3129		NA	NA
	CE23813_17514	23952	23814	NA	666	825	745.5		NA	NA
	CE238557_9460	238696	238558	NA	0	12	6		NA	NA
	CE23886_96	24025	23887	NA	10	8	9		NA	NA
	CE238881_3614	239020	238882	NA	325	308	316.5		NA	NA
	CE238906_510	239045	238907	NA	19	10	14.5		NA	NA
	CE238975_4069	239114	238976	Other secreted protein	122	39	80.5		NA	NA
	CE23906_10822	24045	23907	NA	235	185	210		NA	NA
	CE239240_18501	239379	239241	NA	65	28	46.5		NA	NA
	CE239287_10699	239426	239288	NA	195	192	193.5		NA	NA
	CE239329_3499	239468	239330	Peptidase	8	2	5		NA	NA
	CE239420_9035	239559	239421	NA	506	571	538.5		NA	NA
	CE239465_259	239604	239466	NA	2	11	6.5		NA	NA
	CE239510_2038	239649	239511	NA	464	170	317		NA	NA
	CE239628_19834	239767	239629	NA	468	500	484		NA	NA
	CE239638_1975	239777	239639	NA	20	30	25		NA	NA
	CE239704_7138	239843	239705	NA	69	398	233.5		NA	NA
	CE239750_2733	239889	239751	NA	128	88	108		NA	NA
	CE239850_4745	239989	239851	NA	316	341	328.5		NA	NA
	CE239913_1509	240052	239914	NA	556	278	417		NA	NA
	CE239928_242	240067	239929	NA	31	56	43.5		NA	NA
	CE239943_17	240082	239944	NA	0	0	0		NA	NA
	CE240080_1989	240219	240081	NA	57	66	61.5		NA	NA
	CE240091_723	240230	240092	NA	46	68	57		NA	NA
	CE240182_5175	240321	240183	NA	8	2	5		NA	NA
	CE240272_830	240411	240273	Other secreted protein	4	2	3		NA	NA
	CE240289_3302	240428	240290	NA	94	61	77.5		NA	NA
	CE240356_66	240495	240357	NA	2	8	5		NA	NA
	CE24050_1374	24189	24051	NA	6	10	8		NA	NA
	CE240544_90	240683	240545	NA	3	0	1.5		NA	NA
	CE240581_106	240720	240582	NA	2	9	5.5		NA	NA
	CE240588_167	240727	240589	NA	8	8	8		NA	NA
	CE240590_384	240729	240591	NA	21	34	27.5		NA	NA
	CE240609_167	240748	240610	NA	0	4	2		NA	NA
	CE240612_399	240751	240613	Other secreted protein	36	13	24.5		NA	NA
	CE240614_56	240753	240615	NA	4	2	3		NA	NA
	CE240621_93	240760	240622	NA	0	0	0		NA	NA
	CE240625_6807	240764	240626	CAZyme	353	211	282		NA	NA
	CE240666_22442	240805	240667	NA	2080	3760	2920		NA	NA
	CE240708_277	240847	240709	NA	2	6	4		NA	NA
	CE240760_30448	240899	240761	NA	1157	820	988.5		NA	NA
	CE240780_516	240919	240781	NA	19	22	20.5		NA	NA
	CE240781_591	240920	240782	NA	28	42	35		NA	NA
	CE240790_628	240929	240791	NA	63	68	65.5		NA	NA
	CE240878_483	241017	240879	NA	0	14	7		NA	NA
	CE240984_246	241123	240985	NA	2	5	3.5		NA	NA
	CE241100_5232	241239	241101	NA	204	227	215.5		NA	NA
	CE241227_140	241366	241228	NA	0	3	1.5		NA	NA
	CE241228_60	241367	241229	NA	0	4	2		NA	NA
	CE241331_2235	241470	241332	NA	70	169	119.5		NA	NA
	CE241358_2980	241497	241359	NA	565	354	459.5		NA	NA
	CE241363_6016	241502	241364	NA	666	612	639		NA	NA
	CE241369_6656	241508	241370	NA	101	117	109		NA	NA
	CE241584_10601	241723	241585	NA	52	151	101.5		NA	NA
	CE241699_8173	241838	241700	NA	185	199	192		NA	NA
	CE242056_1445	242195	242057	NA	61	59	60		NA	NA
	CE24206_13144	24345	24207	Other secreted protein	1135	195	665		1.36076	2.04138
	CE242280_4312	242419	242281	NA	440	620	530		NA	NA
	CE242350_563	242489	242351	NA	12	13	12.5		NA	NA
	CE242351_17188	242490	242352	CAZyme	1786	1430	1608		NA	NA
	CE242352_99	242491	242353	NA	14	6	10		NA	NA
	CE242395_362	242534	242396	NA	15	43	29		NA	NA
	CE242420_83	242559	242421	NA	14	2	8		NA	NA
	CE242458_702	242597	242459	NA	55	29	42		NA	NA
	CE242864_835	243003	242865	NA	21	51	36		NA	NA
	CE242957_2648	243096	242958	NA	78	18	48		NA	NA
	CE243207_16	243346	243208	NA	0	0	0		NA	NA
	CE243315_1815	243454	243316	Other secreted protein	258	241	249.5		3.95851	4.90577
	CE243337_3116	243476	243338	NA	84	101	92.5		NA	NA
	CE243414_760	243553	243415	NA	46	19	32.5		NA	NA
	CE24346_2035	24485	24347	NA	17	42	29.5		NA	NA
	CE243478_260	243617	243479	Other secreted protein	0	0	0		NA	NA
	CE243522_17	243661	243523	NA	0	0	0		NA	NA
	CE243529_1475	243668	243530	NA	64	78	71		NA	NA
	CE243531_2572	243670	243532	Other secreted protein	47	38	42.5		NA	NA
	CE243606_636	243745	243607	NA	5	21	13		NA	NA
	CE243609_20	243748	243610	NA	5	8	6.5		NA	NA
	CE243643_6799	243782	243644	NA	685	1268	976.5		NA	NA
	CE243751_2964	243890	243752	NA	22	8	15		NA	NA
	CE243904_2789	244043	243905	NA	303	253	278		NA	NA
	CE243912_850	244051	243913	NA	41	42	41.5		NA	NA
	CE243971_2232	244110	243972	NA	91	89	90		NA	NA
	CE244064_14870	244203	244065	NA	603	639	621		NA	NA
	CE244165_381	244304	244166	NA	18	25	21.5		NA	NA
	CE244176_521	244315	244177	NA	31	53	42		NA	NA
	CE244194_5642	244333	244195	NA	219	248	233.5		NA	NA
	CE244243_8958	244382	244244	Other secreted protein	598	401	499.5		NA	NA
	CE244267_6726	244406	244268	Peptidase	506	747	626.5		NA	NA
	CE244329_16653	244468	244330	NA	2318	988	1653		NA	NA
	CE244378_1478	244517	244379	Other secreted protein	4	6	5		NA	NA
	CE244498_1606	244637	244499	NA	134	108	121		NA	NA
	CE244778_2336	244917	244779	Peptidase	42	35	38.5		NA	NA
	CE244840_57051	244979	244841	NA	1724	1429	1576.5		NA	NA
	CE245365_9274	245504	245366	NA	99	523	311		NA	NA
	CE245788_10548	245927	245789	Peptidase	634	5597	3115.5		NA	NA
	CE245813_12150	245952	245814	NA	308	677	492.5		NA	NA
	CE24589_1307	24728	24590	NA	5	7	6		NA	NA
	CE246092_473	246231	246093	NA	7	20	13.5		NA	NA
	CE246096_3538	246235	246097	NA	495	997	746		NA	NA
	CE246144_6023	246283	246145	NA	117	75	96		NA	NA
	CE246343_900	246482	246344	NA	12	8	10		NA	NA
	CE246372_235	246511	246373	NA	2	2	2		NA	NA
	CE246462_46	246601	246463	NA	0	0	0		NA	NA
	CE246584_11607	246723	246585	NA	531	352	441.5		NA	NA
	CE246592_1883	246731	246593	NA	33	40	36.5		NA	NA
	CE246768_498	246907	246769	NA	16	40	28		NA	NA
	CE246854_4694	246993	246855	NA	53	48	50.5		NA	NA
	CE246886_7398	247025	246887	NA	1063	755	909		NA	NA
	CE247143_11712	247282	247144	NA	319	620	469.5		NA	NA
	CE247147_655	247286	247148	NA	22	34	28		NA	NA
	CE247190_28	247329	247191	NA	2	6	4		NA	NA
	CE247199_26484	247338	247200	NA	1108	1417	1262.5		NA	NA
	CE247226_2234	247365	247227	Peptidase	144	125	134.5		NA	NA
	CE247294_606	247433	247295	NA	4	13	8.5		NA	NA
	CE247336_13951	247475	247337	NA	416	436	426		NA	NA
	CE247495_43201	247634	247496	NA	2245	1992	2118.5		NA	NA
	CE247879_15464	248018	247880	NA	1231	1387	1309		NA	NA
	CE247927_5069	248066	247928	NA	504	471	487.5		NA	NA
	CE247955_1351	248094	247956	NA	94	139	116.5		NA	NA
	CE248052_559	248191	248053	NA	9697	964	5330.5		NA	NA
	CE248066_1003	248205	248067	NA	10	16	13		NA	NA
	CE248072_1495	248211	248073	NA	244	194	219		NA	NA
	CE248175_39325	248314	248176	NA	1351	1300	1325.5		NA	NA
	CE248185_70	248324	248186	NA	1	0	0.5		NA	NA
	CE248189_519	248328	248190	NA	33	18	25.5		NA	NA
	CE248190_166	248329	248191	NA	0	10	5		NA	NA
	CE248276_2963	248415	248277	NA	71	79	75		NA	NA
	CE248293_44453	248432	248294	NA	72	55	63.5		NA	NA
	CE248296_648	248435	248297	NA	13	37	25		NA	NA
	CE248307_440	248446	248308	NA	0	1	0.5		NA	NA
	CE248465_244	248604	248466	Other secreted protein	1	2	1.5		NA	NA
	CE248624_11134	248763	248625	Peptidase	12945	10286	11615.5		-1.48628	-3.05282
	CE248641_5475	248780	248642	NA	3601	2829	3215		NA	NA
	CE248658_1824	248797	248659	NA	35	52	43.5		NA	NA
	CE248745_504	248884	248746	NA	8	11	9.5		NA	NA
	CE248768_8818	248907	248769	NA	80	122	101		NA	NA
	CE248809_564	248948	248810	NA	6	31	18.5		NA	NA
	CE248919_25533	249058	248920	NA	737	637	687		NA	NA
	CE249011_21862	249150	249012	NA	216	155	185.5		NA	NA
	CE249080_7374	249219	249081	CAZyme	1237	613	925		NA	NA
	CE249249_2939	249388	249250	NA	30	20	25		NA	NA
	CE249357_100502	249496	249358	NA	2206	1723	1964.5		1.03961	2.29844
	CE24961_5784	25100	24962	NA	477	719	598		NA	NA
	CE249630_52	249769	249631	NA	0	0	0		NA	NA
	CE249643_1827	249782	249644	NA	59	55	57		NA	NA
	CE249677_396	249816	249678	NA	31	20	25.5		NA	NA
	CE249691_2053	249830	249692	NA	94	142	118		NA	NA
	CE249722_7317	249861	249723	NA	1234	863	1048.5		NA	NA
	CE249832_56	249971	249833	NA	0	0	0		NA	NA
	CE249991_571	250130	249992	NA	7	8	7.5		NA	NA
	CE250045_24	250184	250046	NA	0	0	0		NA	NA
	CE250095_1338	250234	250096	NA	7	6	6.5		NA	NA
	CE250161_7210	250300	250162	NA	0	4	2		NA	NA
	CE25030_1061	25169	25031	NA	8	10	9		NA	NA
	CE250324_5166	250463	250325	NA	299	582	440.5		NA	NA
	CE250478_550	250617	250479	NA	60	178	119		NA	NA
	CE2505_933	2644	2506	NA	16	31	23.5		NA	NA
	CE250562_10491	250701	250563	NA	1192	346	769		NA	NA
	CE250684_224	250823	250685	NA	6	4	5		NA	NA
	CE250747_43	250886	250748	NA	6	2	4		NA	NA
	CE250859_614	250998	250860	NA	4	4	4		NA	NA
	CE250964_885	251103	250965	NA	88	75	81.5		NA	NA
	CE251139_14196	251278	251140	NA	85	50	67.5		NA	NA
	CE251229_1230	251368	251230	NA	32	22	27		NA	NA
	CE251300_18822	251439	251301	NA	3617	3080	3348.5		-2.25181	-1.59401
	CE251301_3056	251440	251302	NA	114	262	188		NA	NA
	CE25134_1587	25273	25135	NA	29	27	28		NA	NA
	CE251371_50831	251510	251372	NA	2446	2298	2372		NA	NA
	CE251399_4258	251538	251400	Other secreted protein	10	27	18.5		NA	NA
	CE251824_336	251963	251825	NA	103	17	60		NA	NA
	CE25210_66	25349	25211	NA	3	2	2.5		NA	NA
	CE252128_916	252267	252129	NA	152	57	104.5		NA	NA
	CE252162_161	252301	252163	Other secreted protein	147	59	103		NA	NA
	CE252220_1477	252359	252221	NA	28	32	30		NA	NA
	CE252238_2578	252377	252239	NA	52	132	92		NA	NA
	CE252241_870	252380	252242	Other secreted protein	17	7	12		NA	NA
	CE25226_11858	25365	25227	NA	278	219	248.5		NA	NA
	CE252294_1710	252433	252295	NA	28	90	59		NA	NA
	CE252392_12344	252531	252393	NA	716	1196	956		NA	NA
	CE252480_436	252619	252481	NA	11	4	7.5		NA	NA
	CE25249_71949	25388	25250	CAZyme	2341	1339	1840		NA	NA
	CE252803_4010	252942	252804	NA	75	30	52.5		NA	NA
	CE252830_1955	252969	252831	NA	19	68	43.5		NA	NA
	CE252884_1128	253023	252885	NA	13	32	22.5		NA	NA
	CE252889_18133	253028	252890	NA	5978	7785	6881.5		NA	NA
	CE252994_4631	253133	252995	Other secreted protein	129	364	246.5		NA	NA
	CE253051_4865	253190	253052	NA	284	207	245.5		3.24648	3.33302
	CE253213_30137	253352	253214	Other secreted protein	1184	1180	1182		NA	NA
	CE253233_6298	253372	253234	NA	140	60	100		NA	NA
	CE253257_6845	253396	253258	NA	178	279	228.5		NA	NA
	CE253334_1308	253473	253335	NA	74	50	62		NA	NA
	CE253453_56	253592	253454	NA	0	0	0		NA	NA
	CE253454_905	253593	253455	NA	7	185	96		NA	NA
	CE253478_37485	253617	253479	NA	596	591	593.5		NA	NA
	CE253549_6	253688	253550	NA	0	0	0		NA	NA
	CE253597_2534	253736	253598	NA	114	107	110.5		NA	NA
	CE253619_181	253758	253620	NA	1	0	0.5		NA	NA
	CE253821_9	253960	253822	NA	0	0	0		NA	NA
	CE253826_4600	253965	253827	NA	674	856	765		NA	NA
	CE253950_551	254089	253951	NA	6	27	16.5		NA	NA
	CE253961_102	254100	253962	NA	2	2	2		NA	NA
	CE254001_724	254140	254002	NA	19	39	29		NA	NA
	CE254047_16	254186	254048	NA	0	0	0		NA	NA
	CE254053_156	254192	254054	NA	4	6	5		NA	NA
	CE254086_130	254225	254087	NA	10	7	8.5		NA	NA
	CE25426_4475	25565	25427	NA	151	47	99		NA	NA
	CE25429_8145	25568	25430	NA	1727	304	1015.5		NA	NA
	CE25430_9	25569	25431	Other secreted protein	2	2	2		NA	NA
	CE254347_378	254486	254348	NA	0	4	2		NA	NA
	CE254407_1710	254546	254408	NA	27	30	28.5		NA	NA
	CE254508_10471	254647	254509	NA	1033	906	969.5		NA	NA
	CE254630_71	254769	254631	NA	0	0	0		NA	NA
	CE254631_108	254770	254632	Other secreted protein	0	2	1		NA	NA
	CE254658_22	254797	254659	NA	2	9	5.5		NA	NA
	CE254684_4679	254823	254685	NA	86	355	220.5		NA	NA
	CE254692_498	254831	254693	Other secreted protein	29	30	29.5		NA	NA
	CE254834_7540	254973	254835	NA	571	398	484.5		NA	NA
	CE254837_5072	254976	254838	NA	44	51	47.5		NA	NA
	CE255022_2727	255161	255023	NA	3319	6722	5020.5		NA	NA
	CE25514_19674	25653	25515	NA	700	506	603		NA	NA
	CE255308_14909	255447	255309	NA	417	533	475		NA	NA
	CE255365_34	255504	255366	NA	6	0	3		NA	NA
	CE255432_4773	255571	255433	NA	244	274	259		NA	NA
	CE255435_13122	255574	255436	NA	426	342	384		NA	NA
	CE255440_6545	255579	255441	NA	413	322	367.5		NA	NA
	CE255693_20339	255832	255694	NA	526	753	639.5		NA	NA
	CE256264_2738	256403	256265	NA	322	103	212.5		NA	NA
	CE256287_4	256426	256288	NA	2	0	1		NA	NA
	CE256408_12577	256547	256409	NA	268	292	280		NA	NA
	CE256467_2240	256606	256468	Other secreted protein	192	178	185		NA	NA
	CE256490_6748	256629	256491	NA	473	233	353		NA	NA
	CE256517_22	256656	256518	NA	0	0	0		NA	NA
	CE256542_135	256681	256543	CAZyme	2	3	2.5		NA	NA
	CE25664_492	25803	25665	NA	7	27	17		NA	NA
	CE25749_42	25888	25750	NA	4	5	4.5		NA	NA
	CE257567_76	257706	257568	NA	0	0	0		NA	NA
	CE257568_3770	257707	257569	CAZyme	307	112	209.5		2.76033	1.95066
	CE257592_24	257731	257593	NA	0	0	0		NA	NA
	CE257650_27	257789	257651	NA	2	0	1		NA	NA
	CE257655_35	257794	257656	NA	0	0	0		NA	NA
	CE25766_149	25905	25767	NA	15	18	16.5		NA	NA
	CE257664_780	257803	257665	NA	70	34	52		NA	NA
	CE257743_781	257882	257744	NA	24	25	24.5		NA	NA
	CE257862_161	258001	257863	Other secreted protein	16	18	17		NA	NA
	CE257948_1683	258087	257949	NA	154	504	329		NA	NA
	CE257971_3	258110	257972	NA	0	0	0		NA	NA
	CE258105_1769	258244	258106	NA	5	20	12.5		NA	NA
	CE258135_620	258274	258136	NA	119	42	80.5		NA	NA
	CE25853_640	25992	25854	NA	13	7	10		NA	NA
	CE258638_2633	258777	258639	NA	191	257	224		NA	NA
	CE25870_176	26009	25871	NA	0	6	3		NA	NA
	CE258717_9728	258856	258718	NA	254	395	324.5		NA	NA
	CE258762_10187	258901	258763	NA	1671	1516	1593.5		NA	NA
	CE259274_629	259413	259275	NA	27	42	34.5		NA	NA
	CE259282_931	259421	259283	NA	37	67	52		NA	NA
	CE25943_6507	26082	25944	CAZyme	2091	803	1447		NA	NA
	CE259800_11996	259939	259801	NA	416	347	381.5		NA	NA
	CE259866_21442	260005	259867	NA	10	14	12		NA	NA
	CE26001_4812	26140	26002	NA	307	425	366		NA	NA
	CE26014_10521	26153	26015	Peptidase	94	166	130		NA	NA
	CE260226_31	260365	260227	NA	4	0	2		NA	NA
	CE260236_28	260375	260237	NA	46	78	62		NA	NA
	CE260292_395	260431	260293	NA	16	9	12.5		NA	NA
	CE26034_4317	26173	26035	NA	104	311	207.5		NA	NA
	CE260347_49	260486	260348	NA	1	0	0.5		NA	NA
	CE260454_270	260593	260455	NA	0	0	0		NA	NA
	CE260548_6637	260687	260549	NA	78	108	93		NA	NA
	CE260723_498	260862	260724	NA	30	4	17		NA	NA
	CE260833_4529	260972	260834	NA	109	229	169		NA	NA
	CE260867_3800	261006	260868	Peptidase	60	25	42.5		NA	NA
	CE260918_11948	261057	260919	NA	348	229	288.5		NA	NA
	CE261113_84	261252	261114	NA	0	6	3		NA	NA
	CE261130_173	261269	261131	NA	3	3	3		NA	NA
	CE261184_4501	261323	261185	NA	191	224	207.5		NA	NA
	CE261214_653	261353	261215	NA	42	14	28		NA	NA
	CE261268_2658	261407	261269	NA	176	384	280		NA	NA
	CE261288_1961	261427	261289	NA	215	231	223		NA	NA
	CE261294_3342	261433	261295	NA	339	342	340.5		NA	NA
	CE261318_5370	261457	261319	NA	394	645	519.5		NA	NA
	CE261376_2667	261515	261377	NA	329	151	240		NA	NA
	CE261377_192	261516	261378	Other secreted protein	38	129	83.5		NA	NA
	CE261478_970	261617	261479	NA	94	21	57.5		NA	NA
	CE261498_899	261637	261499	NA	14	5	9.5		NA	NA
	CE26151_468	26290	26152	Other secreted protein	26	20	23		NA	NA
	CE261596_193	261735	261597	Lipase	8	0	4		NA	NA
	CE261815_649	261954	261816	NA	2	0	1		NA	NA
	CE261861_530	262000	261862	NA	90	3	46.5		NA	NA
	CE261863_2609	262002	261864	NA	119	40	79.5		NA	NA
	CE261909_158	262048	261910	NA	7	3	5		NA	NA
	CE26196_603	26335	26197	NA	363	1556	959.5		NA	NA
	CE261979_2088	262118	261980	NA	173	224	198.5		NA	NA
	CE262175_1299	262314	262176	NA	17	9	13		NA	NA
	CE262245_170	262384	262246	NA	11	2	6.5		NA	NA
	CE262441_1021	262580	262442	NA	56	0	28		NA	NA
	CE262460_143	262599	262461	Other secreted protein	6	2	4		NA	NA
	CE262868_8530	263007	262869	NA	117	210	163.5		NA	NA
	CE26304_807	26443	26305	NA	133	104	118.5		NA	NA
	CE263142_1743	263281	263143	Peptidase	42	29	35.5		NA	NA
	CE263280_9461	263419	263281	NA	22	8	15		NA	NA
	CE263430_358	263569	263431	NA	6	24	15		NA	NA
	CE263706_56	263845	263707	NA	4	0	2		NA	NA
	CE263710_11997	263849	263711	NA	448	386	417		NA	NA
	CE263772_2363	263911	263773	NA	53	146	99.5		NA	NA
	CE263836_193	263975	263837	Other secreted protein	10	85	47.5		NA	NA
	CE26405_1540	26544	26406	NA	21	42	31.5		NA	NA
	CE264239_31385	264378	264240	NA	6	30	18		NA	NA
	CE264371_416	264510	264372	NA	11	16	13.5		NA	NA
	CE264401_66	264540	264402	NA	37	7	22		NA	NA
	CE264509_322	264648	264510	NA	2	6	4		NA	NA
	CE264515_104	264654	264516	NA	4	3	3.5		NA	NA
	CE264545_1745	264684	264546	NA	33	84	58.5		NA	NA
	CE264660_5355	264799	264661	NA	94	156	125		NA	NA
	CE264686_2428	264825	264687	NA	14	14	14		NA	NA
	CE264836_56	264975	264837	NA	0	3	1.5		NA	NA
	CE264846_283	264985	264847	NA	11	11	11		NA	NA
	CE264921_5136	265060	264922	NA	485	904	694.5		NA	NA
	CE264950_11268	265089	264951	NA	256	276	266		NA	NA
	CE264998_6119	265137	264999	NA	121	131	126		NA	NA
	CE265091_62859	265230	265092	NA	1070	563	816.5		NA	NA
	CE265165_14944	265304	265166	NA	101	91	96		NA	NA
	CE265286_12088	265425	265287	NA	582	613	597.5		NA	NA
	CE265302_1019	265441	265303	NA	22	21	21.5		NA	NA
	CE26547_90	26686	26548	NA	0	1	0.5		NA	NA
	CE26555_130	26694	26556	NA	0	0	0		NA	NA
	CE265815_6257	265954	265816	NA	176	161	168.5		NA	NA
	CE265901_3660	266040	265902	NA	274	1152	713		NA	NA
	CE265997_917	266136	265998	NA	0	0	0		NA	NA
	CE266004_4282	266143	266005	NA	73	24	48.5		NA	NA
	CE266106_106	266245	266107	NA	0	2	1		NA	NA
	CE266125_3255	266264	266126	NA	127	109	118		NA	NA
	CE266288_525	266427	266289	NA	2	15	8.5		NA	NA
	CE266473_1624	266612	266474	NA	22	15	18.5		NA	NA
	CE266486_979	266625	266487	NA	27	18	22.5		5.37942	3.76225
	CE266679_625	266818	266680	NA	11	17	14		NA	NA
	CE266783_54	266922	266784	NA	8	2	5		NA	NA
	CE266916_1323	267055	266917	NA	58	265	161.5		NA	NA
	CE267021_1866	267160	267022	NA	2	2	2		NA	NA
	CE267088_582	267227	267089	NA	59	34	46.5		NA	NA
	CE26725_2238	26864	26726	NA	14	15	14.5		NA	NA
	CE267331_6635	267470	267332	NA	129	117	123		NA	NA
	CE267424_3792	267563	267425	NA	514	149	331.5		NA	NA
	CE267486_2872	267625	267487	NA	55	42	48.5		NA	NA
	CE267590_294	267729	267591	NA	0	0	0		NA	NA
	CE267712_7722	267851	267713	NA	9	4	6.5		NA	NA
	CE267799_15	267938	267800	Other secreted protein	0	0	0		NA	NA
	CE267805_93	267944	267806	Peptidase	0	0	0		NA	NA
	CE267831_1818	267970	267832	NA	54	24	39		NA	NA
	CE26788_1626	26927	26789	NA	35	29	32		NA	NA
	CE267934_1672	268073	267935	NA	4	6	5		NA	NA
	CE268062_6700	268201	268063	NA	842	1028	935		NA	NA
	CE268143_173	268282	268144	NA	18	9	13.5		NA	NA
	CE268161_815	268300	268162	NA	65	38	51.5		NA	NA
	CE268320_4488	268459	268321	NA	130	103	116.5		NA	NA
	CE268333_211	268472	268334	NA	5	10	7.5		NA	NA
	CE268361_45372	268500	268362	NA	13910	12318	13114		-1.69935	-1.7986
	CE268454_1195	268593	268455	NA	27	17	22		NA	NA
	CE268481_3246	268620	268482	CAZyme	24	24	24		NA	NA
	CE268666_465	268805	268667	NA	0	2	1		NA	NA
	CE268753_897	268892	268754	NA	4	4	4		NA	NA
	CE268949_4266	269088	268950	NA	242	198	220		NA	NA
	CE269057_52	269196	269058	Other secreted protein	0	2	1		NA	NA
	CE269100_1224	269239	269101	NA	141	94	117.5		NA	NA
	CE269209_542	269348	269210	NA	57	17	37		NA	NA
	CE269239_16713	269378	269240	NA	772	472	622		NA	NA
	CE269263_1162	269402	269264	NA	47	38	42.5		NA	NA
	CE269584_4161	269723	269585	NA	187	160	173.5		NA	NA
	CE269593_1608	269732	269594	NA	12	16	14		NA	NA
	CE269595_9627	269734	269596	NA	1044	726	885		NA	NA
	CE269785_2289	269924	269786	NA	42	84	63		NA	NA
	CE269875_188	270014	269876	Peptidase	12	20	16		NA	NA
	CE26990_830	27129	26991	Other secreted protein	13	2	7.5		NA	NA
	CE26991_1004	27130	26992	Other secreted protein	21	8	14.5		NA	NA
	CE27003_213	27142	27004	NA	6	3	4.5		NA	NA
	CE270121_1253	270260	270122	NA	32	8	20		NA	NA
	CE270132_47	270271	270133	NA	2	0	1		NA	NA
	CE270159_14148	270298	270160	NA	439	433	436		NA	NA
	CE270299_943	270438	270300	NA	45	43	44		NA	NA
	CE270300_13224	270439	270301	NA	899	1135	1017		NA	NA
	CE270351_1946	270490	270352	NA	90	95	92.5		NA	NA
	CE270397_234	270536	270398	NA	2	2	2		NA	NA
	CE270453_461	270592	270454	NA	8	8	8		NA	NA
	CE270477_9353	270616	270478	NA	419	353	386		NA	NA
	CE270561_10437	270700	270562	NA	779	1205	992		NA	NA
	CE270596_939	270735	270597	NA	21	73	47		NA	NA
	CE270697_11620	270836	270698	Other secreted protein	281	295	288		NA	NA
	CE270738_3976	270877	270739	Other secreted protein	83	64	73.5		NA	NA
	CE270742_5475	270881	270743	NA	460	352	406		NA	NA
	CE270755_558	270894	270756	NA	35	331	183		NA	NA
	CE270846_189	270985	270847	NA	9	14	11.5		NA	NA
	CE270847_216	270986	270848	NA	22	13	17.5		NA	NA
	CE270978_60578	271117	270979	NA	1657	1135	1396		2.22265	1.78928
	CE271034_802	271173	271035	Other secreted protein	12	87	49.5		NA	NA
	CE271177_1473	271316	271178	NA	94	342	218		NA	NA
	CE271196_1528	271335	271197	Peptidase	30	0	15		NA	NA
	CE271261_13818	271400	271262	NA	229	204	216.5		NA	NA
	CE27156_2407	27295	27157	NA	14	38	26		NA	NA
	CE271560_8885	271699	271561	NA	409	182	295.5		NA	NA
	CE271607_4242	271746	271608	NA	97	52	74.5		NA	NA
	CE271616_447	271755	271617	NA	41	27	34		NA	NA
	CE271687_2610	271826	271688	NA	324	248	286		NA	NA
	CE271941_18	272080	271942	NA	0	0	0		NA	NA
	CE271968_51	272107	271969	NA	0	0	0		NA	NA
	CE271972_372	272111	271973	NA	6	2	4		NA	NA
	CE272047_190	272186	272048	NA	5	0	2.5		NA	NA
	CE272240_395	272379	272241	NA	4	4	4		NA	NA
	CE272246_129	272385	272247	Other secreted protein	3	6	4.5		NA	NA
	CE272249_8889	272388	272250	NA	355	283	319		NA	NA
	CE272279_4601	272418	272280	NA	308	287	297.5		NA	NA
	CE272281_830	272420	272282	NA	29	25	27		NA	NA
	CE272553_6249	272692	272554	NA	62	53	57.5		NA	NA
	CE272626_31246	272765	272627	NA	252	280	266		3.36827	2.09638
	CE273026_4082	273165	273027	NA	181	269	225		NA	NA
	CE273291_1142	273430	273292	NA	63	55	59		NA	NA
	CE273727_2607	273866	273728	NA	136	76	106		NA	NA
	CE273827_1451	273966	273828	NA	8	6	7		NA	NA
	CE273906_6217	274045	273907	NA	120	122	121		NA	NA
	CE274120_49	274259	274121	NA	7	12	9.5		NA	NA
	CE274132_426	274271	274133	NA	17	85	51		NA	NA
	CE274148_777	274287	274149	NA	150	307	228.5		NA	NA
	CE274152_4574	274291	274153	NA	1404	1415	1409.5		NA	NA
	CE274171_40	274310	274172	Other secreted protein	2	2	2		NA	NA
	CE274227_110	274366	274228	NA	26	307	166.5		NA	NA
	CE274259_30115	274398	274260	Peptidase	701	738	719.5		NA	NA
	CE274341_532	274480	274342	NA	13	18	15.5		NA	NA
	CE274539_206	274678	274540	Peptidase	16	10	13		NA	NA
	CE274577_165	274716	274578	NA	0	2	1		NA	NA
	CE274696_254	274835	274697	NA	5	6	5.5		NA	NA
	CE274793_467	274932	274794	NA	10	4	7		NA	NA
	CE274845_19928	274984	274846	NA	889	813	851		NA	NA
	CE27485_28187	27624	27486	NA	41	129	85		NA	NA
	CE27491_11589	27630	27492	NA	12	37	24.5		NA	NA
	CE275056_140	275195	275057	NA	2	0	1		NA	NA
	CE275058_656	275197	275059	NA	6	16	11		NA	NA
	CE275062_9032	275201	275063	NA	19	98	58.5		NA	NA
	CE275071_174	275210	275072	NA	2	3	2.5		NA	NA
	CE275080_21475	275219	275081	NA	42	52	47		NA	NA
	CE275123_218	275262	275124	Lipase	6	16	11		NA	NA
	CE275125_240	275264	275126	NA	6	4	5		NA	NA
	CE27517_459	27656	27518	CAZyme	76	37	56.5		NA	NA
	CE275418_5413	275557	275419	NA	0	0	0		NA	NA
	CE275797_5095	275936	275798	NA	166	418	292		NA	NA
	CE275809_5613	275948	275810	NA	445	474	459.5		NA	NA
	CE276030_23	276169	276031	NA	1	0	0.5		NA	NA
	CE276081_1976	276220	276082	NA	107	135	121		NA	NA
	CE276155_384	276294	276156	NA	4	10	7		NA	NA
	CE276172_2597	276311	276173	NA	51	306	178.5		NA	NA
	CE276371_12858	276510	276372	NA	1075	1432	1253.5		NA	NA
	CE27668_3116	27807	27669	NA	9	20	14.5		NA	NA
	CE277017_211	277156	277018	NA	4	25	14.5		NA	NA
	CE277444_5775	277583	277445	Lipase	70	140	105		NA	NA
	CE277685_719	277824	277686	NA	31	37	34		NA	NA
	CE277745_251	277884	277746	Other secreted protein	6	16	11		NA	NA
	CE27775_384	27914	27776	NA	0	0	0		NA	NA
	CE277762_10089	277901	277763	NA	138	143	140.5		NA	NA
	CE277893_1364	278032	277894	NA	10	11	10.5		NA	NA
	CE278206_4679	278345	278207	NA	389	1583	986		NA	NA
	CE278369_592	278508	278370	Lipase	28	36	32		NA	NA
	CE278614_9502	278753	278615	NA	167	264	215.5		NA	NA
	CE278748_1138	278887	278749	NA	51	31	41		NA	NA
	CE278999_1531	279138	279000	NA	103	114	108.5		NA	NA
	CE279056_121	279195	279057	NA	0	2	1		NA	NA
	CE279057_191	279196	279058	NA	0	4	2		NA	NA
	CE279070_13126	279209	279071	NA	452	295	373.5		NA	NA
	CE279099_2467	279238	279100	NA	81	55	68		NA	NA
	CE279127_138	279266	279128	Other secreted protein	34	45	39.5		NA	NA
	CE279213_6291	279352	279214	NA	195	101	148		NA	NA
	CE279274_10844	279413	279275	NA	193	286	239.5		NA	NA
	CE27931_3171	28070	27932	NA	71	67	69		NA	NA
	CE279318_12283	279457	279319	NA	1123	282	702.5		NA	NA
	CE279347_115	279486	279348	NA	0	0	0		NA	NA
	CE279384_76	279523	279385	NA	4	2	3		NA	NA
	CE279395_4985	279534	279396	NA	62	39	50.5		NA	NA
	CE279403_2891	279542	279404	NA	16	27	21.5		NA	NA
	CE279436_75	279575	279437	NA	2	0	1		NA	NA
	CE27955_6830	28094	27956	NA	159	265	212		NA	NA
	CE279616_1841	279755	279617	NA	203	234	218.5		NA	NA
	CE279734_695	279873	279735	NA	21	10	15.5		NA	NA
	CE279810_564	279949	279811	NA	24	22	23		NA	NA
	CE279842_17386	279981	279843	NA	221	892	556.5		NA	NA
	CE27987_35	28126	27988	NA	0	1	0.5		NA	NA
	CE280011_938	280150	280012	NA	11	2	6.5		NA	NA
	CE280019_3703	280158	280020	NA	60	125	92.5		NA	NA
	CE280144_348	280283	280145	NA	0	0	0		NA	NA
	CE28016_593	28155	28017	NA	18	36	27		NA	NA
	CE280177_587	280316	280178	NA	7	4	5.5		NA	NA
	CE280216_9786	280355	280217	NA	727	489	608		NA	NA
	CE28028_15598	28167	28029	NA	188	180	184		NA	NA
	CE280285_1647	280424	280286	NA	110	153	131.5		NA	NA
	CE280295_268	280434	280296	NA	6	15	10.5		NA	NA
	CE280323_419	280462	280324	NA	4	8	6		NA	NA
	CE280388_139	280527	280389	NA	4	4	4		NA	NA
	CE280467_102	280606	280468	NA	3	0	1.5		NA	NA
	CE280711_147	280850	280712	NA	10	10	10		NA	NA
	CE280720_3002	280859	280721	NA	239	185	212		NA	NA
	CE280721_35	280860	280722	NA	19	18	18.5		NA	NA
	CE280754_245	280893	280755	Other secreted protein	6	3	4.5		NA	NA
	CE280755_84	280894	280756	NA	0	0	0		NA	NA
	CE280763_106	280902	280764	NA	4	2	3		NA	NA
	CE280764_493	280903	280765	NA	27	19	23		NA	NA
	CE280769_798	280908	280770	NA	3	9	6		NA	NA
	CE280811_656	280950	280812	NA	10	4	7		NA	NA
	CE281134_17967	281273	281135	CAZyme	523	566	544.5		NA	NA
	CE281899_6010	282038	281900	NA	173	93	133		NA	NA
[truncated: 15,174 more rows]

## Sheet: Feuil1
							Expression in germinating spores			Differential exp. in inoculated leaves
	LocusID	TranscriptID	ProteinID	Effector type	Predicted Secretion	Reads mapping count (Rep 1)	Reads mapping count (Rep 2)	Average reads mapping count		24 hpi (Log2 fold change)	48 hpi (Log2 fold change)
1	fgenesh1_pg.1_#_814	581627	581489	Secondary metabolism		32	10	21		NA	NA
2	estExt_fgenesh1_pm.C_6_t10157	609256	609118	CAZyme		0	0	0		NA	NA
3	estExt_Genewise1.C_510011	538241	538103	CAZyme		880	1464	1172		NA	NA
4
5
6
7
8
9
10
11
12
13
14
15
16
17
18
19
20
21
22
23
24
25
26
27
28
29
30
31
32
33
34
35
36
37
38
39
40
41
42
43
