# Supplementary material for: Genome-Wide Analysis of Corynespora cassiicola Leaf Fall Disease Putative Effectors
Source: Front Microbiol. 2018 Mar 2;9:276. doi: 10.3389/fmicb.2018.00276 (PMC5840194; doi:10.3389/fmicb.2018.00276)
Supplement: Supplementary file 7 [file Table7.XLSX]

## Sheet: GO enrichement
	Table S7: GO terms enrichment of differentially expressed genes that were not annotated as putative effectors.
	Differentailly expressed genes not classified as effectors
	GOid	abundanceReference	abundanceObserved	abundanceExpected	pvalueFDRAdjusted	abundanceTrend	abundanceLog2ratio	transcriptsList (ProteinIDs)
	GO:0003723	88	9	452	0	over	2.35931	519921; 567795; 577426; 596641; 598255; 628199; 632013; 633685; 662675	RNA binding	molecular_function
	GO:0003735	138	61	3061	0	over	4.47103	101107; 268362; 403763; 484306; 487068; 491621; 491676; 492732; 497124; 498259; 499742; 507383; 513901; 514223; 519921; 526763; 528478; 52773; 529152; 541442; 541445; 558609; 566795; 566881; 567099; 567790; 570407; 572335; 574178; 574407; 576453; 577587; 578240; 579000; 583096; 583440; 588907; 589717; 602831; 609285; 609770; 610586; 610821; 612077; 613539; 613831; 618612; 623907; 624298; 628199; …	structural constituent of ribosome	molecular_function
	GO:0005525	96	6	301	0	over	1.64881	233804; 4522; 570144; 572086; 576835; 599921	GTP binding	molecular_function
	GO:0005622	493	67	3362	0	over	2.76946	101107; 233804; 268362; 270979; 355251; 403763; 4522; 484306; 487068; 491621; 491676; 492732; 497124; 498259; 499742; 507383; 513901; 514223; 519921; 526763; 528478; 52773; 529152; 541442; 541445; 558609; 566795; 566881; 567099; 567790; 570407; 572335; 574178; 574407; 576212; 576453; 577587; 578240; 579000; 580060; 583096; 583440; 588907; 589717; 602831; 609285; 609770; 610586; 610821; 612077; 61…	intracellular	cellular_component
	GO:0005840	135	60	3010	0	over	4.47889	101107; 268362; 403763; 484306; 487068; 491621; 491676; 492732; 497124; 498259; 499742; 507383; 513901; 514223; 519921; 526763; 528478; 52773; 529152; 541442; 541445; 558609; 566795; 566881; 567099; 567790; 570407; 572335; 574178; 574407; 576453; 577587; 578240; 579000; 583096; 583440; 588907; 589717; 602831; 609285; 609770; 610586; 610821; 612077; 613539; 613831; 618612; 623907; 624298; 628199; …	ribosome	cellular_component
	GO:0006412	214	60	3010	0	over	3.81424	268362; 403763; 484306; 487068; 491621; 491676; 492732; 497124; 498259; 499742; 507383; 513901; 514223; 519921; 526763; 528478; 52773; 529152; 541442; 541445; 558609; 566795; 566881; 567099; 567790; 570407; 572335; 574178; 574407; 576453; 577587; 578240; 579000; 583096; 583440; 588907; 589717; 599921; 602831; 609285; 609770; 610586; 610821; 612077; 613539; 613831; 618612; 624298; 628199; 628873; …	translation	biological_process
	GO:0015935	10	8	401	0	over	5.32689	519921; 567099; 577587; 583440; 602831; 633685; 662675; 675054	small ribosomal subunit	cellular_component
	GO:0008643	106	6	301	1e-78	over	1.50586	266487; 478199; 520455; 569678; 579647; 62319	carbohydrate transport	biological_process
	GO:0005351	109	6	301	3e-74	over	1.46559	266487; 478199; 520455; 569678; 579647; 62319	sugar:hydrogen symporter activity	molecular_function
	GO:0008270	888	9	452	2e-47	under	-0.975676	270979; 355251; 506112; 541736; 569220; 579983; 580060; 620211; 9113	zinc ion binding	molecular_function
	GO:0006118	598	6	301	8e-33	under	-0.990224	249358; 498984; 503007; 576341; 593629; 678821	electron transport	biological_process
	GO:0016491	924	12	602	4e-25	under	-0.617972	479408; 491902; 494209; 499059; 526820; 572474; 576341; 579983; 625512; 672295; 72700; 83619	oxidoreductase activity	molecular_function
	GO:0005215	520	15	753	2e-23	over	0.533338	159585; 266487; 478199; 487627; 49117; 517337; 520455; 55896; 569678; 571851; 573036; 579647; 584843; 62319; 63142	transporter activity	molecular_function
	GO:0006810	707	19	953	2e-19	over	0.431176	159585; 17238; 266487; 478199; 487627; 49117; 517337; 520455; 559983; 55896; 568026; 569678; 571851; 573036; 579647; 584843; 595901; 62319; 63142	transport	biological_process
	GO:0016020	591	16	803	3e-17	over	0.441801	159585; 266487; 478199; 487627; 488487; 517337; 520455; 559983; 568026; 569678; 571851; 579647; 595901; 601915; 62319; 628793	membrane	cellular_component
	GO:0006355	486	6	301	5e-16	under	-0.691035	270979; 506112; 541736; 611763; 620211; 637628	regulation of transcription, DNA-dependent	biological_process
	GO:0003700	427	6	301	1e-08	under	-0.504315	270979; 506112; 541736; 611763; 620211; 637628	transcription factor activity	molecular_function
	GO:0003677	407	6	301	1e-06	under	-0.435108	498003; 541736; 569220; 576016; 603512; 637628	DNA binding	molecular_function
	GO:0016021	747	17	853	0.0009	over	0.191313	17238; 266487; 478199; 487627; 491902; 49117; 520455; 55896; 568026; 569678; 571851; 573036; 575063; 579647; 584843; 62319; 63142	integral to membrane	cellular_component
	Downregulated genes not classified as effectors
	GOid	abundanceReference	abundanceObserved	abundanceExpected	pvalueFDRAdjusted	abundanceTrend	abundanceLog2ratio	transcriptsList
	GO:0003723	88	8	787	0	over	3.16119	628199; 567795; 577426; 598255; 632013; 519921; 662675; 633685	RNA binding	molecular_function
	GO:0003735	138	61	6003	0	over	5.44283	497124; 526763; 52773; 589717; 566881; 499742; 612077; 576453; 628199; 558609; 528478; 498259; 646756; 636718; 529152; 101107; 623907; 602831; 567790; 671306; 624298; 577587; 638459; 578240; 613539; 613831; 579000; 507383; 541442; 541445; 628873; 566795; 513901; 514223; 583096; 672489; 268362; 570407; 487068; 675054; 567099; 632821; 609285; 572335; 583440; 484306; 618612; 632013; 519921; 662675; …	structural constituent of ribosome	molecular_function
	GO:0003824	1333	7	689	1e-68	under	-0.952488	52006; 575727; 72700; 672295; 286346; 540002; 587607	catalytic activity	molecular_function
	GO:0005488	836	10	984	2e-06	over	0.235187	527716; 575727; 72700; 611763; 577341; 577426; 672295; 570680; 19123; 587607	binding	molecular_function
	GO:0005622	493	63	6199	0	over	3.65245	497124; 526763; 52773; 589717; 566881; 576212; 499742; 612077; 576453; 628199; 558609; 528478; 498259; 646756; 636718; 529152; 101107; 623907; 602831; 567790; 671306; 624298; 577587; 638459; 578240; 613539; 613831; 579000; 507383; 541442; 541445; 628873; 566795; 513901; 514223; 583096; 672489; 268362; 570407; 487068; 675054; 567099; 632821; 609285; 572335; 233804; 583440; 484306; 618612; 632013; …	intracellular	cellular_component
	GO:0005634	695	6	590	0.0004	under	-0.235289	611763; 498003; 576016; 567795; 603512; 19123	nucleus	cellular_component
	GO:0005840	135	60	5904	0	over	5.45069	497124; 526763; 52773; 589717; 566881; 499742; 612077; 576453; 628199; 558609; 528478; 498259; 646756; 636718; 529152; 101107; 623907; 602831; 567790; 671306; 624298; 577587; 638459; 578240; 613539; 613831; 579000; 507383; 541442; 541445; 628873; 566795; 513901; 514223; 583096; 672489; 268362; 570407; 487068; 675054; 567099; 632821; 609285; 572335; 583440; 484306; 618612; 632013; 519921; 574178; …	ribosome	cellular_component
	GO:0006412	214	60	5904	0	over	4.78604	497124; 526763; 52773; 589717; 566881; 499742; 612077; 576453; 628199; 558609; 528478; 498259; 646756; 636718; 529152; 602831; 567790; 671306; 624298; 577587; 638459; 578240; 613539; 613831; 579000; 507383; 541442; 541445; 628873; 566795; 513901; 514223; 583096; 672489; 268362; 570407; 487068; 675054; 567099; 632821; 609285; 572335; 583440; 484306; 618612; 632013; 519921; 662675; 574178; 610586; …	translation	biological_process
	GO:0008152	1357	6	590	0	under	-1.20063	575727; 72700; 672295; 286346; 540002; 587607	metabolic process	biological_process
	GO:0015935	10	8	787	0	over	6.29869	602831; 577587; 675054; 567099; 583440; 519921; 662675; 633685	small ribosomal subunit	cellular_component
	Up regulated genes not classified as effectors
	GOid	abundanceReference	abundanceObserved	abundanceExpected	pvalueFDRAdjusted	abundanceTrend	abundanceLog2ratio	transcriptsList
	GO:0003824	1333	18	1843	3e-43	over	0.467038	526820; 499288; 480480; 77513; 559983; 578305; 579398; 568026; 579258; 222591; 579983; 675272; 572474; 569771; 571235; 491389; 410207; 589134	catalytic activity	molecular_function
	GO:0005215	520	12	1228	0	over	1.24017	49117; 55896; 62319; 63142; 266487; 517337; 584843; 569678; 487627; 520455; 478199; 573036	transporter activity	molecular_function
	GO:0005524	665	8	819	2e-08	over	0.300363	559983; 505558; 568026; 579258; 482140; 15830; 17238; 410207	ATP binding	molecular_function
	GO:0005634	695	8	819	2e-05	over	0.236705	637628; 506112; 506839; 568204; 541736; 569220; 270979; 620211	nucleus	cellular_component
	GO:0006810	707	16	1638	0	over	1.21201	49117; 55896; 62319; 63142; 559983; 568026; 266487; 517337; 584843; 569678; 487627; 17238; 520455; 478199; 595901; 573036	transport	biological_process
	GO:0008152	1357	19	1945	3e-56	over	0.519296	526820; 52019; 55896; 480480; 77513; 559983; 579398; 568026; 579258; 222591; 579976; 579983; 570197; 572474; 569771; 571235; 300095; 494209; 589134	metabolic process	biological_process
	GO:0016020	591	12	1228	0	over	1.05552	62319; 601915; 559983; 568026; 628793; 266487; 517337; 569678; 487627; 520455; 478199; 595901	membrane	cellular_component
	GO:0016021	747	15	1535	0	over	1.0395	575063; 49117; 55896; 62319; 63142; 568026; 266487; 584843; 569678; 487627; 17238; 520455; 478199; 491902; 573036	integral to membrane	cellular_component
	GO:0016491	924	10	1024	0.007	over	0.147753	526820; 83619; 576341; 499059; 625512; 479408; 579983; 572474; 494209; 491902	oxidoreductase activity	molecular_function
