# Supplementary material for: Genome-Wide Analysis of Corynespora cassiicola Leaf Fall Disease Putative Effectors
Source: Front Microbiol. 2018 Mar 2;9:276. doi: 10.3389/fmicb.2018.00276 (PMC5840194; doi:10.3389/fmicb.2018.00276)
Supplement: Supplementary file 8 [file Table8.XLSX]

## Sheet: Feuil1
Table S8: Accessory effectors identified from the intraspecific genomic comparison of 36 C. cassiicola isolates.
		Table S8. Putative accessory effectors identified from the intraspecific genomic comparison of 36 C. cassiicola isolates.
Accessory effectors are effectors either absent or varying in copy number in at least one isolate. The copy numbers are indicated for each isolate.		Accessory effectors are effectors either absent or varying in copy number in at least one isolate. The copy numbers are indicated for each isolate.
		Locus and transcript ID refer to DOE-JGI 1000 Fungal Genomes database (http://genome.jgi.doe.gov/Corca1/Corca1.home.html), except for cassiicolin Cas1 (888888) which was manually annotated.
		Predicted secretion (Yes/No): only conventional ER/Golgi-dependent secretion was considered.
		Expression in germinating spores (yes/No) is according to the RNA-Seq mapping (see Table S6).
		Differential expression in rubber tree leaves is expressed as the Log2 fold change in the number of CCP transcripts at 24 and 48 hpi (hours post inoculation) compared with germinating spores, as in Table S6.
							CCP Dif. exp. in rubber tree leaves		C. cassiicola isolates
		LocusID	Effector type	Predicted secretion (Yes/No)	TranscriptID	Expression in germinating spores (Yes/No)	24 hpi	48 hpi	CTHA5	CTHA6	CGAB1	CGAB2	CCI13	CCI6	CIND3	CLN16	CSRI5	GSO2	777AA	ATI11	CBS129-25	EDIG	RUD	IA	JQ	PB	CSRI1	CTHA2	CSB16	CSRI2	SS1	TSB1	CCAM2	CCAM3	CCP	CCAM1	CCAM4	E139	E79	CTHA1	CTHA3	CTHA4	E55	LP07
		Lineage							A2	A2	A3	A3	A4	A4	A4	A4	A4	A4	A5	A5	A5	A5	A5	A5	A5	A5	B	B	B	B	B	B	C	C	C	D	D	D	D	F1	F1	F1	G	G
		Toxin class							Cas0	Cas0	Cas0	Cas0	Cas0	Cas0	Cas0	Cas0	Cas0	Cas2	Cas2	Cas2	Cas2	Cas2	Cas2+6	Cas2+7	Cas2+7	Cas2+7	Cas0	Cas0	Cas5	Cas5	Cas5	Cas5	Cas1	Cas1	Cas1	Cas0	Cas0	Cas4	Cas4	Cas0	Cas0	Cas0	Cas0	Cas0
226		Cassiicolin_Cas1	SSP	Y	888888	Y	0.855667	2.90887	0	0	0	0	0	0	0	0	0	1	1	1	1	1	2	2	2	2	0	0	1	1	1	1	1	1	1	0	0	1	1	0	0	0	0	0
276		CE102507_109	SSP	Y	102646	Y	NA	NA	1	1	1	1	1	1	1	1	1	0	0	0	0	0	0	0	0	0	1	1	1	1	1	1	1	1	1	1	1	1	1	1	1	1	1	1
459		CE11231_65815	LSP	Y	11370	Y	NA	NA	1	1	1	1	1	1	1	1	1	1	1	1	1	0	1	1	1	1	1	1	1	1	1	1	1	1	1	1	1	1	0	1	1	1	1	1
450		CE112460_41	SSP	Y	112599	Y	NA	NA	1	1	1	1	1	1	1	1	1	1	1	1	1	1	1	1	1	1	1	1	1	1	1	1	1	1	1	1	1	1	1	1	1	1	0	0
326		CE112478_129	SSP	Y	112617	Y	NA	NA	1	1	1	1	1	1	1	1	1	1	1	1	1	1	1	1	1	1	0	0	0	0	0	0	1	1	1	1	1	1	1	1	1	1	1	1
487		CE112565_856	Cazyme	N	112704	Y	NA	NA	1	1	1	1	1	0	1	1	1	1	1	1	1	1	1	1	1	1	1	1	1	1	1	1	1	1	1	1	1	1	1	1	1	1	1	1
533		CE129095_556	Peptidase	N	129234	Y	NA	NA	1	1	1	1	1	1	1	1	1	1	1	1	1	0	1	1	1	1	1	1	1	1	1	1	1	1	1	1	1	1	1	1	1	1	1	1
298		CE129657_31747	Peptidase	N	129796	Y	NA	NA	1	1	1	1	0	0	0	0	0	0	1	1	1	1	1	1	1	1	1	1	1	1	1	1	1	1	1	1	1	1	0	1	1	1	1	1
253		CE131758_1663	SSP	Y	131897	Y	NA	NA	0	0	1	1	0	0	0	0	0	0	1	1	1	1	1	1	1	1	1	1	1	1	1	1	0	0	1	1	1	0	1	1	1	1	1	1
559		CE137488_493	SSP	Y	137627	Y	NA	NA	1	1	1	1	1	1	1	1	1	1	1	1	1	1	1	1	1	1	1	1	1	1	1	1	1	1	1	1	1	1	1	1	0	1	1	1
47		CE143435_95	LSP	Y	143574	Y	NA	NA	0	0	0	0	0	0	0	0	0	0	0	0	0	0	0	0	0	0	0	0	0	0	0	0	1	1	1	0	0	0	0	0	0	0	0	0
299		CE149475_9110	Peptidase	N	149614	Y	2.99626	3.52703	1	1	1	1	1	1	1	1	1	1	0	1	1	0	1	1	0	1	0	0	1	0	0	1	1	1	1	1	1	1	1	1	1	1	1	1
353		CE149929_667	SSP	Y	150068	Y	NA	NA	1	1	1	1	1	1	1	1	1	1	1	1	1	1	1	1	1	1	1	1	1	1	1	1	1	1	1	0	0	1	0	1	1	1	0	0
95		CE158639_665	SSP	Y	158778	Y	NA	NA	0	0	0	0	0	0	0	0	0	0	0	0	1	0	1	0	0	0	0	0	0	0	0	0	0	0	1	1	1	1	0	0	0	0	1	1
473		CE159240_2274	Cazyme	Y	159379	Y	NA	NA	1	1	1	1	1	1	1	1	1	0	1	1	1	1	1	1	1	1	1	1	1	1	1	1	1	1	1	1	1	1	1	1	1	1	1	1
534		CE162482_6576	Peptidase	N	162621	Y	NA	NA	1	1	1	1	1	1	1	1	1	1	1	1	1	1	1	1	1	1	1	1	1	1	1	1	1	1	1	0	1	1	1	1	1	1	1	1
420		CE174128_3694	Cazyme	N	174267	Y	NA	NA	1	1	1	1	1	1	1	1	1	1	1	1	1	1	0	1	1	1	1	1	1	1	1	1	1	1	1	1	1	1	1	0	1	1	1	1
144		CE180353_23	SSP	Y	180492	Y	NA	NA	0	0	0	0	0	0	0	0	0	0	0	0	0	0	0	0	0	0	0	0	0	0	0	0	1	1	1	1	1	1	1	1	1	1	1	1
188		CE180611_348	SSP	Y	180750	Y	NA	NA	0	0	0	0	0	0	0	0	0	0	0	0	0	0	0	0	0	0	1	1	1	1	1	1	1	1	1	1	1	1	1	1	1	1	1	1
535		CE180871_226	Peptidase	N	181010	Y	NA	NA	1	1	1	1	1	1	1	1	1	1	1	1	1	1	1	1	1	1	1	1	1	1	1	1	1	1	1	1	1	1	0	1	1	1	1	1
438		CE180904_145	Peptidase	N	181043	Y	NA	NA	1	1	1	1	1	1	1	1	1	1	1	1	1	1	1	1	1	1	1	1	1	1	1	1	1	1	1	1	1	1	1	1	1	1	0	0
536		CE18422_10352	Peptidase	N	18561	Y	NA	NA	1	1	1	1	1	1	1	1	1	1	1	1	1	1	1	1	1	1	1	1	1	1	1	1	1	1	1	1	1	0	1	1	1	1	1	1
150		CE186847_453	Lipase	N	186986	Y	NA	NA	0	0	0	0	0	0	0	0	0	0	1	0	0	0	0	0	0	0	0	0	0	0	0	0	1	1	1	1	1	1	1	1	1	1	1	1
227		CE190788_1178	SSP	Y	190927	Y	NA	NA	1	0	0	0	0	1	1	0	0	0	1	0	0	0	0	0	0	0	1	1	1	1	1	1	1	1	1	1	1	1	1	1	1	1	1	1
488		CE19598_300	Cazyme	N	19737	Y	NA	NA	1	1	1	1	1	1	1	1	1	1	1	1	1	1	1	1	1	1	1	1	1	1	1	1	1	1	1	1	1	1	0	1	1	1	1	1
63		CE199710_168	LSP	Y	199849	N	NA	NA	0	0	0	0	0	0	0	0	0	0	0	0	0	0	0	0	0	0	0	0	0	0	0	0	1	1	1	0	0	1	1	0	0	0	0	0
77		CE210204_400	SSP	Y	210343	Y	NA	NA	0	0	0	0	0	0	0	0	0	0	0	0	0	0	1	0	0	0	0	0	0	0	0	0	1	1	1	0	0	0	0	0	0	0	1	1
165		CE21175_362	Cazyme	N	21314	Y	NA	NA	0	0	0	0	1	1	1	1	1	1	0	0	0	0	0	0	0	0	0	0	1	0	0	1	1	1	1	1	1	1	1	0	0	0	1	0
306		CE224534_3478	2met	N	224673	Y	NA	NA	1	1	1	1	0	0	0	0	0	1	1	1	1	1	1	1	1	1	1	1	1	1	1	1	1	0	1	1	1	1	1	1	1	1	1	1
327		CE231270_309	SSP	Y	231409	Y	NA	NA	1	1	1	1	1	1	1	1	1	1	1	1	1	1	1	1	1	1	0	0	0	0	0	0	1	1	1	1	1	1	1	1	1	1	1	1
489		CE231328_1636	Cazyme	N	231467	Y	NA	NA	1	1	1	1	1	1	1	1	1	1	1	1	1	1	1	1	1	1	1	1	1	1	1	1	1	1	1	1	1	1	1	1	1	1	1	0
189		CE232611_780	SSP	Y	232750	Y	NA	NA	0	0	0	0	0	0	0	0	0	0	0	0	0	0	0	0	0	0	1	1	1	1	1	1	1	1	1	1	1	1	1	1	1	1	1	1
155		CE238975_4069	LSP	Y	239114	Y	NA	NA	1	1	0	0	0	0	1	0	0	1	1	1	1	1	1	1	1	1	0	0	0	0	0	0	0	0	1	0	0	0	0	0	0	0	0	0
14		CE24206_13144	SSP	Y	24345	Y	1.36076	2.04138	0	0	0	0	0	0	0	0	0	0	0	0	0	0	0	0	0	0	0	0	0	0	0	0	0	0	1	0	0	0	0	0	0	0	0	0
451		CE251399_4258	SSP	Y	251538	Y	NA	NA	1	1	0	0	1	1	1	1	1	1	1	1	1	1	1	1	1	1	1	1	1	1	1	1	1	1	1	1	1	1	1	1	1	1	1	1
328		CE254631_108	SSP	Y	254770	Y	NA	NA	1	1	1	1	1	1	1	1	1	1	1	1	1	1	1	1	1	1	0	0	0	0	0	0	1	1	1	1	1	1	1	1	1	1	1	1
38		CE260867_3800	Peptidase	N	261006	Y	NA	NA	0	0	0	0	0	0	0	0	0	0	0	0	0	0	0	0	0	0	0	0	0	0	0	0	1	1	1	0	0	0	0	0	0	0	0	0
105		CE261377_192	SSP	Y	261516	Y	NA	NA	0	0	0	0	0	0	0	1	0	0	0	0	0	0	1	0	0	0	1	1	0	0	0	0	0	0	1	0	0	1	0	1	1	1	0	0
104		CE261596_193	Lipase	N	261735	Y	NA	NA	0	0	0	0	1	1	1	1	1	1	1	0	0	0	1	0	0	0	0	0	0	0	0	0	0	0	1	0	0	0	0	0	0	0	0	0
159		CE262460_143	SSP	Y	262599	Y	NA	NA	0	0	0	0	1	1	1	1	1	1	1	0	1	0	1	1	1	1	0	0	0	0	0	0	0	1	1	0	0	0	0	0	0	0	0	0
10		CE263142_1743	Peptidase	N	263281	Y	NA	NA	0	0	0	0	0	0	0	0	0	0	0	0	0	0	0	0	0	0	0	0	0	0	0	0	0	0	1	0	0	0	0	0	0	0	0	0
367		CE267805_93	Peptidase	N	267944	N	NA	NA	1	1	1	1	1	1	1	1	1	1	1	1	1	1	1	1	1	1	1	1	1	1	1	1	1	1	1	0	0	0	0	1	1	1	1	1
302		CE270738_3976	SSP	Y	270877	Y	NA	NA	1	1	1	1	1	1	0	1	1	1	1	0	1	0	0	0	0	0	1	1	1	1	1	1	1	1	1	1	1	1	1	1	1	1	1	1
402		CE271034_802	SSP	Y	271173	Y	NA	NA	1	1	1	1	1	1	1	1	1	1	1	1	1	1	1	1	1	1	1	1	1	1	1	1	1	1	1	1	1	1	0	1	1	1	0	0
374		CE272246_129	SSP	Y	272385	Y	NA	NA	1	1	1	0	1	1	1	1	1	1	1	0	1	1	1	1	0	1	1	1	1	1	1	1	1	1	1	1	1	0	1	1	1	1	1	1
168		CE274171_40	SSP	Y	274310	Y	NA	NA	0	0	0	0	1	1	1	1	1	0	0	0	0	0	0	0	0	0	0	0	0	0	0	0	1	1	1	1	1	1	1	1	1	1	1	0
24		CE275123_218	Lipase	N	275262	Y	NA	NA	0	0	0	0	0	0	0	0	0	0	0	0	0	0	0	0	0	0	0	0	0	0	0	0	0	0	1	0	0	1	0	0	0	0	0	0
403		CE277745_251	SSP	Y	277884	Y	NA	NA	1	1	1	1	1	1	1	1	1	1	1	1	1	1	1	1	1	1	1	1	1	1	1	1	1	1	1	0	0	1	0	1	1	1	1	1
391		CE278369_592	Lipase	N	278508	Y	NA	NA	1	1	1	1	1	1	1	1	1	1	1	1	1	1	1	1	1	1	1	1	1	0	1	1	1	1	1	1	1	1	1	1	1	1	0	0
404		CE283350_760	SSP	Y	283489	Y	NA	NA	1	1	1	1	1	1	1	1	1	1	1	1	1	1	1	1	1	1	1	1	1	1	1	1	1	1	1	1	1	1	1	0	0	0	1	1
153		CE289238_5645	SSP	Y	289377	Y	NA	NA	1	1	0	0	1	1	1	1	1	0	0	0	1	0	0	0	0	0	0	0	0	0	0	0	0	0	1	0	0	0	2	0	0	0	1	1
87		CE296226_50	SSP	Y	296365	Y	NA	NA	0	0	0	0	0	0	0	0	0	0	0	0	0	0	0	0	0	0	0	0	0	0	0	0	1	1	1	0	0	1	0	1	1	1	0	0
300		CE301431_28	Peptidase	N	301570	Y	NA	NA	1	1	1	1	1	1	1	1	1	1	1	1	1	1	1	1	1	1	1	1	1	1	1	1	1	1	1	0	0	0	0	0	0	0	1	1
383		CE301903_6696	Cazyme	Y	302042	Y	NA	NA	1	1	1	1	1	1	1	1	1	1	1	1	1	1	1	1	1	0	1	1	1	1	1	1	1	1	1	1	1	1	1	0	0	1	1	1
91		CE303267_1259	Cazyme	Y	303406	Y	NA	NA	0	0	0	0	0	0	0	0	0	0	0	0	0	0	0	0	0	0	0	0	0	0	0	0	1	1	1	1	1	1	1	0	0	0	1	0
439		CE315530_7273	Peptidase	N	315669	Y	NA	NA	1	1	1	1	1	1	1	1	1	1	1	1	1	1	1	1	1	1	1	1	1	1	1	1	1	1	1	1	1	1	1	1	1	1	0	0
537		CE315627_10915	Peptidase	N	315766	Y	NA	NA	1	1	1	1	1	1	1	1	1	1	1	1	1	1	1	1	1	0	1	1	1	1	1	1	1	1	1	1	1	1	1	1	1	1	1	1
59		CE317827_2149	Lipase	N	317966	Y	NA	NA	0	0	0	0	1	1	0	0	0	0	0	0	0	0	0	0	0	0	0	1	0	0	0	0	0	1	1	0	0	0	0	0	0	0	0	0
440		CE3214_9304	Peptidase	N	3353	Y	NA	NA	1	1	1	1	1	1	1	1	1	1	1	1	1	0	1	1	1	1	1	1	1	1	1	1	1	1	1	0	0	2	1	1	1	1	1	1
538		CE336366_3108	Peptidase	N	336505	Y	NA	NA	1	1	1	1	1	1	1	1	1	1	1	1	1	1	1	1	1	1	1	1	1	1	1	1	1	1	1	1	1	1	1	1	1	1	1	0
183		CE339663_30	Lipase	N	339802	N	NA	NA	0	0	0	0	0	0	0	0	0	0	0	0	0	0	0	0	0	0	1	1	1	1	1	1	1	1	1	1	1	1	1	1	1	1	1	1
208		CE348025_403	Peptidase	N	348164	Y	NA	NA	0	0	0	0	0	0	0	0	0	0	1	1	0	1	1	1	1	1	0	0	0	0	0	0	1	1	1	1	1	1	1	1	1	1	1	1
329		CE348580_114	SSP	Y	348719	N	NA	NA	1	1	1	1	1	1	1	1	1	1	1	1	1	1	1	1	1	1	1	1	1	1	1	1	1	1	1	0	0	0	0	1	1	1	0	0
330		CE356593_11	SSP	Y	356732	Y	NA	NA	1	1	1	1	1	1	1	1	1	1	1	1	1	1	1	1	1	1	0	0	0	0	0	0	1	1	1	1	1	1	1	1	1	1	1	1
539		CE357076_8826	Peptidase	N	357215	Y	NA	NA	1	1	1	1	1	1	1	1	1	1	1	1	1	1	1	1	1	1	1	1	1	1	1	1	1	1	1	1	1	1	1	0	1	1	1	1
572		CE359147_4864	LSP	Y	359286	Y	NA	NA	1	1	1	1	1	1	1	1	1	0	1	1	1	1	1	1	1	1	1	1	1	1	1	1	1	1	1	1	1	1	1	1	1	1	1	1
362		CE361758_513	Cazyme	N	361897	Y	NA	NA	1	1	1	1	1	1	1	1	1	1	1	1	0	1	1	0	0	0	1	1	1	1	1	1	1	1	1	1	1	1	1	1	1	1	1	1
377		CE363079_4819	LSP	Y	363218	Y	NA	NA	1	1	1	1	1	1	1	1	1	1	1	1	1	1	1	1	1	1	1	1	1	1	1	1	1	1	1	0	0	0	0	1	1	1	1	1
96		CE36446_168	SSP	Y	36585	Y	NA	NA	0	0	0	0	0	0	0	0	0	0	0	0	0	0	0	0	0	0	0	0	0	0	0	0	1	1	1	0	0	0	0	1	1	1	1	1
441		CE365912_62226	Peptidase	N	366051	Y	0.984137	1.6071	1	1	1	1	1	1	1	1	1	1	1	1	1	1	0	1	1	1	1	1	1	1	1	1	1	1	1	0	1	1	1	1	1	1	1	1
142		CE368814_2223	Peptidase	N	368953	Y	NA	NA	0	0	0	0	0	0	0	0	0	0	0	0	0	0	0	0	0	0	0	0	0	0	0	0	1	1	1	1	1	1	1	1	1	1	1	1
331		CE371621_92	SSP	Y	371760	N	NA	NA	1	1	1	1	1	1	1	1	1	1	1	1	1	1	1	1	1	1	0	0	0	0	0	0	1	1	1	1	1	1	1	1	1	1	1	1
320		CE373232_75	Peptidase	N	373371	Y	NA	NA	1	1	1	1	1	1	1	1	1	1	1	1	1	1	1	1	1	1	0	0	0	0	0	0	1	1	1	1	1	1	1	1	1	1	1	1
452		CE375641_900	SSP	Y	375780	Y	NA	NA	1	1	1	1	1	1	1	1	1	1	1	1	1	1	1	1	1	1	1	1	1	1	1	1	1	1	1	1	1	1	1	1	1	1	0	0
560		CE38063_37	SSP	Y	38202	Y	NA	NA	1	1	1	1	1	1	1	1	1	1	1	1	1	1	1	1	1	1	1	1	1	1	1	1	1	1	1	1	1	1	1	1	1	1	1	0
305		CE381833_1095	LSP	Y	381972	Y	NA	NA	1	1	1	1	1	1	1	1	1	1	1	1	1	1	1	1	1	1	0	0	0	0	0	0	1	1	1	1	1	1	1	1	1	1	1	0
432		CE386012_411	Lipase	N	386151	Y	NA	NA	1	1	1	1	1	1	1	1	1	1	1	1	1	1	1	1	1	1	1	1	1	1	1	1	1	1	1	1	1	1	1	1	1	1	0	0
173		CE393633_1065	Cazyme	N	393772	Y	NA	NA	0	0	0	0	0	0	0	0	0	0	0	0	0	0	0	0	0	0	1	1	1	1	1	1	1	1	1	1	1	1	1	1	1	1	1	0
230		CE397554_137	LSP	Y	397693	N	NA	NA	1	1	1	1	1	1	1	1	1	1	1	0	0	0	0	0	0	0	0	0	0	0	0	0	1	1	1	1	1	1	0	1	1	1	1	1
242		CE407763_2441	LSP	Y	407902	Y	NA	NA	1	1	1	1	1	1	1	1	1	1	0	0	1	0	0	0	0	0	1	1	1	1	1	1	0	0	1	0	0	0	0	1	1	1	1	1
156		CE44938_1806	LSP	Y	45077	Y	NA	NA	0	0	0	0	1	1	1	1	1	1	0	1	0	1	0	0	0	0	0	0	0	0	0	0	2	2	1	0	0	0	0	0	0	0	0	0
561		CE46215_101	SSP	Y	46354	N	NA	NA	1	1	1	1	1	1	1	1	1	1	1	1	1	1	1	1	1	1	1	1	1	1	1	1	1	1	1	1	1	1	1	1	1	1	0	1
354		CE47507_135	SSP	Y	47646	Y	NA	NA	0	1	1	1	1	1	1	1	1	1	1	1	1	1	1	1	1	1	1	1	1	1	1	1	1	1	1	0	0	0	0	1	1	1	1	1
476		CE51674_280	Cazyme	Y	51813	Y	NA	NA	1	1	0	1	1	1	1	1	1	1	1	1	1	1	1	1	1	1	1	1	1	1	1	1	1	1	1	1	1	1	1	1	1	1	1	1
191		CE53903_801	SSP	Y	54042	Y	NA	NA	0	0	0	0	0	0	0	0	0	0	0	0	0	0	0	0	0	0	1	1	1	1	1	1	1	1	1	1	1	1	1	1	1	1	1	1
106		CE55782_16	SSP	Y	55921	Y	NA	NA	0	0	0	0	0	0	0	0	0	0	0	0	0	0	0	0	0	0	1	1	1	1	1	1	1	1	1	0	0	0	0	0	0	0	0	0
598		CE56019_2326	Cazyme	N	56158	Y	NA	NA	1	1	2	2	1	1	1	1	1	1	1	1	1	1	1	1	1	1	2	2	2	1	2	2	1	1	1	1	1	1	1	1	1	1	1	2
576		CE57004_5882	LSP	Y	57143	Y	NA	NA	1	1	1	1	1	1	1	1	1	1	1	1	1	1	1	1	1	1	1	1	1	1	0	1	1	1	1	1	1	1	1	1	1	1	1	1
263		CE64581_31	SSP	Y	64720	Y	NA	NA	1	1	1	1	1	1	1	1	1	0	0	1	0	1	1	1	1	1	0	0	0	0	0	1	2	2	1	1	1	2	1	0	0	0	0	0
304		CE82202_53	SSP	Y	82341	Y	NA	NA	1	1	0	0	1	1	1	1	1	0	1	0	1	0	1	1	1	1	1	1	1	1	1	1	1	1	1	1	1	0	1	1	1	1	0	1
458		CE8471_16	SSP	Y	8610	N	NA	NA	0	1	1	1	1	1	1	1	1	1	1	1	1	1	1	1	1	1	1	1	1	1	1	1	1	1	1	1	1	1	1	1	1	1	1	0
278		CE90745_68	SSP	Y	90884	Y	NA	NA	0	0	1	1	1	1	1	1	1	0	1	1	1	1	1	1	1	1	0	0	0	0	0	0	1	1	1	1	1	1	1	1	1	1	1	1
339		CE92887_84	SSP	Y	93026	Y	NA	NA	1	1	1	1	1	1	1	1	1	1	1	1	1	1	1	1	1	1	0	0	0	0	0	0	1	1	1	1	1	1	1	1	1	1	1	1
571		CE92963_1507	SSP	Y	93102	Y	NA	NA	1	1	1	1	1	1	1	1	1	1	1	1	1	1	1	1	1	1	1	1	1	1	1	0	1	1	1	1	1	1	1	1	1	1	1	1
358		e_gw1.1.1395.1	Cazyme	Y	480036	Y	NA	NA	1	1	1	1	1	1	1	1	1	1	1	1	1	1	1	1	1	1	0	0	1	0	1	0	1	1	1	1	1	1	1	1	1	1	1	1
434		e_gw1.1.3238.1	Peptidase	Y	478315	Y	NA	NA	1	1	1	1	1	1	1	1	1	0	1	1	1	1	1	1	1	1	1	1	1	1	1	1	1	1	1	1	1	1	1	1	0	1	1	1
267		e_gw1.10.1847.1	Cazyme	N	496887	Y	NA	NA	1	1	1	1	1	1	1	1	1	1	1	1	1	1	1	1	1	1	0	0	0	0	0	0	1	1	1	1	1	1	1	0	0	0	1	1
27		e_gw1.10.338.1	Cazyme	Y	497497	N	NA	NA	0	0	0	0	0	0	0	0	0	0	0	0	0	0	0	0	0	0	0	0	0	0	0	0	1	1	1	0	0	0	0	0	0	0	0	0
527		e_gw1.10.594.1	Lipase	N	497801	Y	NA	NA	1	1	1	1	1	1	1	1	1	1	1	1	1	1	1	1	1	1	1	1	1	1	1	1	1	0	1	1	1	1	1	1	1	1	1	1
73		e_gw1.103.5.1	Peptidase	N	510165	Y	NA	NA	0	0	0	0	0	0	0	0	0	0	1	1	0	1	0	0	0	0	0	0	0	0	0	0	0	0	1	0	0	0	2	0	0	0	0	0
88		e_gw1.107.18.1	SSP	Y	510186	Y	NA	NA	0	0	1	1	0	0	0	0	0	0	0	0	0	0	0	0	0	0	0	0	0	0	0	0	2	2	1	0	0	0	0	0	0	0	0	0
268		e_gw1.13.16.1	Cazyme	N	500520	Y	NA	NA	0	0	0	0	0	0	0	0	0	1	1	1	1	1	1	1	1	1	1	1	1	1	1	1	1	1	1	1	1	1	1	1	1	1	1	1
368		e_gw1.13.327.1	Peptidase	N	500418	Y	NA	NA	1	0	1	1	1	1	1	1	1	1	1	1	1	1	1	1	1	1	0	0	1	0	1	1	1	1	1	1	1	1	1	1	1	1	1	1
541		e_gw1.13.422.1	Peptidase	N	501286	Y	NA	NA	1	1	1	1	1	1	1	1	1	0	1	1	1	1	1	1	1	1	1	1	1	1	1	1	1	1	1	1	1	1	1	1	1	1	1	1
542		e_gw1.14.255.1	Peptidase	N	501741	Y	NA	NA	1	1	1	1	1	1	1	1	1	1	1	1	1	1	1	1	1	1	1	1	1	1	1	1	1	1	1	1	1	1	1	1	0	1	1	1
475		e_gw1.14.729.1	Cazyme	Y	502406	Y	NA	NA	1	1	1	1	1	1	1	1	1	1	1	1	1	0	1	1	1	1	1	1	1	1	1	1	1	1	1	1	1	1	1	1	1	1	1	1
25		e_gw1.16.619.1	2met	N	503971	Y	NA	NA	0	0	0	0	0	0	0	0	0	0	0	0	0	0	0	0	0	0	0	0	0	0	0	0	1	1	1	0	0	0	0	0	0	0	0	0
492		e_gw1.18.157.1	Cazyme	N	505248	Y	NA	NA	1	1	1	1	1	1	1	1	1	1	1	1	1	1	1	1	1	0	1	1	1	1	1	1	1	1	1	1	1	1	1	1	1	1	1	1
490		e_gw1.2.1594.1	Cazyme	N	483836	Y	NA	NA	1	1	0	1	1	1	1	1	1	1	1	1	1	1	1	1	1	1	1	1	1	1	1	1	1	1	1	1	1	1	1	1	1	1	1	1
493		e_gw1.21.204.1	Cazyme	N	506169	Y	NA	NA	1	1	1	1	1	1	1	1	1	1	1	1	1	1	1	1	1	1	1	1	1	1	1	1	1	1	1	1	1	1	1	1	0	1	1	1
359		e_gw1.21.427.1	Cazyme	Y	506257	N	NA	NA	0	1	1	1	1	1	1	1	1	1	1	1	1	1	1	1	1	1	1	1	1	1	1	1	1	1	1	1	1	1	1	0	0	0	1	1
435		e_gw1.21.61.1	Peptidase	Y	506408	Y	NA	NA	1	1	1	1	1	1	1	1	1	1	1	1	1	1	1	1	1	1	1	1	1	1	1	1	1	1	1	1	1	1	1	0	0	1	1	1
154		e_gw1.23.53.1	SSP	Y	506999	N	NA	NA	1	1	0	0	0	0	0	0	0	0	1	1	1	1	1	1	1	1	0	0	0	0	0	0	0	0	1	0	0	0	0	0	0	0	1	1
84		e_gw1.25.185.1	Peptidase	N	507677	N	NA	NA	0	0	0	0	0	0	0	0	0	0	0	0	0	0	0	0	0	0	0	0	0	0	0	0	1	1	1	0	0	1	0	1	1	1	0	0
332		e_gw1.27.18.1	SSP	Y	508136	N	NA	NA	1	1	1	1	1	1	1	1	1	1	1	1	1	1	1	1	1	1	0	0	0	0	0	0	1	1	1	1	1	1	1	1	1	1	1	1
360		e_gw1.28.109.1	Cazyme	Y	508454	Y	NA	NA	1	1	1	1	1	1	1	1	1	1	0	1	1	1	0	1	1	1	1	1	1	1	1	1	1	1	1	1	0	1	0	1	1	1	1	1
491		e_gw1.3.293.1	Cazyme	N	485288	Y	NA	NA	1	1	1	1	1	1	1	1	1	0	1	1	1	1	1	1	1	1	1	1	1	1	1	1	1	1	1	1	1	1	1	1	1	1	1	1
66		e_gw1.30.10.1	Cazyme	N	508692	N	NA	NA	0	0	0	0	0	0	0	0	0	0	0	0	0	0	0	0	0	0	0	0	0	0	0	0	1	1	1	1	1	0	1	0	0	0	0	0
78		e_gw1.30.4.1	SSP	Y	508706	N	NA	NA	0	0	0	0	0	0	0	0	0	0	0	0	0	0	0	0	0	0	0	0	0	0	0	0	1	1	1	1	1	0	1	0	0	0	0	0
474		e_gw1.4.1717.1	Cazyme	Y	487370	N	NA	NA	1	1	1	1	1	1	1	1	1	1	1	1	1	1	1	1	1	1	1	1	1	1	1	1	1	1	1	1	1	1	1	0	1	1	1	1
573		e_gw1.4.2076.1	LSP	Y	486135	Y	NA	NA	1	1	1	1	1	1	1	1	1	1	1	1	1	1	1	1	1	1	1	1	1	1	1	1	1	1	1	0	1	1	1	1	1	1	1	1
151		e_gw1.4.714.1	Lipase	N	486700	N	NA	NA	0	0	0	0	0	0	0	0	0	0	0	0	0	0	0	0	0	0	1	1	1	1	1	1	1	1	1	1	1	1	0	0	0	0	0	1
574		e_gw1.5.11.1	LSP	Y	488830	Y	NA	NA	1	1	1	1	1	1	1	1	1	1	1	1	1	1	1	1	1	1	1	0	1	1	1	1	1	1	1	1	1	1	1	1	1	1	1	1
349		e_gw1.5.122.1	Cazyme	N	488416	Y	NA	NA	1	1	1	1	1	1	1	1	1	0	1	1	1	1	1	1	1	1	1	1	1	1	1	0	1	1	1	0	1	1	0	1	0	1	1	1
55		e_gw1.51.8.1	Peptidase	N	509638	Y	NA	NA	0	0	0	0	0	0	0	0	0	0	0	0	0	0	0	0	0	0	0	0	0	0	0	0	0	0	1	0	0	0	0	1	1	1	0	0
171		e_gw1.53.14.1	LSP	Y	509688	N	NA	NA	0	0	0	0	1	1	1	1	1	1	0	0	1	0	0	1	1	1	0	0	0	0	0	0	1	1	1	0	0	1	1	0	0	0	1	0
384		e_gw1.6.1482.1	Cazyme	N	489710	Y	NA	NA	1	1	1	1	1	1	1	1	1	1	1	1	1	1	1	0	1	1	1	1	1	1	1	1	1	0	1	1	1	0	1	1	1	1	1	1
385		e_gw1.6.2050.1	Cazyme	N	490188	N	NA	NA	1	1	1	1	1	1	1	1	1	1	1	1	1	1	1	1	1	1	1	1	1	1	1	1	1	1	1	0	0	0	1	1	1	1	1	1
468		e_gw1.7.1932.1	2met	N	492441	Y	NA	NA	1	1	1	1	1	1	1	1	1	0	1	1	1	1	1	1	1	1	1	1	1	1	1	1	1	1	1	1	1	1	1	1	1	1	1	1
307		e_gw1.8.235.1	2met	N	493585	Y	NA	NA	1	1	1	1	1	1	1	1	1	1	1	1	1	1	1	1	1	1	0	0	0	0	0	0	1	1	1	1	1	1	1	1	1	1	1	1
540		e_gw1.9.1157.1	Peptidase	N	495460	Y	0.753437	2.74712	1	0	1	1	1	1	1	1	1	1	1	1	1	1	1	1	1	1	1	1	1	1	1	1	1	1	1	1	1	1	1	1	1	1	1	1
594		e_gw1.9.1472.1	Cazyme	Y	495486	Y	NA	NA	1	1	1	1	1	1	1	1	1	1	1	1	1	1	1	1	1	1	2	2	2	2	2	2	1	1	1	1	1	1	1	1	1	1	1	2
297		e_gw1.9.154.1	Peptidase	Y	495020	Y	NA	NA	1	1	1	1	1	1	1	1	1	0	1	1	1	1	1	1	1	1	0	0	0	0	0	0	1	1	1	1	1	1	1	1	1	1	1	1
11		e_gw1.9.641.1	Peptidase	N	495866	N	NA	NA	0	0	0	0	0	0	0	0	0	0	0	0	0	0	0	0	0	0	0	0	0	0	0	0	0	0	1	0	0	0	0	0	0	0	0	0
172		e_gw1.90.4.1	LSP	Y	510094	Y	NA	NA	1	1	0	0	1	1	1	1	1	0	0	0	1	0	0	0	0	0	0	0	0	0	0	0	0	0	1	1	1	1	2	0	0	0	1	1
19		estExt_fgenesh1_pg.C_1_t10117	LSP	Y	615073	Y	NA	NA	0	0	0	0	0	0	0	0	0	0	0	0	0	0	0	0	0	0	0	0	0	0	0	0	0	0	1	0	0	0	0	0	0	0	0	0
460		estExt_fgenesh1_pg.C_1_t10308	LSP	Y	615238	Y	NA	NA	1	1	1	1	1	1	1	1	1	1	1	1	1	1	1	1	1	1	1	1	1	1	1	1	1	1	1	1	1	1	1	1	0	0	1	1
70		estExt_fgenesh1_pg.C_1_t10365	Cazyme	N	615288	Y	NA	NA	0	0	0	0	0	0	0	0	0	0	0	0	0	0	0	0	0	0	0	0	0	0	0	0	1	1	1	1	1	1	0	0	0	0	0	0
90		estExt_fgenesh1_pg.C_1_t20243	LSP	Y	615612	Y	NA	NA	0	0	0	0	0	0	0	0	0	0	0	0	0	0	0	0	0	0	0	0	0	0	0	0	1	1	1	0	0	0	1	1	1	1	0	0
568		estExt_fgenesh1_pg.C_1_t20434	SSP	Y	615783	Y	NA	NA	1	1	1	1	1	1	1	1	1	1	1	1	1	1	1	1	1	1	1	1	1	1	1	1	1	1	1	1	1	1	1	1	1	0	1	1
461		estExt_fgenesh1_pg.C_1_t30408	LSP	Y	616192	N	NA	NA	1	1	1	1	1	1	1	1	1	1	1	1	1	1	1	1	1	1	1	1	1	1	1	1	0	0	1	1	1	1	1	1	1	1	1	1
554		estExt_fgenesh1_pg.C_1_t40007	Peptidase	N	616269	Y	NA	NA	1	1	1	1	1	1	1	1	1	1	1	1	1	1	1	1	1	1	1	1	1	1	1	1	1	1	1	1	1	1	1	1	0	1	1	1
343		estExt_fgenesh1_pg.C_10_t10230	LSP	Y	622512	Y	NA	NA	0	1	1	1	1	1	1	1	1	0	1	1	1	0	1	1	1	1	1	1	1	1	1	1	1	1	1	1	1	1	0	0	0	1	1	1
194		estExt_fgenesh1_pg.C_10_t10405	SSP	Y	622662	Y	NA	NA	0	0	0	0	0	0	0	0	0	0	0	0	0	0	0	0	0	0	1	1	1	1	1	1	1	1	1	1	1	1	1	1	1	1	1	1
266		estExt_fgenesh1_pg.C_10_t20083	LSP	Y	622806	Y	NA	NA	0	1	0	0	1	1	1	1	1	0	1	1	1	0	1	1	1	1	1	0	1	1	0	0	1	1	1	1	1	1	1	1	0	0	1	1
175		estExt_fgenesh1_pg.C_11_t10358	SSP	Y	623285	N	NA	NA	1	1	0	0	1	1	1	1	1	1	1	0	1	0	0	0	0	0	0	0	0	0	0	0	0	0	1	2	2	2	0	0	0	0	0	0
254		estExt_fgenesh1_pg.C_13_t10279	LSP	Y	624182	Y	NA	NA	1	1	1	1	1	1	1	1	1	0	0	0	1	0	0	1	1	1	0	0	0	0	0	0	1	1	1	1	1	1	1	1	1	1	1	1
413		estExt_fgenesh1_pg.C_13_t10289	LSP	Y	624192	Y	NA	NA	1	1	1	1	1	1	1	1	1	1	1	1	1	1	1	1	1	1	1	1	1	1	1	1	0	0	1	1	1	1	1	1	1	1	1	0
274		estExt_fgenesh1_pg.C_140286	Peptidase	N	624637	Y	NA	NA	0	0	1	1	1	1	1	1	1	1	1	0	0	0	0	0	0	0	1	1	1	1	1	1	1	1	1	1	1	1	1	1	1	1	1	1
22		estExt_fgenesh1_pg.C_150360	Cazyme	N	625143	Y	NA	NA	0	0	0	0	0	0	0	0	0	0	0	0	0	0	0	0	0	0	0	0	0	0	0	0	0	0	1	0	0	0	0	0	0	0	1	0
344		estExt_fgenesh1_pg.C_160007	LSP	Y	625163	Y	NA	NA	1	1	1	1	1	1	1	1	1	1	1	1	1	1	1	1	1	1	0	0	0	0	0	0	1	1	1	1	1	1	1	1	1	1	1	1
182		estExt_fgenesh1_pg.C_170194	Cazyme	N	625533	Y	NA	NA	0	0	0	0	0	0	0	0	0	0	0	0	0	0	0	0	0	0	1	1	1	1	1	1	1	1	1	1	1	1	1	1	1	1	1	1
43		estExt_fgenesh1_pg.C_170206	Peptidase	N	625541	N	NA	NA	0	0	0	0	0	0	0	0	0	0	0	0	0	0	0	0	0	0	0	0	0	0	0	0	1	1	1	0	0	0	0	0	0	0	0	0
412		estExt_fgenesh1_pg.C_2_t20095	LSP	Y	616902	N	NA	NA	1	1	1	0	1	0	1	1	1	0	1	1	1	1	1	1	1	1	1	1	1	1	1	1	1	1	1	1	1	1	1	1	1	1	1	1
42		estExt_fgenesh1_pg.C_2_t20246	Peptidase	N	617029	N	NA	NA	0	0	0	0	0	0	0	0	0	0	0	0	0	0	0	0	0	0	0	0	0	0	0	0	1	1	1	0	0	0	0	0	0	0	0	0
246		estExt_fgenesh1_pg.C_210046	LSP	Y	626034	N	NA	NA	1	1	0	0	1	1	1	1	1	0	1	0	1	0	1	1	1	1	1	1	1	1	1	1	1	1	1	0	0	0	1	0	0	0	0	1
15		estExt_fgenesh1_pg.C_250108	SSP	Y	626602	N	NA	NA	0	0	0	0	0	0	0	0	0	0	0	0	0	0	0	0	0	0	0	0	0	0	0	0	0	0	1	0	0	0	0	0	0	0	0	0
258		estExt_fgenesh1_pg.C_260089	Cazyme	N	626677	N	NA	NA	1	1	1	1	1	1	1	1	1	1	1	1	1	1	1	1	1	1	0	0	0	0	0	0	1	1	1	0	0	0	0	1	1	1	1	1
515		estExt_fgenesh1_pg.C_270079	Cazyme	N	626737	Y	NA	NA	1	1	1	1	1	1	1	1	1	1	1	1	1	1	1	1	1	0	1	1	1	1	1	1	1	1	1	1	1	1	1	1	1	1	1	1
366		estExt_fgenesh1_pg.C_290007	Lipase	N	626814	Y	NA	NA	1	1	1	1	1	1	1	1	1	1	1	1	1	1	0	0	0	0	1	1	1	1	1	1	1	1	1	1	1	1	1	1	1	1	1	1
86		estExt_fgenesh1_pg.C_3_t20162	Peptidase	N	617795	Y	NA	NA	0	0	0	0	0	0	0	0	0	0	0	0	0	0	0	0	0	0	1	1	1	1	1	1	0	0	1	0	0	0	0	0	0	0	0	0
448		estExt_fgenesh1_pg.C_310008	Peptidase	N	626938	N	NA	NA	1	1	1	1	1	1	1	1	1	1	1	1	1	1	1	1	1	1	1	1	1	1	1	1	1	1	1	1	1	1	1	1	1	1	0	0
109		estExt_fgenesh1_pg.C_360006	SSP	Y	626988	Y	NA	NA	0	0	0	0	1	1	1	1	1	1	1	0	0	0	1	0	0	0	0	0	0	0	0	0	0	0	1	0	0	0	0	0	0	0	0	0
587		estExt_fgenesh1_pg.C_4_t10195	Cazyme	N	618142	Y	NA	NA	1	1	1	1	1	1	1	1	1	0	1	1	1	1	1	1	1	1	1	1	1	1	1	1	1	1	1	1	1	1	1	1	1	1	1	2
113		estExt_fgenesh1_pg.C_4_t20067	LSP	Y	618437	Y	NA	NA	0	0	0	0	0	0	0	0	0	0	0	0	0	0	0	0	0	0	1	1	1	1	1	1	1	1	1	0	0	0	0	0	0	0	0	0
120		estExt_fgenesh1_pg.C_490004	Cazyme	N	627106	Y	NA	NA	0	0	0	0	1	1	1	1	1	1	0	0	0	0	0	0	0	0	0	0	0	0	0	0	1	1	1	0	0	0	0	0	0	0	1	0
513		estExt_fgenesh1_pg.C_5_t10018	Cazyme	N	618747	Y	-1.81373	-1.9494	1	1	1	1	1	1	1	1	1	1	1	1	1	1	1	1	1	1	1	1	0	1	1	1	1	1	1	1	1	1	1	1	1	1	1	1
290		estExt_fgenesh1_pg.C_5_t10235	LSP	Y	618933	Y	NA	NA	1	1	1	1	1	1	1	1	1	1	1	1	1	1	1	1	1	1	0	0	0	0	0	0	1	1	1	1	1	1	1	1	1	1	0	0
161		estExt_fgenesh1_pg.C_5_t20365	LSP	Y	619496	Y	NA	NA	1	1	1	1	1	1	0	0	0	0	0	1	0	1	0	1	0	0	0	0	0	0	0	0	0	0	1	0	0	0	0	1	1	1	0	1
145		estExt_fgenesh1_pg.C_5_t20379	SSP	Y	619506	Y	NA	NA	0	0	0	0	0	0	0	0	0	0	0	0	0	0	0	0	0	0	0	0	0	0	0	0	1	1	1	1	1	1	1	1	1	1	1	1
294		estExt_fgenesh1_pg.C_6_t20010	Cazyme	N	619945	N	NA	NA	1	1	1	1	1	1	1	1	1	1	1	1	1	0	1	1	1	1	0	0	0	0	0	0	1	1	1	1	1	1	1	1	1	1	1	1
170		estExt_fgenesh1_pg.C_6_t20102	SSP	Y	620028	N	NA	NA	0	0	0	0	0	0	0	0	0	0	0	0	0	0	0	0	0	0	1	1	1	1	1	1	1	1	1	1	1	1	1	1	1	1	0	0
485		estExt_fgenesh1_pg.C_6_t20170	Cazyme	Y	620091	Y	NA	NA	0	1	1	1	1	1	1	1	1	1	1	1	1	1	1	1	1	1	1	1	1	1	1	1	1	1	1	1	1	1	1	1	1	1	1	1
394		estExt_fgenesh1_pg.C_6_t20217	Peptidase	Y	620131	N	NA	NA	1	1	1	1	1	1	1	1	1	1	1	1	1	1	1	0	0	0	1	1	1	1	1	1	1	1	1	1	1	1	1	1	1	1	1	1
8		estExt_fgenesh1_pg.C_680002	Cazyme	N	627189	Y	NA	NA	0	0	0	0	0	0	0	0	0	0	0	0	0	0	0	0	0	0	0	0	0	0	0	0	0	0	1	0	0	0	0	0	0	0	0	0
58		estExt_fgenesh1_pg.C_7_t10159	2met	N	620365	Y	NA	NA	0	0	0	0	0	0	0	0	0	0	0	0	0	0	0	0	0	0	0	0	0	0	0	0	1	1	1	0	0	0	0	0	0	0	1	1
213		estExt_fgenesh1_pg.C_7_t20206	LSP	Y	620825	Y	NA	NA	0	0	1	1	0	0	0	0	0	1	1	1	1	1	1	0	0	0	1	1	1	1	1	1	1	1	1	0	0	0	1	0	0	0	0	1
514		estExt_fgenesh1_pg.C_7_t20301	Cazyme	N	620912	Y	NA	NA	1	1	1	1	1	1	1	1	1	1	1	1	1	1	1	1	1	1	1	1	1	1	1	1	1	1	1	1	1	1	1	1	1	1	0	1
139		estExt_fgenesh1_pg.C_8_t10006	2met	N	620953	Y	NA	NA	0	0	0	0	0	0	0	0	0	0	0	0	0	0	0	0	0	0	0	0	0	0	0	0	1	1	1	1	1	1	1	1	1	1	1	1
37		estExt_fgenesh1_pg.C_8_t10076	Peptidase	Y	621012	Y	NA	NA	0	0	0	0	0	0	0	0	0	0	0	0	0	0	0	0	0	0	0	0	0	0	0	0	0	1	1	0	0	0	0	0	0	0	0	1
79		estExt_fgenesh1_pg.C_8_t10105	SSP	Y	621039	Y	NA	NA	0	0	0	0	0	0	0	0	0	0	0	0	0	0	0	0	0	0	0	0	0	0	0	0	0	1	1	1	1	0	1	1	0	0	0	0
322		estExt_fgenesh1_pg.C_8_t10361	Peptidase	N	621265	Y	NA	NA	1	1	1	1	1	1	1	1	1	1	1	1	1	1	1	1	1	1	0	0	0	0	0	0	1	1	1	1	1	1	1	1	1	1	1	1
147		estExt_fgenesh1_pg.C_8_t20288	LSP	Y	621627	N	NA	NA	0	0	0	0	0	0	0	0	0	0	0	0	0	0	0	0	0	0	0	0	0	0	0	0	1	1	1	1	1	1	1	1	1	1	1	1
16		estExt_fgenesh1_pg.C_890002	SSP	Y	627243	Y	NA	NA	0	0	0	0	0	0	0	0	0	0	0	0	0	0	0	0	0	0	0	0	0	0	0	0	0	0	1	0	0	0	0	0	0	0	0	0
75		estExt_fgenesh1_pg.C_9_t10005	Peptidase	N	621666	Y	NA	NA	0	0	0	0	0	0	0	0	0	0	1	0	0	0	0	0	0	0	0	0	0	0	0	0	1	1	1	0	0	1	1	0	0	0	0	0
529		estExt_fgenesh1_pm.C_1_t20039	Peptidase	Y	606202	Y	NA	NA	1	1	1	1	1	1	1	1	1	0	1	1	1	1	1	1	1	1	1	1	1	1	1	1	1	1	1	1	1	1	1	1	1	1	1	1
447		estExt_fgenesh1_pm.C_110305	Peptidase	N	612037	Y	NA	NA	1	1	1	1	1	1	1	1	1	1	1	1	1	0	0	1	1	1	1	1	1	1	1	1	1	1	1	1	1	1	1	1	1	1	1	1
589		estExt_fgenesh1_pm.C_110336	SSP	Y	612062	N	NA	NA	1	1	1	1	0	0	0	0	0	1	1	1	1	1	1	1	1	1	1	1	1	1	1	1	2	2	1	2	2	2	2	2	2	1	1	1
283		estExt_fgenesh1_pm.C_110374	Cazyme	N	612097	Y	NA	NA	1	1	1	1	1	1	1	1	1	1	1	1	1	1	1	1	1	1	0	0	0	0	0	0	1	1	1	1	1	1	1	1	1	1	0	0
293		estExt_fgenesh1_pm.C_120021	Cazyme	N	612118	Y	NA	NA	1	1	1	1	1	1	1	1	1	1	1	1	1	1	1	1	1	1	0	0	0	0	1	0	1	1	1	1	1	1	1	1	1	1	0	0
69		estExt_fgenesh1_pm.C_1290001	Cazyme	N	614955	Y	NA	NA	0	0	1	1	0	0	0	0	0	1	0	1	0	1	0	0	0	0	0	0	0	0	0	0	0	0	1	0	0	0	0	0	0	0	0	0
83		estExt_fgenesh1_pm.C_160002	Cazyme	N	613456	N	NA	NA	0	0	0	0	0	0	0	0	0	0	0	0	0	0	0	0	0	0	0	0	0	0	0	0	1	1	1	1	1	1	1	0	0	0	0	0
411		estExt_fgenesh1_pm.C_160133	LSP	Y	613568	Y	NA	NA	1	1	1	1	1	1	1	1	1	1	0	1	1	1	0	1	1	1	1	1	1	1	1	1	1	1	1	1	1	1	1	1	1	1	0	1
186		estExt_fgenesh1_pm.C_160171	Peptidase	N	613604	Y	NA	NA	0	0	0	0	0	0	0	0	0	0	0	0	0	0	0	0	0	0	1	1	1	1	1	1	1	1	1	1	1	1	1	1	1	1	1	1
234		estExt_fgenesh1_pm.C_170055	Cazyme	N	613679	Y	NA	NA	0	0	1	1	1	1	1	1	1	0	0	1	1	1	1	1	1	1	0	0	0	0	0	0	0	0	1	1	1	1	1	1	1	1	0	1
181		estExt_fgenesh1_pm.C_170112	Cazyme	N	613724	Y	NA	NA	0	0	0	0	0	0	0	0	0	0	0	0	0	0	0	0	0	0	1	1	1	1	1	1	1	1	1	1	1	1	1	1	1	1	1	1
92		estExt_fgenesh1_pm.C_170124	Cazyme	Y	613729	Y	NA	NA	0	0	0	0	0	0	0	0	0	0	0	0	0	0	0	0	0	0	0	0	0	0	0	0	1	1	1	1	1	1	1	0	0	0	1	0
102		estExt_fgenesh1_pm.C_170126	Cazyme	N	613730	Y	NA	NA	0	0	0	0	0	0	0	0	0	0	0	0	0	0	0	0	0	0	0	0	0	0	0	0	1	1	1	1	1	1	1	0	0	0	1	1
399		estExt_fgenesh1_pm.C_3_t10034	Peptidase	N	607464	Y	NA	NA	1	1	1	1	1	1	1	1	1	1	1	1	1	1	1	1	1	1	1	1	1	1	1	1	1	1	1	1	1	1	1	0	0	0	1	1
567		estExt_fgenesh1_pm.C_3_t10433	SSP	Y	607836	Y	NA	NA	1	1	1	1	1	1	1	1	1	0	1	1	1	1	1	1	1	1	1	1	1	1	1	1	1	1	1	1	1	1	1	1	1	1	1	1
164		estExt_fgenesh1_pm.C_3_t20010	LSP	Y	607901	Y	NA	NA	0	0	0	0	0	0	0	0	0	0	0	0	0	0	0	0	0	0	1	1	1	1	1	1	1	1	1	1	1	1	1	0	0	0	1	1
553		estExt_fgenesh1_pm.C_3_t20092	Peptidase	N	607972	Y	NA	NA	1	1	1	1	1	1	1	1	1	1	1	1	1	1	1	1	1	1	1	1	1	1	0	1	1	1	1	1	1	1	1	1	1	1	1	1
68		estExt_fgenesh1_pm.C_300012	Cazyme	N	614764	Y	NA	NA	0	0	0	0	0	0	0	0	0	0	0	0	0	0	0	0	0	0	0	0	0	0	0	0	1	1	1	1	1	0	1	0	0	0	0	0
60		estExt_fgenesh1_pm.C_340003	Lipase	N	614823	Y	NA	NA	0	0	0	0	0	0	0	0	0	0	0	0	0	0	0	0	0	0	0	0	0	0	0	0	0	0	1	0	0	1	0	1	1	1	0	0
373		estExt_fgenesh1_pm.C_4_t10133	Peptidase	N	608122	N	NA	NA	1	1	1	1	1	1	1	1	1	1	1	1	0	1	1	1	1	1	1	1	1	1	1	1	1	1	1	1	1	1	1	0	0	0	1	1
7		estExt_fgenesh1_pm.C_5_t10035	Cazyme	N	608596	Y	NA	NA	0	0	0	0	0	0	0	0	0	0	0	0	0	0	0	0	0	0	0	0	0	0	0	0	0	0	1	0	0	0	0	0	0	0	0	0
512		estExt_fgenesh1_pm.C_5_t10169	Cazyme	N	608715	Y	NA	NA	1	1	1	1	1	1	1	1	1	0	1	1	1	1	1	1	1	1	1	1	1	1	1	1	1	1	1	1	1	1	1	1	1	1	1	1
248		estExt_fgenesh1_pm.C_5_t20100	Cazyme	Y	609102	N	NA	NA	1	1	1	1	1	1	1	1	1	0	0	0	0	0	1	0	0	0	1	1	1	1	1	1	1	1	1	0	0	0	1	1	1	1	1	1
2		estExt_fgenesh1_pm.C_6_t10157	Cazyme	Y	609256	N	NA	NA	0	0	0	0	0	0	0	0	0	0	0	0	0	0	0	0	0	0	0	0	0	0	0	0	0	0	1	0	0	0	0	0	0	0	0	0
378		estExt_fgenesh1_pm.C_6_t10216	LSP	Y	609312	Y	NA	NA	1	1	1	1	1	1	1	1	1	1	1	0	1	1	0	1	1	0	1	1	1	1	1	1	1	1	1	1	1	1	1	1	1	1	1	0
601		estExt_fgenesh1_pm.C_6_t10353	Cazyme	N	609438	Y	NA	NA	2	2	1	1	1	1	1	1	1	1	2	2	2	2	2	2	2	2	1	1	1	1	1	1	1	1	1	1	1	1	1	1	1	1	1	1
602		estExt_fgenesh1_pm.C_7_t10055	Peptidase	Y	609725	Y	NA	NA	2	2	1	1	2	2	2	2	2	1	2	1	1	1	1	1	1	1	1	1	1	1	1	1	1	1	1	1	1	2	2	2	2	2	2	2
282		estExt_fgenesh1_pm.C_7_t10124	Cazyme	N	609793	Y	NA	NA	1	1	1	1	0	1	0	1	0	0	1	1	1	1	0	1	1	1	1	1	1	1	1	1	1	1	1	1	1	1	1	0	0	0	1	1
400		estExt_fgenesh1_pm.C_8_t10255	Peptidase	N	610452	Y	NA	NA	1	1	1	1	1	1	1	1	1	1	1	1	1	1	1	1	1	1	1	1	1	1	1	1	1	1	1	1	1	1	1	0	0	0	1	1
605		estExt_fgenesh1_pm.C_8_t10456	Cazyme	Y	610635	Y	NA	NA	2	2	2	2	2	2	2	2	2	2	2	2	2	2	2	2	2	2	2	2	2	2	2	2	2	2	1	1	1	2	1	1	1	1	2	2
389		estExt_fgenesh1_pm.C_9_t10384	Cazyme	N	611124	Y	NA	NA	1	1	1	1	1	1	1	1	1	1	1	1	1	1	1	0	0	0	1	1	1	1	1	1	1	1	1	1	1	1	1	1	1	1	1	1
356		estExt_fgenesh1_pm.C_9_t10439	LSP	Y	611173	N	NA	NA	1	1	0	0	1	1	1	1	1	1	0	1	1	1	1	1	1	1	1	1	1	1	1	1	0	0	1	1	1	1	1	1	1	1	1	1
57		estExt_Genemark1.C_1_t10003	LSP	Y	670470	N	NA	NA	0	0	0	0	0	0	0	0	0	0	0	0	1	0	0	0	0	0	0	0	0	0	0	0	1	1	1	0	0	0	0	0	0	0	0	0
521		estExt_Genemark1.C_1_t10047	Cazyme	N	670509	Y	NA	NA	1	1	1	1	1	1	1	1	1	0	1	1	1	1	1	1	1	1	1	1	1	1	1	1	1	1	1	1	1	1	1	1	1	1	1	1
250		estExt_Genemark1.C_1_t20164	Cazyme	N	671060	Y	NA	NA	0	0	2	2	0	0	0	0	0	1	0	1	1	1	0	0	0	0	1	1	1	1	1	1	1	1	1	0	0	2	1	1	1	1	1	1
271		estExt_Genemark1.C_1_t20451	Cazyme	N	671314	Y	NA	NA	1	1	1	1	1	1	1	1	1	1	1	1	1	1	1	1	1	1	0	0	0	0	0	0	1	1	1	1	1	1	1	0	0	0	1	1
522		estExt_Genemark1.C_1_t20468	Cazyme	N	671331	Y	NA	NA	1	1	1	1	1	1	1	1	1	1	1	1	1	1	1	1	1	1	1	1	1	1	1	1	1	0	1	1	1	1	1	1	1	1	1	1
457		estExt_Genemark1.C_1_t30457	SSP	Y	671750	Y	NA	NA	1	1	1	1	1	1	1	1	1	1	1	1	1	1	1	1	1	1	1	1	1	1	1	1	1	1	1	1	1	0	0	1	1	1	1	1
365		estExt_Genemark1.C_1_t40111	Cazyme	N	671867	N	NA	NA	1	1	0	0	1	1	1	1	1	0	0	1	1	1	1	1	1	1	1	1	1	1	1	1	1	1	1	1	1	1	1	1	1	1	1	1
465		estExt_Genemark1.C_1_t40124	LSP	Y	671878	Y	NA	NA	1	1	1	1	1	1	1	1	1	1	1	1	1	1	1	1	1	1	1	1	1	1	1	1	1	1	1	1	1	1	1	1	1	1	0	0
114		estExt_Genemark1.C_12_t10458	LSP	Y	679381	N	NA	NA	0	0	0	0	0	0	0	0	0	0	0	0	0	0	0	0	0	0	1	1	1	1	1	1	1	1	1	0	0	0	0	0	0	0	0	0
523		estExt_Genemark1.C_14_t10029	Cazyme	N	679939	Y	NA	NA	1	1	1	1	1	1	1	0	1	1	1	1	1	1	1	1	1	1	1	1	1	1	1	1	1	1	1	1	1	1	1	1	1	1	1	1
558		estExt_Genemark1.C_14_t10060	Peptidase	N	679965	Y	NA	NA	1	1	1	1	1	1	1	1	1	0	1	1	1	1	1	1	1	1	1	1	1	1	1	1	1	1	1	1	1	1	1	1	1	1	1	1
608		estExt_Genemark1.C_170090	Cazyme	N	681014	Y	NA	NA	2	2	2	2	2	2	2	2	2	1	2	2	2	2	2	2	2	2	2	2	2	2	2	2	2	2	1	2	2	2	2	2	2	2	2	2
556		estExt_Genemark1.C_2_t10190	Peptidase	N	672053	Y	NA	NA	1	1	1	1	1	1	1	1	1	1	1	1	1	1	1	1	1	1	1	1	1	1	1	1	1	1	1	1	1	1	1	1	1	1	1	0
347		estExt_Genemark1.C_200053	LSP	Y	681466	Y	NA	NA	1	1	1	1	1	1	1	1	1	1	1	1	1	1	1	1	1	1	0	0	0	0	0	0	1	1	1	1	1	1	1	1	1	1	1	1
472		estExt_Genemark1.C_2040001	2met	N	682905	Y	NA	NA	1	1	1	1	1	1	1	1	1	1	1	1	1	1	1	1	1	1	1	1	1	1	1	1	1	0	1	1	1	1	1	1	1	1	1	1
158		estExt_Genemark1.C_210089	2met	N	681628	Y	NA	NA	0	0	0	0	0	0	0	0	0	0	0	0	0	0	0	0	0	0	1	1	1	1	1	1	1	1	1	0	0	0	0	1	1	1	1	1
357		estExt_Genemark1.C_230018	LSP	Y	681813	N	NA	NA	1	1	1	1	0	0	0	0	0	1	1	1	1	1	1	1	1	1	1	1	1	1	1	1	1	1	1	1	1	1	1	1	1	1	1	1
225		estExt_Genemark1.C_260073	SSP	Y	682212	Y	NA	NA	1	1	1	1	1	1	1	1	1	1	1	1	1	1	1	1	1	1	0	0	0	0	0	0	1	1	1	0	0	0	0	0	0	0	0	0
524		estExt_Genemark1.C_290015	Cazyme	N	682382	Y	NA	NA	1	1	1	1	1	1	1	1	1	1	1	1	1	1	1	1	1	1	1	1	1	1	1	1	1	1	1	1	1	1	1	1	0	1	1	1
431		estExt_Genemark1.C_3_t10081	Cazyme	N	672796	Y	NA	NA	1	1	1	1	1	1	1	1	1	1	1	1	1	1	1	1	1	1	1	1	1	1	1	1	1	1	1	1	0	0	0	1	1	1	1	2
557		estExt_Genemark1.C_3_t20015	Peptidase	N	673184	Y	NA	NA	1	0	1	1	1	1	1	1	1	1	1	1	1	1	1	1	1	1	1	1	1	1	1	1	1	1	1	1	1	1	1	1	1	1	1	1
255		estExt_Genemark1.C_3_t20349	LSP	Y	673479	Y	4.70468	3.95255	0	0	1	1	0	0	0	0	0	0	1	1	1	1	1	1	1	1	1	1	1	1	1	1	1	1	1	1	1	1	1	0	0	0	1	1
606		estExt_Genemark1.C_310008	Cazyme	Y	682499	Y	NA	NA	2	2	2	2	2	2	2	2	2	2	2	2	2	2	2	2	2	2	2	2	2	2	2	2	2	2	1	1	1	2	1	1	1	1	2	2
296		estExt_Genemark1.C_4_t20147	Cazyme	N	674058	Y	NA	NA	1	1	1	1	1	1	1	1	1	1	1	0	0	0	0	0	0	0	1	1	1	1	1	1	1	1	1	1	1	1	1	1	1	1	1	1
163		estExt_Genemark1.C_430006	Peptidase	N	682627	Y	NA	NA	0	0	1	1	0	0	0	0	0	1	0	0	1	0	0	1	1	1	1	1	1	1	1	1	0	0	1	0	0	0	0	0	0	0	0	1
13		estExt_Genemark1.C_490006	Peptidase	N	682672	Y	NA	NA	0	0	0	0	0	0	0	0	0	0	0	0	0	0	0	0	0	0	0	0	0	0	0	0	0	0	1	0	0	0	0	0	0	0	0	0
585		estExt_Genemark1.C_5_t20033	LSP	Y	674750	Y	NA	NA	1	1	1	1	1	1	1	1	1	1	1	1	1	1	1	1	1	1	1	1	1	0	1	1	1	1	1	1	1	1	1	1	1	1	1	1
351		estExt_Genemark1.C_5_t20380	Cazyme	N	675047	Y	NA	NA	1	1	1	1	0	0	0	0	0	1	1	1	1	1	1	1	1	1	1	1	1	1	1	1	1	1	1	1	1	1	1	1	1	1	1	1
586		estExt_Genemark1.C_6_t10040	LSP	Y	675082	Y	NA	NA	1	1	1	1	1	1	1	1	1	1	1	1	1	1	1	1	1	1	1	1	1	1	1	1	1	1	1	1	1	1	1	1	0	1	1	1
177		estExt_Genemark1.C_6_t10195	2met	N	675208	Y	NA	NA	0	0	0	0	0	0	0	0	0	0	0	0	0	0	0	0	0	0	1	1	1	1	1	1	1	1	1	1	1	1	1	1	1	1	1	1
570		estExt_Genemark1.C_6_t20116	SSP	Y	675596	N	NA	NA	1	1	1	1	1	1	1	1	1	1	1	1	1	1	1	1	1	1	1	1	1	1	1	1	1	1	1	1	1	0	1	1	1	1	1	1
138		estExt_Genemark1.C_6_t20272	LSP	Y	675736	N	NA	NA	0	0	0	0	0	0	0	0	0	0	0	0	0	0	0	0	0	0	1	1	1	1	1	1	1	1	1	0	0	0	0	0	0	0	1	1
401		estExt_Genemark1.C_6_t20276	Peptidase	N	675740	Y	NA	NA	1	1	1	1	1	1	1	1	1	1	1	1	1	1	1	1	1	1	1	1	1	1	1	1	1	1	1	1	1	1	1	1	0	1	0	0
219		estExt_Genemark1.C_7_t10186	Cazyme	N	675944	Y	NA	NA	1	1	1	1	0	0	0	0	0	0	0	0	0	0	0	0	0	0	1	1	1	1	1	1	1	1	1	1	1	1	1	1	1	1	1	0
97		estExt_Genemark1.C_7_t10397	SSP	Y	676129	N	NA	NA	0	0	0	0	0	0	0	0	0	0	0	0	0	0	0	0	0	0	1	1	1	1	1	1	1	0	1	0	0	0	0	0	0	0	0	0
325		estExt_Genemark1.C_7_t20215	Peptidase	N	676401	N	NA	NA	1	1	1	1	1	1	1	1	1	1	1	1	1	1	1	1	1	1	1	1	1	1	1	1	1	1	1	0	0	0	0	1	1	1	0	0
309		estExt_Genemark1.C_7_t20216	2met	N	676402	N	NA	NA	1	1	1	1	1	1	1	1	1	1	1	1	1	1	1	1	1	1	1	1	1	1	1	1	1	1	1	0	0	0	0	1	1	1	0	0
136		estExt_Genemark1.C_770003	SSP	Y	682780	Y	NA	NA	0	0	0	0	1	1	0	0	0	0	1	1	1	1	1	1	1	1	0	0	0	0	0	0	0	0	1	0	0	0	0	0	0	0	0	0
466		estExt_Genemark1.C_8_t10016	LSP	Y	676499	Y	NA	NA	1	1	1	1	1	1	1	1	1	1	1	1	1	1	1	1	1	1	1	1	1	1	1	1	1	1	1	1	1	1	1	1	1	1	0	0
381		estExt_Genemark1.C_8_t10029	LSP	Y	676510	Y	NA	NA	1	1	1	1	1	1	1	1	1	0	1	1	1	1	1	1	1	1	1	1	1	1	1	1	1	1	1	1	0	1	1	1	0	1	1	0
252		estExt_Genemark1.C_8_t20303	Peptidase	N	677184	Y	NA	NA	1	1	0	0	0	0	0	0	0	0	0	0	0	0	0	0	0	0	2	2	2	2	2	2	1	1	1	1	1	1	1	1	1	1	0	1
241		estExt_Genemark1.C_9_t10449	SSP	Y	677604	N	NA	NA	0	0	1	1	1	1	1	1	1	1	1	1	0	1	0	0	0	0	0	0	0	0	0	0	1	1	1	1	1	1	1	1	1	1	1	1
395		estExt_Genewise1.C_1_t50137	Peptidase	N	512371	Y	NA	NA	1	1	1	1	0	0	1	1	1	1	1	1	1	1	1	1	1	1	1	1	1	1	1	1	1	0	1	1	1	1	1	1	1	1	1	1
592		estExt_Genewise1.C_1_t60238	SSP	Y	512938	Y	NA	NA	1	1	1	1	1	1	1	1	1	1	2	1	1	1	1	1	1	1	1	1	1	1	1	1	2	2	1	2	2	1	2	1	1	1	1	1
575		estExt_Genewise1.C_1_t70125	LSP	Y	513290	Y	3.67747	4.86662	1	1	1	1	1	1	1	1	1	1	1	1	1	0	1	1	1	1	1	1	1	1	1	1	1	1	1	1	1	1	1	1	1	1	1	1
494		estExt_Genewise1.C_10_t10130	Cazyme	N	526941	Y	NA	NA	1	1	1	1	1	1	1	1	1	0	1	1	1	1	1	1	1	1	1	1	1	1	1	1	1	1	1	1	1	1	1	1	1	1	1	1
495		estExt_Genewise1.C_14_t20176	Cazyme	N	532209	Y	NA	NA	1	1	1	1	1	1	1	1	1	1	1	1	1	1	1	1	1	1	1	1	1	1	1	1	1	1	1	0	1	1	1	1	1	1	1	1
477		estExt_Genewise1.C_15_t20299	Cazyme	Y	533518	Y	NA	NA	1	1	1	1	1	1	1	1	1	1	1	1	1	1	1	1	1	1	1	1	1	1	1	1	1	1	1	1	1	1	1	1	1	1	1	0
259		estExt_Genewise1.C_16_t10050	Peptidase	N	533584	Y	NA	NA	1	1	0	0	1	1	1	1	1	1	1	1	1	1	1	1	1	1	0	0	0	0	0	0	1	1	1	1	1	1	1	1	1	1	0	0
543		estExt_Genewise1.C_180305	Peptidase	N	534701	N	NA	NA	1	1	1	1	1	1	1	1	1	1	1	1	1	1	1	1	1	1	1	1	1	1	1	1	1	1	1	1	1	1	1	1	1	1	1	0
393		estExt_Genewise1.C_2_t30253	Peptidase	Y	514766	N	NA	NA	0	0	1	1	1	1	1	1	1	0	1	1	1	1	1	1	1	1	1	1	1	1	1	1	1	1	1	1	1	1	1	1	1	1	1	1
39		estExt_Genewise1.C_2_t30273	Peptidase	N	514786	Y	-1.86856	-2.56591	0	0	0	0	0	0	0	0	0	0	0	0	0	0	0	1	0	0	0	0	0	0	0	0	0	0	1	0	0	0	1	0	0	0	0	0
312		estExt_Genewise1.C_2_t40229	Cazyme	N	515189	Y	NA	NA	1	1	1	1	1	1	1	1	1	1	1	1	1	1	1	1	1	1	0	0	0	0	0	0	1	1	1	1	1	1	1	1	1	1	1	1
217		estExt_Genewise1.C_2_t40449	LSP	Y	515394	Y	NA	NA	0	0	0	0	1	1	1	1	1	1	0	0	0	0	0	0	0	0	1	1	1	1	1	1	1	1	1	1	1	1	1	0	0	0	0	1
140		estExt_Genewise1.C_220181	Cazyme	N	536045	Y	NA	NA	1	1	0	0	0	0	0	0	0	0	0	0	0	0	0	0	0	0	0	0	0	0	0	0	1	1	1	1	1	1	1	1	1	1	0	0
26		estExt_Genewise1.C_230012	2met	N	536151	Y	NA	NA	0	0	0	0	0	0	0	0	0	0	0	0	0	0	0	0	0	0	0	0	0	0	0	0	1	1	1	0	0	0	0	0	0	0	0	0
352		estExt_Genewise1.C_230044	Peptidase	N	536171	Y	NA	NA	1	1	1	1	0	0	0	0	0	1	1	1	1	1	1	1	1	1	1	1	1	1	1	1	1	1	1	1	1	1	1	1	1	1	1	1
116		estExt_Genewise1.C_240137	Cazyme	N	536579	N	NA	NA	0	0	0	0	0	0	0	0	0	0	0	0	0	0	0	0	0	0	0	0	0	0	0	0	1	1	1	1	1	1	1	1	1	1	0	0
137		estExt_Genewise1.C_270120	LSP	Y	537233	N	NA	NA	0	0	0	0	1	1	1	1	1	0	0	0	0	0	0	0	0	0	0	0	0	0	0	0	1	1	1	0	0	1	0	0	0	0	1	1
212		estExt_Genewise1.C_290049	LSP	Y	537527	Y	NA	NA	1	1	1	1	1	1	1	1	1	0	1	1	1	1	1	1	1	1	0	0	0	0	0	0	0	0	1	0	0	0	0	0	1	0	0	0
291		estExt_Genewise1.C_3_t20254	2met	N	516222	Y	NA	NA	1	1	1	1	1	1	1	1	1	1	1	1	1	1	1	1	1	1	1	1	1	1	1	1	1	1	1	0	0	0	0	0	0	0	1	1
264		estExt_Genewise1.C_300003	LSP	Y	537684	N	NA	NA	1	1	1	1	1	1	1	1	1	0	0	0	0	0	1	0	0	0	1	1	1	1	1	1	1	1	1	0	0	1	1	1	1	1	1	1
609		estExt_Genewise1.C_480021	Cazyme	Y	538206	Y	NA	NA	3	3	1	1	2	2	2	2	2	2	1	1	1	1	1	1	1	1	3	3	2	2	2	2	3	3	1	1	1	5	3	3	3	3	3	3
3		estExt_Genewise1.C_510011	Cazyme	N	538241	Y	NA	NA	0	0	0	0	0	0	0	0	0	0	0	0	0	0	0	0	0	0	0	0	0	0	0	0	0	0	1	0	0	0	0	0	0	0	0	0
593		estExt_Genewise1.C_6_t10474	LSP	Y	520973	Y	NA	NA	1	1	1	1	1	1	1	1	1	1	1	1	1	1	1	1	1	1	2	2	2	2	2	2	1	1	1	1	1	1	1	1	1	1	1	1
179		estExt_Genewise1.C_6_t10481	Cazyme	N	520977	Y	NA	NA	0	0	0	0	0	0	0	0	0	0	0	0	0	0	0	0	0	0	1	1	1	1	1	1	1	1	1	1	1	1	1	1	1	1	1	1
525		estExt_Genewise1.C_7_t30306	Lipase	Y	523477	Y	NA	NA	1	1	1	1	1	1	1	1	1	1	1	1	1	1	1	1	1	1	1	1	1	1	1	1	1	1	1	1	1	0	1	1	1	1	1	1
197		estExt_Genewise1Plus.C_1_t70291	LSP	Y	541769	Y	NA	NA	0	0	1	1	0	0	0	0	0	0	0	0	0	0	0	0	0	0	1	1	1	1	1	1	1	1	1	0	0	1	1	1	1	1	1	1
479		estExt_Genewise1Plus.C_10_t10101	Cazyme	Y	555173	Y	NA	NA	1	1	1	1	1	1	1	1	1	0	1	1	1	1	1	1	1	1	1	1	1	1	1	1	1	1	1	1	1	1	1	1	1	1	1	1
71		estExt_Genewise1Plus.C_10_t10169	Peptidase	Y	555231	Y	NA	NA	0	0	0	0	0	0	0	0	0	0	0	0	0	0	0	0	0	0	0	0	0	0	0	0	1	1	1	1	1	0	1	0	0	0	0	0
497		estExt_Genewise1Plus.C_10_t20059	Cazyme	N	555575	Y	NA	NA	1	1	1	1	1	1	1	1	1	1	1	1	1	1	1	1	1	1	1	1	1	1	1	1	1	1	1	1	1	1	1	1	0	1	1	1
498		estExt_Genewise1Plus.C_12_t10270	Cazyme	N	557954	Y	NA	NA	1	1	1	1	1	1	1	1	1	1	1	1	1	1	1	1	1	1	1	1	0	1	1	1	1	1	1	1	1	1	1	1	1	1	1	1
249		estExt_Genewise1Plus.C_12_t10399	Cazyme	N	558083	Y	NA	NA	1	1	0	0	1	1	1	1	1	1	0	1	1	1	1	1	1	1	0	0	0	0	0	0	1	1	1	1	1	1	1	1	1	1	0	0
220		estExt_Genewise1Plus.C_14_t20454	Peptidase	N	560660	Y	NA	NA	1	1	1	1	1	1	1	1	1	1	1	1	1	1	1	1	1	1	0	0	0	0	0	0	1	1	1	0	0	0	0	0	0	0	0	0
48		estExt_Genewise1Plus.C_16_t10012	LSP	Y	561760	Y	NA	NA	0	0	0	0	0	0	0	0	0	0	0	0	0	0	0	0	0	0	0	0	0	0	0	0	1	1	1	0	0	0	0	0	0	0	0	0
110		estExt_Genewise1Plus.C_16_t10078	LSP	Y	561798	N	NA	NA	0	0	0	0	0	0	0	0	0	0	0	0	0	0	0	0	0	0	1	1	1	1	1	1	1	1	1	0	0	0	0	0	0	0	0	0
221		estExt_Genewise1Plus.C_170387	Peptidase	N	562610	N	NA	NA	0	0	1	1	0	0	0	0	0	1	1	1	1	1	1	1	1	1	0	0	0	0	0	0	1	1	1	1	1	1	1	1	1	1	0	0
198		estExt_Genewise1Plus.C_180452	LSP	Y	563004	Y	NA	NA	0	0	0	0	0	0	0	0	0	0	0	0	0	0	0	0	0	0	1	1	1	1	1	1	1	1	1	1	1	1	1	1	1	1	1	1
469		estExt_Genewise1Plus.C_2_t10018	2met	N	541945	Y	NA	NA	1	1	1	1	1	1	1	1	1	1	1	1	1	1	1	1	1	1	1	1	1	1	1	1	1	0	1	1	1	1	1	1	1	1	1	1
421		estExt_Genewise1Plus.C_2_t10209	Cazyme	N	542122	Y	NA	NA	1	1	1	1	1	1	1	1	1	1	1	1	1	1	1	1	1	1	1	1	1	1	1	1	1	1	1	1	1	1	1	1	1	1	0	0
122		estExt_Genewise1Plus.C_200327	Peptidase	N	563715	Y	NA	NA	0	0	0	0	0	0	0	0	0	0	0	0	0	0	0	0	0	0	0	0	0	0	0	0	1	1	1	1	1	1	1	1	1	1	0	0
157		estExt_Genewise1Plus.C_210190	2met	N	563893	Y	NA	NA	0	0	0	0	0	0	0	0	0	0	0	0	0	0	0	0	0	0	1	1	1	1	1	1	1	1	1	0	0	0	0	1	1	1	1	1
416		estExt_Genewise1Plus.C_220032	Cazyme	Y	564104	Y	NA	NA	1	1	1	1	1	1	1	1	1	1	1	1	1	1	1	1	1	1	1	1	1	1	1	1	0	0	1	1	1	1	1	1	1	1	1	1
281		estExt_Genewise1Plus.C_3_t30116	Cazyme	N	544879	Y	NA	NA	1	1	1	1	1	1	1	1	1	0	1	1	1	0	1	1	1	1	0	0	0	0	0	0	1	1	1	1	1	1	1	1	1	1	1	1
600		estExt_Genewise1Plus.C_3_t30211	LSP	Y	544964	Y	NA	NA	1	1	1	1	1	1	1	1	1	1	2	1	1	1	1	1	1	1	2	2	2	2	2	2	1	1	1	1	1	1	1	1	1	1	1	2
599		estExt_Genewise1Plus.C_3_t40351	SSP	Y	545534	Y	NA	NA	1	1	1	1	0	0	0	0	0	1	2	1	1	1	2	2	2	2	1	1	1	1	1	1	2	2	1	2	2	2	2	2	2	1	1	1
478		estExt_Genewise1Plus.C_4_t40021	Cazyme	Y	546899	Y	NA	NA	1	1	1	1	1	1	1	1	1	1	1	1	1	1	1	1	1	1	1	1	0	1	1	1	1	1	1	1	1	1	1	1	1	1	1	1
544		estExt_Genewise1Plus.C_4_t40035	Peptidase	N	546910	Y	NA	NA	0	1	1	1	1	1	1	1	1	1	1	1	1	1	1	1	1	1	1	1	1	1	1	1	1	1	1	1	1	1	1	1	1	1	1	1
247		estExt_Genewise1Plus.C_5_t10051	2met	N	547332	Y	NA	NA	1	1	1	1	1	1	1	1	1	1	1	1	1	1	1	1	1	1	0	0	0	0	0	0	1	1	1	1	1	1	1	0	0	0	0	0
496		estExt_Genewise1Plus.C_5_t10192	Cazyme	N	547460	Y	NA	NA	1	1	1	1	1	1	1	1	1	1	1	1	1	1	1	1	1	1	1	1	1	1	1	1	1	1	1	1	1	1	1	1	1	1	1	0
590		estExt_Genewise1Plus.C_5_t40190	Cazyme	N	548821	N	NA	NA	1	1	1	1	1	1	1	1	1	1	1	1	1	1	1	1	1	1	1	1	2	2	2	2	1	1	1	1	1	1	1	1	1	1	1	1
94		estExt_Genewise1Plus.C_530013	Peptidase	N	566430	Y	NA	NA	0	0	0	0	0	0	0	0	0	0	1	1	1	1	0	0	0	0	0	0	0	0	0	0	0	0	1	0	0	1	2	0	0	0	0	0
269		estExt_Genewise1Plus.C_6_t10247	Cazyme	N	549082	Y	NA	NA	1	1	1	1	1	1	1	1	1	1	1	0	0	0	0	0	0	0	1	1	1	1	1	1	1	1	1	1	1	1	1	1	1	1	0	0
313		estExt_Genewise1Plus.C_6_t40038	Cazyme	N	550256	Y	NA	NA	1	1	1	1	1	1	1	1	1	1	1	1	1	1	1	1	1	1	0	0	0	0	0	0	1	1	1	1	1	1	1	1	1	1	1	1
28		estExt_Genewise1Plus.C_6_t40216	Cazyme	N	550418	Y	NA	NA	0	0	0	0	0	0	0	0	0	0	0	0	0	0	0	0	0	0	0	0	0	0	0	0	1	1	1	0	0	0	0	0	0	0	0	0
238		estExt_Genewise1Plus.C_6_t40426	SSP	Y	550583	N	NA	NA	1	1	0	0	0	0	0	0	0	1	1	1	0	1	0	0	0	0	1	1	1	1	1	0	2	2	1	2	2	0	0	1	1	1	0	0
308		estExt_Genewise1Plus.C_8_t20276	2met	N	552984	Y	NA	NA	1	1	1	1	1	1	1	1	1	1	1	1	1	1	1	1	1	1	0	0	0	0	0	0	1	1	1	1	1	1	1	1	1	1	1	1
588		estExt_Genewise1Plus.C_8_t30467	Peptidase	N	553600	Y	NA	NA	1	1	1	1	1	1	1	1	1	0	1	1	1	1	1	1	1	1	1	1	1	1	1	1	1	1	1	2	2	2	2	1	1	1	0	0
141		estExt_Genewise1Plus.C_8_t40213	Peptidase	Y	553796	Y	NA	NA	0	0	0	0	1	1	1	1	1	1	0	0	0	0	0	0	0	0	0	0	0	0	0	0	1	1	1	1	1	1	0	0	0	0	0	0
340		fgenesh1_kg.1_#_1273_#_Locus5340v1rpkm29.28	LSP	Y	568146	Y	NA	NA	1	1	1	1	1	1	1	1	1	1	1	1	1	1	1	1	1	1	0	0	0	0	0	0	1	1	1	1	1	1	1	1	1	1	1	1
333		fgenesh1_kg.1_#_1416_#_Locus18341v1rpkm0.53	SSP	Y	568289	Y	NA	NA	1	1	1	1	1	1	1	1	1	1	1	1	1	1	1	1	1	1	0	0	0	0	0	0	1	1	1	1	1	1	1	1	1	1	1	1
417		fgenesh1_kg.1_#_1485_#_Locus5884v1rpkm25.44	Cazyme	Y	568358	Y	NA	NA	1	1	1	1	1	1	1	1	1	1	0	1	1	1	1	1	1	1	1	1	1	1	1	1	0	1	1	1	1	1	1	1	1	1	1	1
563		fgenesh1_kg.1_#_1503_#_Locus20300v1rpkm0.31	SSP	Y	568376	N	NA	NA	1	1	1	1	1	1	1	1	1	1	1	1	0	1	1	1	1	1	1	1	1	1	1	1	1	1	1	1	1	1	1	1	1	1	1	1
49		fgenesh1_kg.1_#_3_#_Locus14778v1rpkm1.24	LSP	Y	566876	Y	NA	NA	0	0	0	0	0	0	0	0	0	0	0	0	0	0	0	0	0	0	0	0	0	0	0	0	1	1	1	0	0	0	0	0	0	0	0	0
207		fgenesh1_kg.1_#_336_#_Locus7763v1rpkm14.21	Peptidase	Y	567209	Y	NA	NA	0	0	1	1	1	1	1	1	1	0	0	0	1	0	0	0	0	0	0	0	0	0	0	1	1	1	1	1	1	0	1	1	1	1	0	1
480		fgenesh1_kg.1_#_342_#_Locus11520v2rpkm0.58	Cazyme	Y	567215	Y	NA	NA	1	1	1	1	1	1	1	1	1	1	1	1	1	1	1	1	1	1	1	1	1	1	1	1	1	1	1	0	1	1	1	1	1	1	1	1
56		fgenesh1_kg.1_#_4_#_Locus15384v1rpkm1.06	LSP	Y	566877	Y	NA	NA	0	0	0	0	0	0	0	0	0	0	0	0	1	0	0	0	0	0	0	0	0	0	0	0	1	1	1	0	0	0	0	0	0	0	0	0
562		fgenesh1_kg.1_#_408_#_Locus15623v2rpkm0.93	SSP	Y	567281	N	NA	NA	1	1	1	1	1	1	1	1	1	1	1	1	1	1	1	1	1	1	1	1	1	1	1	1	1	1	1	1	1	1	1	1	1	1	0	1
405		fgenesh1_kg.1_#_891_#_Locus11145v1rpkm3.83	SSP	Y	567764	Y	NA	NA	1	1	1	1	1	1	1	1	1	1	1	1	1	1	1	1	1	1	1	1	1	1	1	1	1	1	1	1	1	1	1	0	0	0	1	1
436		fgenesh1_kg.10_#_219_#_Locus7364v1rpkm16.22	Peptidase	Y	575315	Y	NA	NA	1	1	1	1	1	1	1	1	1	1	1	1	1	1	1	1	1	0	1	1	1	1	1	1	1	1	1	1	1	1	1	1	0	1	1	1
548		fgenesh1_kg.10_#_431_#_Locus1009v1rpkm158.24	Peptidase	N	575527	Y	NA	NA	1	1	1	0	1	1	1	1	1	1	1	1	1	1	1	1	1	1	1	1	1	1	1	1	1	1	1	1	1	1	1	1	1	1	1	1
407		fgenesh1_kg.12_#_306_#_Locus8614v3rpkm0.27_PRE	SSP	Y	576620	Y	NA	NA	1	1	1	1	0	1	0	1	0	1	1	1	1	1	1	1	1	1	1	1	1	1	1	1	1	1	1	1	1	1	1	1	1	1	1	1
604		fgenesh1_kg.13_#_207_#_Locus13079v1rpkm2.02	Cazyme	Y	577126	Y	NA	NA	2	2	2	2	2	2	2	2	2	2	2	2	2	2	2	2	2	2	2	2	2	2	2	2	1	1	1	1	1	1	1	1	1	1	2	2
482		fgenesh1_kg.13_#_366_#_Locus941v1rpkm167.92	Cazyme	Y	577285	Y	2.1446	2.4144	1	1	1	1	1	1	1	1	1	1	1	1	1	1	1	1	1	1	1	1	1	1	1	1	1	1	1	0	1	1	1	1	1	1	1	1
502		fgenesh1_kg.13_#_470_#_Locus7770v1rpkm14.17	Cazyme	N	577389	Y	NA	NA	1	1	1	1	1	1	1	1	1	1	1	1	1	1	1	1	1	1	1	1	1	1	0	1	1	1	1	1	1	1	1	1	1	1	1	1
21		fgenesh1_kg.13_#_483_#_Locus230v1rpkm545.13	Cazyme	N	577402	Y	-1.25455	-1.74293	0	0	0	0	0	0	0	0	0	0	0	0	0	0	0	0	0	0	0	0	0	0	0	0	0	0	1	1	0	0	0	0	0	0	0	0
549		fgenesh1_kg.13_#_494_#_Locus3254v1rpkm52.18	Peptidase	N	577413	Y	NA	NA	1	1	1	1	1	1	1	1	1	0	1	1	1	1	1	1	1	1	1	1	1	1	1	1	1	1	1	1	1	1	1	1	1	1	1	1
408		fgenesh1_kg.13_#_52_#_Locus5589v2rpkm1.02_PRE	SSP	Y	576971	Y	NA	NA	1	1	1	1	1	1	1	1	1	1	1	1	1	1	1	1	1	1	1	1	1	1	1	1	1	1	1	0	0	1	0	1	1	1	1	1
528		fgenesh1_kg.13_#_88_#_Locus6324v1rpkm22.36	Lipase	N	577007	Y	NA	NA	1	1	1	1	1	1	1	1	1	1	1	1	1	1	1	1	1	1	1	1	1	1	1	1	1	1	1	1	1	1	1	1	1	1	0	1
503		fgenesh1_kg.14_#_220_#_Locus2302v1rpkm72.89	Cazyme	N	577635	Y	NA	NA	1	1	0	1	1	1	1	1	1	1	1	1	1	1	1	1	1	1	1	1	1	1	1	1	1	1	1	1	1	1	1	1	1	1	1	1
550		fgenesh1_kg.14_#_247_#_Locus3587v1rpkm47.48	Peptidase	N	577662	Y	NA	NA	1	1	1	1	1	1	1	1	1	0	1	1	1	1	1	1	1	1	1	1	1	1	1	1	1	1	1	1	1	1	1	1	1	1	1	1
483		fgenesh1_kg.14_#_269_#_Locus1188v1rpkm134.82	Cazyme	Y	577684	Y	NA	NA	1	1	1	1	1	1	1	1	1	1	1	1	1	1	1	1	0	1	1	1	1	1	1	1	1	1	1	1	1	1	1	1	1	1	1	1
53		fgenesh1_kg.14_#_394_#_Locus4012v2rpkm18.52	Cazyme	N	577809	Y	NA	NA	0	0	0	0	0	0	0	0	0	0	0	0	0	0	0	0	0	0	0	0	0	0	0	0	0	0	1	0	0	0	0	1	1	1	0	0
504		fgenesh1_kg.14_#_426_#_Locus11786v2rpkm0.43	Cazyme	N	577841	Y	3.4157	2.75481	1	1	1	1	1	1	1	1	1	1	1	1	1	0	1	1	1	1	1	1	1	1	1	1	1	1	1	1	1	1	1	1	1	1	1	1
111		fgenesh1_kg.14_#_463_#_Locus2692v1rpkm63.24	LSP	Y	577878	Y	2.42816	2.35007	0	0	0	0	0	0	0	0	0	0	0	0	0	0	0	0	0	0	1	1	1	1	1	1	1	1	1	0	0	0	0	0	0	0	0	0
505		fgenesh1_kg.14_#_488_#_Locus5115v1rpkm30.97	Cazyme	N	577903	Y	NA	NA	1	1	1	1	1	1	1	1	1	1	1	1	1	1	1	1	1	1	1	1	1	1	1	1	1	1	1	1	1	1	1	1	0	1	1	1
551		fgenesh1_kg.14_#_523_#_Locus7744v2rpkm8.86	Peptidase	N	577938	Y	NA	NA	1	1	1	1	1	1	1	1	1	1	1	1	1	1	1	1	1	1	1	1	1	1	1	1	1	1	1	1	1	1	1	1	0	1	1	1
237		fgenesh1_kg.15_#_195_#_Locus14557v3rpkm0.17	Peptidase	N	578140	Y	NA	NA	0	0	1	1	0	0	0	0	0	1	1	1	1	1	1	1	1	1	1	1	1	1	1	1	1	1	1	0	0	0	0	1	1	1	0	0
261		fgenesh1_kg.15_#_267_#_Locus18011v1rpkm0.57	SSP	Y	578212	N	NA	NA	1	1	1	1	1	1	1	1	1	1	1	1	1	1	1	1	1	1	0	0	0	0	0	0	1	1	1	1	1	1	1	1	0	0	0	0
369		fgenesh1_kg.17_#_161_#_Locus10507v1rpkm5.01	Peptidase	N	578660	N	NA	NA	1	1	0	0	1	1	1	1	1	1	1	1	1	1	1	1	1	1	1	1	1	1	1	1	1	1	1	1	1	1	1	1	1	1	0	0
303		fgenesh1_kg.18_#_112_#_Locus12343v2rpkm0.00_PRE	SSP	Y	578774	Y	NA	NA	1	1	1	1	1	1	1	1	1	1	1	1	1	1	1	1	1	1	0	0	0	0	0	0	1	1	1	1	1	1	1	1	1	1	1	0
126		fgenesh1_kg.19_#_38_#_Locus12133v2rpkm0.85	LSP	Y	578871	Y	NA	NA	1	1	0	0	0	0	0	0	0	0	0	0	0	0	0	0	0	0	0	0	0	0	0	0	1	1	1	0	0	0	0	1	1	1	1	1
499		fgenesh1_kg.2_#_1_#_Locus6782v1rpkm19.52	Cazyme	N	568400	Y	2.94422	2.4111	1	1	1	1	1	1	1	1	1	1	1	1	1	1	1	1	1	1	1	1	1	1	1	1	1	0	1	1	1	1	1	1	1	1	1	1
443		fgenesh1_kg.2_#_494_#_Locus4584v1rpkm35.55	Peptidase	N	568893	Y	NA	NA	1	1	1	1	1	1	1	1	1	1	0	1	1	1	1	1	1	1	1	1	1	1	1	1	1	1	1	1	1	1	1	1	0	1	1	1
591		fgenesh1_kg.2_#_792_#_Locus2925v1rpkm58.15	Cazyme	N	569191	Y	-1.79805	0.221525	1	1	1	1	1	1	1	1	1	1	2	2	1	2	2	1	2	2	1	1	1	1	1	1	1	1	1	1	1	1	1	1	1	1	1	1
500		fgenesh1_kg.2_#_813_#_Locus9124v1rpkm8.66	Cazyme	N	569212	Y	NA	NA	1	1	1	1	1	1	1	1	1	1	1	1	1	1	1	1	1	1	1	1	1	1	1	1	1	1	1	1	1	1	1	1	1	1	0	1
564		fgenesh1_kg.2_#_918_#_Locus7150v1rpkm17.33	SSP	Y	569317	Y	NA	NA	1	1	1	0	1	1	1	1	1	1	1	1	1	1	1	1	1	1	1	1	1	1	1	1	1	1	1	1	1	1	1	1	1	1	1	1
205		fgenesh1_kg.21_#_2_#_Locus9229v1rpkm8.32	Cazyme	N	579169	Y	NA	NA	0	0	0	0	1	1	1	1	1	1	1	0	0	0	1	1	1	1	0	0	0	0	0	0	0	1	1	1	1	0	1	1	1	1	0	0
363		fgenesh1_kg.23_#_4_#_Locus11335v2rpkm2.66	Cazyme	N	579457	Y	NA	NA	1	1	1	1	1	1	1	1	1	1	1	1	1	1	1	1	1	1	0	0	0	0	0	0	1	1	1	1	1	1	1	1	1	1	2	2
133		fgenesh1_kg.25_#_27_#_Locus16492v1rpkm0.81	SSP	Y	579778	Y	NA	NA	0	0	0	0	0	0	0	0	0	0	0	0	0	0	0	0	0	0	1	1	1	1	1	1	1	1	1	0	0	0	0	0	0	0	1	1
506		fgenesh1_kg.26_#_29_#_Locus15641v1rpkm0.99	Cazyme	N	579880	N	NA	NA	1	1	1	1	1	1	1	1	1	1	1	1	1	1	1	1	1	1	1	1	1	1	1	1	1	1	1	1	1	1	1	1	0	1	1	1
82		fgenesh1_kg.27_#_4_#_Locus1701v3rpkm13.20	Cazyme	N	579957	Y	NA	NA	0	0	1	1	0	0	0	1	0	1	0	0	0	0	1	0	0	0	0	0	0	0	0	0	0	0	1	0	0	1	0	0	0	0	0	0
565		fgenesh1_kg.27_#_73_#_Locus732v2rpkm19.00_PRE	SSP	Y	580026	Y	NA	NA	1	1	1	1	1	1	1	1	1	1	1	1	1	1	1	1	1	0	1	1	1	1	1	1	1	1	1	1	1	1	1	1	1	1	1	1
256		fgenesh1_kg.32_#_11_#_Locus17399v1rpkm0.65	Cazyme	N	580248	Y	NA	NA	1	1	1	1	1	1	1	1	1	0	0	0	0	0	1	0	0	0	1	1	1	1	1	1	1	1	1	0	0	1	1	1	1	1	1	1
239		fgenesh1_kg.33_#_2_#_Locus12902v1rpkm2.12	SSP	Y	580250	Y	NA	NA	1	1	0	0	0	0	0	0	0	1	1	1	0	1	0	0	0	0	1	1	1	1	1	0	2	2	1	2	2	0	0	1	1	1	0	0
112		fgenesh1_kg.36_#_4_#_Locus14455v1rpkm1.34	LSP	Y	580294	Y	NA	NA	0	0	0	0	1	1	1	1	1	1	1	0	0	0	1	0	0	0	0	0	0	0	0	0	0	0	1	0	0	0	0	0	0	0	0	0
107		fgenesh1_kg.36_#_6_#_Locus10173v1rpkm5.71	SSP	Y	580296	Y	NA	NA	0	0	0	0	1	1	1	1	1	1	0	0	0	0	1	0	0	0	0	0	0	0	0	0	0	1	1	0	0	0	0	0	0	0	0	0
577		fgenesh1_kg.4_#_557_#_Locus4400v1rpkm37.34	LSP	Y	570809	Y	NA	NA	1	1	1	1	1	1	1	1	1	1	1	1	1	1	1	1	1	1	1	1	1	1	1	1	1	1	1	1	1	1	1	1	0	1	1	1
169		fgenesh1_kg.4_#_708_#_Locus2173v1rpkm77.09	SSP	Y	570960	Y	NA	NA	0	0	0	0	0	0	0	0	0	0	0	0	0	0	0	0	0	0	1	1	1	1	1	1	1	1	1	1	1	1	1	1	1	1	0	0
62		fgenesh1_kg.40_#_1_#_Locus11054v1rpkm3.95	SSP	Y	580379	Y	NA	NA	0	0	1	1	0	0	0	0	0	0	0	0	0	0	0	0	0	0	0	0	0	0	0	0	1	1	1	0	0	0	0	0	0	0	0	0
406		fgenesh1_kg.5_#_100_#_Locus20100v1rpkm0.33	SSP	Y	571188	N	NA	NA	1	1	1	1	1	1	1	1	1	1	1	1	1	1	1	1	1	1	1	1	1	1	1	1	1	1	1	0	0	1	0	1	1	1	1	1
166		fgenesh1_kg.5_#_109_#_Locus11109v2rpkm0.25_PRE	Cazyme	N	571197	Y	NA	NA	0	0	0	0	0	0	0	0	0	0	0	0	0	0	0	0	0	0	1	1	1	1	1	1	1	1	1	1	1	1	1	1	1	1	0	0
422		fgenesh1_kg.5_#_134_#_Locus5067v1rpkm31.40	Cazyme	N	571222	Y	NA	NA	1	1	1	1	1	1	1	1	1	1	1	1	1	1	1	1	1	1	1	0	1	1	1	0	1	1	1	1	1	1	1	1	1	1	1	1
595		fgenesh1_kg.5_#_5_#_Locus2414v3rpkm4.64_PRE	Cazyme	N	571093	Y	NA	NA	2	2	2	2	2	2	2	2	2	1	1	1	1	1	1	1	1	1	0	0	0	0	0	0	1	1	1	2	2	2	2	1	1	1	1	1
397		fgenesh1_kg.55_#_1_#_Locus5731v2rpkm20.88	Peptidase	N	580519	Y	NA	NA	1	1	1	1	0	0	1	1	1	1	1	1	1	1	1	1	1	1	1	1	1	1	1	1	1	0	1	1	1	1	1	1	1	1	1	1
134		fgenesh1_kg.55_#_4_#_Locus4914v2rpkm20.73	SSP	Y	580522	Y	NA	NA	0	0	0	0	1	1	0	0	0	0	1	1	1	1	1	1	1	1	0	0	0	0	0	0	0	0	1	0	0	0	0	0	0	0	0	0
501		fgenesh1_kg.6_#_105_#_Locus2397v1rpkm70.37	Cazyme	N	572017	Y	NA	NA	1	1	1	1	1	1	1	0	1	1	1	1	1	1	1	1	1	1	1	1	1	1	1	1	1	1	1	1	1	1	1	1	1	1	1	1
423		fgenesh1_kg.6_#_320_#_Locus725v1rpkm215.55	Cazyme	N	572232	Y	NA	NA	1	1	1	1	1	1	1	1	1	1	1	0	1	1	1	1	1	1	1	1	1	0	1	1	1	1	1	1	1	1	1	1	1	1	1	1
545		fgenesh1_kg.6_#_395_#_Locus1238v1rpkm130.53	Peptidase	N	572307	Y	NA	NA	1	1	1	1	1	1	1	1	1	0	1	1	1	1	1	1	1	1	1	1	1	1	1	1	1	1	1	1	1	1	1	1	1	1	1	1
444		fgenesh1_kg.6_#_600_#_Locus5855v1rpkm25.63	Peptidase	N	572512	Y	NA	NA	0	1	1	1	1	1	1	1	1	1	1	1	1	1	1	1	1	1	1	0	1	1	1	1	1	1	1	1	1	1	1	1	1	1	1	1
396		fgenesh1_kg.6_#_61_#_Locus6005v1rpkm24.59	Peptidase	N	571973	Y	NA	NA	0	1	1	1	1	1	1	1	1	1	1	0	1	1	1	1	1	1	1	1	1	1	1	1	1	1	1	1	1	1	1	1	1	0	1	1
135		fgenesh1_kg.63_#_6_#_Locus8837v1rpkm9.61	SSP	Y	580562	Y	NA	NA	1	1	0	0	0	0	0	1	0	1	0	0	0	1	1	0	0	0	0	0	0	0	0	0	0	0	1	0	0	1	0	1	1	1	0	0
29		fgenesh1_kg.64_#_7_#_Locus5811v1rpkm25.93	Cazyme	N	580577	Y	NA	NA	0	0	0	0	0	0	0	0	0	0	0	0	0	0	0	0	0	0	0	0	0	0	0	0	0	0	1	0	0	1	1	0	0	0	0	0
257		fgenesh1_kg.65_#_5_#_Locus17399v1rpkm0.65	Cazyme	N	580584	N	NA	NA	1	1	1	1	1	1	1	1	1	0	0	0	0	0	1	0	0	0	1	1	1	1	1	1	1	1	1	0	0	1	1	1	1	1	1	1
424		fgenesh1_kg.7_#_39_#_Locus15399v2rpkm0.85	Cazyme	N	572827	Y	NA	NA	1	1	1	1	1	1	1	1	1	1	1	1	1	1	1	1	1	1	1	1	1	1	1	1	1	1	1	1	1	1	1	1	1	1	0	0
386		fgenesh1_kg.7_#_501_#_Locus8453v1rpkm11.10	Cazyme	N	573289	Y	NA	NA	1	1	1	1	1	1	1	1	1	0	1	1	1	1	1	1	1	1	1	1	1	1	1	1	1	1	1	1	1	0	0	1	1	1	1	1
546		fgenesh1_kg.7_#_585_#_Locus5605v1rpkm27.33	Peptidase	N	573373	Y	NA	NA	1	1	1	1	1	1	1	1	1	1	1	1	0	1	1	1	1	1	1	1	1	1	1	1	1	1	1	1	1	1	1	1	1	1	1	1
387		fgenesh1_kg.7_#_652_#_Locus2040v1rpkm81.06	Cazyme	N	573440	Y	NA	NA	1	1	1	1	1	1	1	1	1	1	1	1	1	1	1	1	1	1	1	0	0	1	1	0	1	1	1	1	1	1	1	1	1	1	1	1
260		fgenesh1_kg.7_#_85_#_Locus7986v1rpkm13.03	Peptidase	N	572873	N	NA	NA	1	1	0	0	1	1	1	1	1	1	0	0	0	0	0	0	0	0	1	1	1	1	1	1	1	1	1	1	1	1	1	1	1	1	1	1
199		fgenesh1_kg.8_#_193_#_Locus15601v2rpkm0.81	LSP	Y	573748	Y	NA	NA	0	0	0	0	0	0	0	0	0	0	0	0	0	0	0	0	0	0	1	1	1	1	1	1	1	1	1	1	1	1	1	1	1	1	1	1
382		fgenesh1_kg.8_#_366_#_Locus8441v1rpkm11.17	2met	N	573921	Y	NA	NA	1	1	1	1	1	1	1	1	1	1	1	1	1	1	1	1	1	1	0	0	0	0	0	0	2	2	1	1	1	1	1	1	1	1	1	2
218		fgenesh1_kg.8_#_549_#_Locus5117v3rpkm9.59	Cazyme	N	574104	Y	NA	NA	0	0	1	1	1	1	1	1	0	0	0	0	0	0	0	0	0	0	1	1	1	1	1	1	1	1	1	1	1	1	1	0	0	0	1	1
547		fgenesh1_kg.8_#_626_#_Locus1068v1rpkm149.67	Peptidase	N	574181	Y	NA	NA	1	1	1	1	1	1	1	1	1	1	1	1	1	0	1	1	1	1	1	1	1	1	1	1	1	1	1	1	1	1	1	1	1	1	1	1
51		fgenesh1_kg.8_#_811_#_Locus12336v1rpkm2.53	Cazyme	Y	574366	Y	NA	NA	0	0	0	0	0	0	0	0	0	1	0	0	0	0	0	0	0	0	0	0	0	0	0	0	1	1	1	0	0	0	0	0	0	0	0	0
127		fgenesh1_kg.82_#_7_#_Locus11837v1rpkm2.98	LSP	Y	580661	Y	NA	NA	0	0	0	0	1	1	1	1	1	1	1	0	0	0	1	0	0	0	0	0	0	0	0	0	0	1	1	0	0	0	0	0	0	0	0	0
244		fgenesh1_kg.9_#_152_#_Locus14166v1rpkm1.45	Peptidase	N	574518	Y	NA	NA	0	0	1	1	1	1	1	1	1	1	0	1	0	1	0	0	0	0	1	1	1	1	1	1	1	1	1	0	0	0	1	1	1	1	1	0
481		fgenesh1_kg.9_#_74_#_Locus2205v1rpkm76.07	Cazyme	Y	574440	Y	2.24595	2.58077	1	1	1	1	1	1	1	1	1	1	1	1	1	1	1	1	1	1	1	1	1	1	1	1	1	1	1	1	1	1	1	1	0	1	1	1
375		fgenesh1_kg.9_#_82_#_Locus14448v1rpkm1.34	SSP	Y	574448	Y	NA	NA	1	1	1	1	1	1	1	1	1	1	1	1	1	1	1	1	1	1	1	1	1	1	1	1	0	0	1	1	1	1	1	1	0	0	1	1
285		fgenesh1_pg.1_#_1303	SSP	Y	582116	N	NA	NA	1	1	1	1	1	1	1	1	1	1	1	1	1	1	1	1	1	1	0	0	0	0	0	0	1	1	1	1	1	1	1	1	1	1	0	0
192		fgenesh1_pg.1_#_1353	SSP	Y	582166	Y	NA	NA	1	1	0	0	0	0	0	0	0	0	0	0	1	0	0	0	0	0	1	1	1	1	1	1	1	1	1	1	1	1	1	0	0	0	1	1
50		fgenesh1_pg.1_#_1597	LSP	Y	582410	N	NA	NA	0	0	0	0	0	0	0	0	0	0	0	0	0	0	0	0	0	0	0	0	0	0	0	0	1	1	1	0	0	0	0	0	0	0	0	0
350		fgenesh1_pg.1_#_255	Cazyme	N	581068	Y	NA	NA	1	1	1	1	1	1	1	1	1	1	1	1	1	1	1	1	1	1	1	1	1	1	1	1	1	1	1	0	1	0	0	1	1	1	0	0
265		fgenesh1_pg.1_#_362	LSP	Y	581175	Y	NA	NA	1	1	1	1	0	0	0	0	0	0	1	1	1	1	1	1	1	1	1	1	1	1	1	1	0	0	1	1	1	1	1	1	1	1	0	0
1		fgenesh1_pg.1_#_814	2met	N	581627	Y	NA	NA	0	0	0	0	0	0	0	0	0	0	0	0	0	0	0	0	0	0	0	0	0	0	0	0	0	0	1	0	0	0	0	0	0	0	0	0
245		fgenesh1_pg.10_#_1	SSP	Y	589418	N	NA	NA	1	1	1	1	0	0	0	0	0	1	0	1	1	1	0	1	1	1	1	1	1	1	1	1	1	1	1	1	1	1	1	0	0	0	0	0
193		fgenesh1_pg.10_#_173	SSP	Y	589590	N	NA	NA	0	0	0	0	0	0	0	0	0	0	0	0	0	0	0	0	0	0	1	1	1	1	1	1	1	1	1	1	1	1	1	1	1	1	1	1
317		fgenesh1_pg.10_#_521	Lipase	Y	589938	Y	NA	NA	1	1	1	1	1	1	1	1	1	1	1	1	1	1	1	1	1	1	0	0	0	0	0	0	1	1	1	1	1	1	1	1	1	1	1	1
580		fgenesh1_pg.12_#_196	LSP	Y	590903	Y	NA	NA	1	1	1	1	1	1	1	1	1	1	1	1	1	1	1	1	1	1	1	0	1	1	1	1	1	1	1	1	1	1	1	1	1	1	1	1
117		fgenesh1_pg.12_#_239	Cazyme	N	590946	Y	NA	NA	0	0	0	0	0	0	0	0	0	0	0	0	0	0	0	0	0	0	0	0	0	0	0	0	1	1	1	1	1	1	1	1	1	1	0	0
89		fgenesh1_pg.13_#_335	LSP	Y	591631	N	NA	NA	0	0	0	0	0	0	0	0	0	0	0	0	0	0	0	0	0	0	1	1	1	1	1	1	0	0	1	0	0	0	0	0	0	0	0	0
108		fgenesh1_pg.14_#_64	SSP	Y	591861	Y	NA	NA	0	0	0	0	0	0	0	0	0	0	0	0	0	0	0	0	0	0	1	1	1	1	1	1	1	1	1	0	0	0	0	0	0	0	0	0
262		fgenesh1_pg.15_#_363	SSP	Y	592658	Y	NA	NA	1	1	1	1	1	1	1	1	1	0	0	0	1	0	1	1	1	1	0	0	0	0	0	0	1	1	1	2	2	0	1	1	1	1	0	1
18		fgenesh1_pg.17_#_108	LSP	Y	593070	Y	NA	NA	0	0	0	0	0	0	0	0	0	0	0	0	0	0	0	0	0	0	0	0	0	0	0	0	0	0	1	0	0	0	0	0	0	0	0	0
222		fgenesh1_pg.17_#_159	Peptidase	N	593121	N	NA	NA	0	1	0	0	1	1	1	1	1	0	1	1	0	1	0	0	0	0	0	0	0	0	0	0	1	1	1	1	1	1	1	1	1	1	1	1
286		fgenesh1_pg.2_#_543	SSP	Y	583004	N	NA	NA	1	1	1	1	1	1	1	1	1	1	1	1	1	1	1	1	1	1	0	0	0	0	0	0	1	1	1	1	1	1	1	1	1	1	0	0
314		fgenesh1_pg.2_#_951	Cazyme	N	583412	Y	NA	NA	1	1	1	1	1	1	0	1	1	1	1	1	1	1	1	1	1	1	1	1	1	1	1	1	0	0	1	0	0	1	0	1	1	1	1	1
210		fgenesh1_pg.21_#_10	SSP	Y	593734	Y	NA	NA	0	0	0	0	1	1	1	1	1	0	0	1	0	1	1	1	1	1	0	0	0	0	0	0	0	1	1	1	1	0	1	1	1	1	0	0
118		fgenesh1_pg.21_#_25	Cazyme	N	593749	Y	NA	NA	0	0	1	1	0	0	0	0	0	0	0	0	0	0	1	0	0	0	0	0	0	0	0	0	0	1	1	1	1	0	0	1	1	1	0	0
209		fgenesh1_pg.25_#_98	Peptidase	N	594464	N	NA	NA	1	1	1	1	1	1	1	1	1	0	0	0	0	0	1	0	0	0	1	1	1	1	1	1	1	1	1	0	0	0	0	0	0	0	0	0
341		fgenesh1_pg.27_#_93	LSP	Y	594663	N	NA	NA	1	1	1	1	1	1	1	1	1	1	1	1	1	1	1	1	1	1	0	0	0	0	0	0	1	1	1	1	1	1	1	1	1	1	1	1
607		fgenesh1_pg.28_#_10	Cazyme	N	594673	Y	NA	NA	2	2	2	2	2	2	2	2	2	1	2	2	2	2	2	2	2	2	2	2	2	2	2	2	2	2	1	2	2	2	2	2	2	2	2	2
201		fgenesh1_pg.29_#_3	LSP	Y	594753	N	NA	NA	1	1	1	1	0	0	0	0	0	0	1	1	1	1	0	0	0	0	0	0	0	0	0	0	1	1	1	0	0	1	1	1	1	1	1	1
371		fgenesh1_pg.29_#_38	Peptidase	N	594788	N	NA	NA	0	0	1	1	1	1	1	1	1	1	1	1	1	1	1	1	1	1	1	1	1	1	1	1	1	1	1	1	1	1	1	1	1	1	0	0
566		fgenesh1_pg.3_#_221	SSP	Y	583646	Y	NA	NA	1	1	1	1	1	1	1	1	1	1	1	1	1	1	1	1	1	1	1	1	1	1	1	1	1	1	1	1	1	1	1	1	0	1	1	1
578		fgenesh1_pg.3_#_319	LSP	Y	583744	Y	NA	NA	1	1	1	1	1	1	1	1	1	1	1	1	1	0	1	1	1	1	1	1	1	1	1	1	1	1	1	1	1	1	1	1	1	1	1	1
433		fgenesh1_pg.3_#_475	Lipase	N	583900	Y	NA	NA	1	1	1	1	1	1	1	1	1	1	1	1	1	0	1	1	1	1	1	1	1	1	1	1	1	1	1	1	1	1	1	1	0	1	1	1
507		fgenesh1_pg.3_#_658	Cazyme	N	584083	N	NA	NA	1	1	1	1	1	1	1	1	1	1	1	1	1	1	1	1	1	1	1	1	1	1	1	1	1	1	1	1	1	1	0	1	1	1	1	1
40		fgenesh1_pg.3_#_707	Peptidase	N	584132	N	NA	NA	0	0	0	0	0	0	0	0	0	0	0	0	0	0	0	0	0	0	0	0	0	0	0	0	1	1	1	0	0	0	0	0	0	0	0	0
301		fgenesh1_pg.3_#_74	Peptidase	N	583499	Y	NA	NA	1	1	1	1	1	1	1	1	1	1	1	1	1	1	1	1	1	1	0	0	0	0	0	0	1	1	1	1	1	1	1	1	1	1	0	1
160		fgenesh1_pg.33_#_9	SSP	Y	594943	N	NA	NA	1	1	0	0	0	0	0	0	0	0	1	1	0	1	1	0	0	0	0	0	0	0	0	0	1	1	1	1	1	0	0	1	1	1	0	0
125		fgenesh1_pg.4_#_117	SSP	Y	584434	N	NA	NA	0	0	1	1	0	0	0	0	0	0	0	0	0	0	0	0	0	0	0	0	0	0	0	0	1	1	1	1	1	1	1	0	0	0	0	1
370		fgenesh1_pg.4_#_185	Peptidase	N	584502	N	NA	NA	1	1	1	1	1	1	1	1	1	1	1	1	1	1	1	1	1	1	1	1	1	1	1	1	1	1	1	0	0	0	0	1	1	1	1	1
321		fgenesh1_pg.4_#_286	Peptidase	N	584603	Y	NA	NA	1	1	1	1	1	1	1	1	1	1	1	1	1	1	1	1	1	1	0	0	0	0	0	0	1	1	1	1	1	1	1	1	1	1	1	1
526		fgenesh1_pg.4_#_342	Lipase	Y	584659	Y	NA	NA	1	1	1	1	1	1	1	1	1	1	1	1	1	1	1	1	1	1	1	1	1	1	1	1	1	1	1	1	1	1	1	1	0	1	1	1
579		fgenesh1_pg.4_#_705	LSP	Y	585022	Y	NA	NA	1	1	1	1	1	1	1	1	1	1	1	1	1	1	1	1	1	1	1	1	1	1	1	1	1	1	1	1	1	1	1	1	1	1	1	0
128		fgenesh1_pg.4_#_94	LSP	Y	584411	Y	NA	NA	0	0	0	0	0	0	0	0	0	0	0	0	0	0	0	0	0	0	0	0	0	0	0	0	1	1	1	1	1	1	1	1	1	1	0	0
30		fgenesh1_pg.41_#_2	Cazyme	N	595092	Y	NA	NA	0	0	0	0	0	0	0	0	0	0	0	0	0	0	0	0	0	0	0	0	0	0	0	0	1	1	1	0	0	0	0	0	0	0	0	0
98		fgenesh1_pg.5_#_515	LSP	Y	585744	Y	NA	NA	0	0	0	0	0	0	0	0	0	0	0	0	0	0	0	0	0	0	0	0	0	0	0	0	1	1	1	0	0	0	0	2	2	0	1	0
361		fgenesh1_pg.5_#_7	Cazyme	Y	585236	Y	NA	NA	1	1	1	1	1	1	1	1	1	1	1	1	1	1	1	1	1	1	1	1	1	1	1	1	1	1	1	0	0	0	0	1	1	1	1	1
288		fgenesh1_pg.5_#_701	LSP	Y	585930	Y	NA	NA	1	1	0	0	1	1	1	1	1	1	1	0	1	0	0	0	0	0	1	1	1	1	1	1	1	1	1	1	1	1	1	1	1	1	1	1
445		fgenesh1_pg.5_#_771	Peptidase	N	586000	Y	NA	NA	1	1	1	1	1	1	1	1	1	1	1	1	1	1	1	1	1	1	1	1	1	1	1	1	1	1	1	1	1	1	1	1	0	1	1	0
289		fgenesh1_pg.5_#_788	LSP	Y	586017	Y	NA	NA	1	1	0	0	1	1	1	1	1	1	1	1	1	1	1	1	1	1	1	1	1	1	1	1	1	1	1	0	0	0	0	1	1	1	0	0
398		fgenesh1_pg.5_#_808	Peptidase	N	586037	Y	NA	NA	1	1	1	1	1	1	1	1	1	1	0	0	0	1	1	1	1	1	1	1	1	1	1	1	1	1	1	1	1	1	1	1	1	1	1	1
23		fgenesh1_pg.6_#_308	Lipase	Y	586417	Y	NA	NA	0	0	0	0	0	0	0	0	0	0	0	0	0	0	0	0	0	0	0	0	0	0	0	0	0	0	1	0	0	0	0	0	0	0	1	0
200		fgenesh1_pg.6_#_630	LSP	Y	586739	N	NA	NA	0	0	0	0	0	0	0	0	0	0	0	0	0	0	0	0	0	0	1	1	1	1	1	1	1	1	1	1	1	1	1	1	1	1	1	1
54		fgenesh1_pg.6_#_777	Cazyme	N	586886	Y	NA	NA	0	0	0	0	0	0	0	0	0	1	0	0	0	0	0	0	0	0	0	0	0	0	0	0	1	1	1	0	0	0	0	0	0	0	0	0
152		fgenesh1_pg.62_#_3	Peptidase	N	595256	Y	NA	NA	0	0	0	0	0	0	0	0	0	1	0	0	1	0	0	1	1	1	1	1	1	1	1	1	0	0	1	0	0	0	0	0	0	0	0	1
334		fgenesh1_pg.7_#_131	SSP	Y	587100	Y	NA	NA	1	1	1	1	0	0	0	0	0	0	1	1	1	1	1	1	1	1	1	1	1	1	1	1	1	1	1	1	1	1	1	1	1	1	1	1
453		fgenesh1_pg.7_#_476	SSP	Y	587445	Y	NA	NA	1	1	0	0	1	1	1	1	1	1	1	1	1	1	1	1	1	1	1	1	1	1	1	1	1	1	1	1	1	1	1	1	1	1	1	1
236		fgenesh1_pg.8_#_469	Lipase	N	588277	Y	NA	NA	1	1	1	1	1	0	0	1	1	1	1	0	1	0	1	0	0	0	0	0	0	0	0	0	1	1	1	1	1	1	1	1	1	1	1	1
240		fgenesh1_pg.8_#_803	SSP	Y	588611	N	NA	NA	1	1	0	0	0	0	0	0	0	0	1	1	1	1	1	1	1	1	0	1	0	0	0	1	1	1	1	1	1	0	1	1	1	1	1	1
4		fgenesh1_pg.9_#_149	Cazyme	N	588790	Y	NA	NA	0	0	0	0	0	0	0	0	0	0	0	0	0	0	0	0	0	0	0	0	0	0	0	0	0	0	1	0	0	0	0	0	0	0	0	0
392		fgenesh1_pg.9_#_26	Lipase	N	588667	N	NA	NA	1	1	1	1	1	1	1	1	1	1	1	1	1	1	1	1	1	1	1	1	1	1	1	1	1	1	1	0	0	0	1	1	1	1	1	1
342		fgenesh1_pm.1_#_72	LSP	Y	595575	Y	NA	NA	1	1	1	1	1	1	1	1	1	1	1	1	1	1	1	1	1	1	0	0	0	0	0	0	1	1	1	1	1	1	1	1	1	1	1	1
228		fgenesh1_pm.1_#_848	SSP	Y	596351	N	NA	NA	0	0	0	0	1	1	1	1	1	1	0	0	1	0	0	0	0	0	1	1	1	1	1	1	1	1	1	1	1	1	1	0	0	0	1	1
510		fgenesh1_pm.10_#_171	Cazyme	N	601712	Y	NA	NA	1	1	1	1	1	1	1	1	1	1	1	1	1	1	1	1	1	1	1	1	1	1	0	1	1	1	1	1	1	1	1	1	1	1	1	1
511		fgenesh1_pm.11_#_89	Cazyme	N	602196	Y	NA	NA	1	1	1	1	1	1	1	0	1	1	1	1	1	1	1	1	1	1	1	1	1	1	1	1	1	1	1	1	1	1	1	1	1	1	1	1
610		fgenesh1_pm.14_#_68	Cazyme	Y	603314	N	NA	NA	3	3	1	1	2	2	2	2	2	2	1	1	1	1	1	1	1	1	3	3	2	2	2	2	3	3	1	1	1	5	3	3	3	3	3	3
418		fgenesh1_pm.15_#_141	Cazyme	Y	603796	Y	NA	NA	1	1	1	1	1	1	1	1	1	0	1	1	1	1	1	1	1	1	1	1	1	1	1	1	1	1	1	1	1	1	1	1	1	1	1	0
5		fgenesh1_pm.15_#_19	Cazyme	N	603674	N	NA	NA	0	0	0	0	0	0	0	0	0	0	0	0	0	0	0	0	0	0	0	0	0	0	0	0	0	0	1	0	0	0	0	0	0	0	0	0
31		fgenesh1_pm.17_#_120	Cazyme	N	604252	Y	NA	NA	0	0	0	0	0	0	0	0	0	0	0	0	0	0	0	0	0	0	0	0	0	0	0	0	1	1	1	0	0	0	0	0	0	0	0	0
552		fgenesh1_pm.17_#_51	Peptidase	N	604183	Y	NA	NA	0	1	1	1	1	1	1	1	1	1	1	1	1	1	1	1	1	1	1	1	1	1	1	1	1	1	1	1	1	1	1	1	1	1	1	1
581		fgenesh1_pm.17_#_72	LSP	Y	604204	Y	NA	NA	1	1	1	1	1	1	1	1	1	1	0	1	1	1	1	1	1	1	1	1	1	1	1	1	1	1	1	1	1	1	1	1	1	1	1	1
162		fgenesh1_pm.19_#_146	Cazyme	Y	604538	N	NA	NA	0	0	0	0	1	1	1	1	1	1	0	0	0	0	0	1	1	1	0	0	0	0	0	0	1	1	1	0	0	1	1	0	0	0	1	0
508		fgenesh1_pm.2_#_556	Cazyme	N	597209	Y	NA	NA	1	1	1	1	1	1	1	1	1	0	1	1	1	1	1	1	1	1	1	1	1	1	1	1	1	1	1	1	1	1	1	1	1	1	1	1
85		fgenesh1_pm.2_#_614	Peptidase	N	597267	Y	NA	NA	0	0	0	0	0	0	0	0	0	0	0	0	0	0	0	0	0	0	0	0	0	0	0	0	1	1	1	1	1	1	1	0	0	0	0	0
425		fgenesh1_pm.2_#_650	Cazyme	N	597303	N	NA	NA	1	0	1	1	1	1	1	1	1	1	1	1	1	1	1	1	1	1	1	1	1	1	1	1	0	1	1	1	1	1	1	1	1	1	1	1
180		fgenesh1_pm.2_#_728	Cazyme	N	597381	Y	NA	NA	0	0	0	0	1	1	1	1	1	1	0	0	0	0	0	0	0	0	0	0	1	1	1	1	0	0	1	1	1	1	1	1	1	1	0	0
272		fgenesh1_pm.20_#_66	Lipase	Y	604604	Y	NA	NA	1	1	1	1	1	1	1	1	1	1	1	0	0	0	0	0	0	0	1	1	1	1	1	1	1	1	1	1	1	1	1	1	1	1	0	0
582		fgenesh1_pm.20_#_79	LSP	Y	604617	Y	NA	NA	1	1	1	1	1	1	1	1	1	1	1	1	1	0	1	1	1	1	1	1	1	1	1	1	1	1	1	1	1	1	1	1	1	1	1	1
372		fgenesh1_pm.21_#_91	Peptidase	N	604736	Y	NA	NA	1	1	1	1	1	1	1	1	1	1	1	1	1	1	1	1	1	1	1	1	1	1	1	1	1	1	1	0	1	1	1	0	0	0	1	1
311		fgenesh1_pm.22_#_68	Cazyme	Y	604855	Y	NA	NA	1	1	1	1	1	1	1	1	1	1	1	1	1	1	1	1	1	1	0	0	0	0	0	0	1	1	1	1	1	1	1	1	1	1	1	1
427		fgenesh1_pm.23_#_10	Cazyme	N	604890	Y	NA	NA	1	1	1	1	1	1	1	1	1	1	1	0	1	0	1	1	1	1	1	1	1	1	1	1	1	1	1	1	1	1	1	1	1	1	1	1
9		fgenesh1_pm.3_#_543	Lipase	N	597924	Y	NA	NA	0	0	0	0	0	0	0	0	0	0	0	0	0	0	0	0	0	0	0	0	0	0	0	0	0	0	1	0	0	0	0	0	0	0	0	0
509		fgenesh1_pm.3_#_607	Cazyme	N	597988	Y	4.71029	3.35594	1	1	1	1	1	1	1	1	1	1	1	1	1	0	1	1	1	1	1	1	1	1	1	1	1	1	1	1	1	1	1	1	1	1	1	1
67		fgenesh1_pm.30_#_10	Cazyme	N	605426	N	NA	NA	0	0	0	0	0	0	0	0	0	0	0	0	0	0	0	0	0	0	0	0	0	0	0	0	1	1	1	1	1	0	1	0	0	0	0	0
72		fgenesh1_pm.30_#_14	Peptidase	Y	605430	Y	NA	NA	0	0	1	1	0	0	0	0	0	0	0	0	0	0	0	0	0	0	0	0	0	0	0	0	1	1	1	0	0	1	0	0	0	0	0	0
41		fgenesh1_pm.30_#_15	Peptidase	N	605431	N	NA	NA	0	0	0	0	0	0	0	0	0	0	0	0	0	0	0	0	0	0	0	0	0	0	0	0	1	1	1	0	0	0	0	0	0	0	0	0
74		fgenesh1_pm.30_#_6	Peptidase	N	605422	Y	NA	NA	0	0	0	0	0	0	0	0	0	0	0	0	0	0	0	0	0	0	0	0	0	0	0	0	1	1	1	1	1	0	1	0	0	0	0	0
6		fgenesh1_pm.32_#_4	Cazyme	N	605482	Y	NA	NA	0	0	0	0	0	0	0	0	0	0	0	0	0	0	0	0	0	0	0	0	0	0	0	0	0	0	1	0	0	0	0	0	0	0	0	0
93		fgenesh1_pm.35_#_13	Cazyme	N	605513	Y	NA	NA	0	0	0	0	0	0	0	0	0	0	0	0	0	0	0	0	0	0	0	0	0	0	0	0	1	1	1	0	0	0	0	1	1	1	1	1
101		fgenesh1_pm.35_#_3	Cazyme	N	605503	N	NA	NA	0	0	0	0	0	0	0	0	0	0	0	0	0	0	0	0	0	0	1	1	1	1	1	1	1	1	1	0	0	0	0	0	0	0	0	0
146		fgenesh1_pm.4_#_2	LSP	Y	598014	N	NA	NA	0	0	0	0	0	0	0	0	0	0	0	0	0	0	0	0	0	0	1	1	1	1	1	1	1	1	1	1	1	1	0	0	0	0	0	0
143		fgenesh1_pm.46_#_3	Peptidase	N	605577	Y	NA	NA	0	0	0	0	0	0	0	0	0	0	0	0	1	0	0	1	1	1	1	1	1	1	1	1	0	0	1	0	0	0	0	0	0	0	0	1
65		fgenesh1_pm.48_#_3	Cazyme	Y	605581	N	NA	NA	0	0	0	0	0	0	0	0	0	0	0	0	0	0	0	0	0	0	0	0	0	0	0	0	1	1	1	0	0	0	0	1	1	1	0	0
119		fgenesh1_pm.49_#_1	Cazyme	N	605586	Y	NA	NA	0	0	0	0	1	1	1	1	1	1	0	0	0	0	0	0	0	0	0	0	0	0	0	0	1	1	1	0	0	0	0	0	0	0	1	0
388		fgenesh1_pm.5_#_459	Cazyme	N	599079	Y	NA	NA	1	1	1	1	1	1	1	1	1	1	1	1	1	1	1	0	0	0	1	1	1	1	1	1	1	1	1	1	1	1	1	1	1	1	1	1
130		fgenesh1_pm.5_#_546	Cazyme	N	599166	N	NA	NA	0	0	0	0	0	0	0	0	0	0	0	0	0	0	0	0	0	0	0	0	0	0	0	0	1	0	1	1	1	1	1	1	1	1	1	1
484		fgenesh1_pm.5_#_589	Cazyme	Y	599209	Y	NA	NA	1	1	1	1	1	1	1	1	1	1	1	1	1	1	0	1	1	1	1	1	1	1	1	1	1	1	1	1	1	1	1	1	1	1	1	1
80		fgenesh1_pm.56_#_3	LSP	Y	605613	Y	NA	NA	1	1	0	0	0	0	0	0	0	1	0	1	0	1	0	0	0	0	0	0	0	0	0	0	0	0	1	0	0	0	0	0	0	0	0	0
310		fgenesh1_pm.6_#_416	Cazyme	Y	599662	Y	NA	NA	1	1	1	1	0	0	0	0	0	0	1	1	1	1	1	1	1	1	1	1	1	1	1	1	1	1	1	1	1	1	1	1	1	1	1	1
446		fgenesh1_pm.6_#_540	Peptidase	N	599786	N	NA	NA	1	1	1	1	1	1	1	1	1	1	1	1	1	1	1	1	1	1	1	1	1	1	1	1	1	1	1	1	1	1	1	1	1	1	0	0
426		fgenesh1_pm.8_#_139	Cazyme	N	600578	Y	-0.899303	-2.66526	1	1	1	1	1	1	1	1	1	1	1	1	1	0	1	1	1	1	1	1	1	1	1	1	1	1	1	1	1	1	0	1	1	1	1	1
379		gm1.10238_g	LSP	Y	637570	N	NA	NA	1	1	1	1	1	1	1	1	1	1	1	1	1	1	1	1	1	1	1	1	1	1	1	1	1	1	1	0	0	0	0	1	1	1	1	1
583		gm1.10351_g	LSP	Y	637683	N	NA	NA	1	1	1	1	1	1	1	1	1	1	1	1	1	1	1	1	1	1	1	1	1	1	0	1	1	1	1	1	1	1	1	1	1	1	1	1
376		gm1.1045_g	SSP	Y	628377	N	NA	NA	1	1	1	1	1	1	1	1	1	1	1	1	1	1	1	1	1	1	1	1	1	1	1	1	1	1	1	1	1	1	1	0	0	1	0	0
429		gm1.10496_g	Cazyme	N	637828	Y	NA	NA	1	0	1	1	1	1	1	1	1	1	1	1	1	1	1	1	1	1	1	1	1	1	1	1	1	1	1	1	1	0	1	1	1	1	1	1
211		gm1.10867_g	SSP	Y	638199	Y	NA	NA	1	1	0	0	1	1	1	1	1	1	1	1	1	1	1	1	1	1	0	0	0	0	0	0	1	1	1	0	0	0	0	0	0	0	0	0
64		gm1.1112_g	LSP	Y	628444	N	NA	NA	0	0	0	0	0	0	0	0	0	0	0	0	0	0	0	0	0	0	0	0	0	0	0	0	1	1	1	0	0	0	0	0	0	0	1	1
123		gm1.11320_g	Peptidase	N	638652	Y	NA	NA	0	0	0	0	0	0	0	0	0	0	0	0	0	0	0	0	0	0	0	0	0	0	0	0	1	1	1	1	1	1	1	1	1	1	0	0
229		gm1.1152_g	SSP	Y	628484	N	NA	NA	0	0	0	0	1	1	1	1	1	1	0	0	1	0	0	0	0	0	1	1	1	1	1	1	1	1	1	1	1	1	1	0	0	0	1	1
32		gm1.11711_g	Cazyme	N	639043	N	NA	NA	0	0	0	0	0	0	0	0	0	0	0	0	0	0	0	0	0	0	0	0	0	0	0	0	1	1	1	0	0	0	0	0	0	0	0	0
470		gm1.12795_g	2met	N	640127	Y	NA	NA	1	1	1	1	1	1	1	1	1	1	1	1	1	1	1	1	1	1	1	1	0	1	1	1	1	1	1	1	1	1	1	1	1	1	1	1
315		gm1.12943_g	Cazyme	N	640275	N	NA	NA	1	1	1	1	1	1	1	1	1	1	1	1	1	1	1	1	1	1	1	1	1	1	1	1	1	1	1	0	0	0	0	1	1	1	0	0
596		gm1.13217_g	SSP	Y	640549	Y	NA	NA	1	1	1	1	1	1	1	1	1	1	2	1	1	1	1	1	1	1	2	2	2	2	2	2	1	1	1	1	1	1	1	1	1	1	1	1
216		gm1.13235_g	Peptidase	N	640567	N	NA	NA	0	0	0	0	1	1	1	1	1	1	1	1	1	1	1	1	1	1	0	0	0	0	0	0	1	1	1	0	0	0	0	1	1	1	0	0
115		gm1.13427_g	Cazyme	Y	640759	Y	NA	NA	0	0	0	0	0	0	0	0	0	0	0	0	0	0	0	0	0	0	0	0	0	0	0	0	1	1	1	1	1	1	1	1	1	1	0	0
196		gm1.13540_g	SSP	Y	640872	N	NA	NA	0	0	0	0	0	0	0	0	0	0	0	0	0	0	0	0	0	0	1	1	1	1	1	1	1	1	1	1	1	1	1	1	1	1	1	1
409		gm1.13583_g	SSP	Y	640915	Y	NA	NA	1	1	0	0	1	1	1	1	1	1	0	1	1	1	1	1	1	1	1	1	1	1	1	1	1	1	1	1	1	1	1	1	1	1	1	1
336		gm1.13633_g	SSP	Y	640965	N	NA	NA	1	1	1	1	1	1	1	1	1	1	1	1	1	1	1	1	1	1	0	0	0	0	0	0	1	1	1	1	1	1	1	1	1	1	1	1
81		gm1.13847_g	LSP	Y	641179	N	NA	NA	0	0	0	0	0	0	0	0	0	0	0	0	0	0	0	0	0	0	0	0	0	0	0	0	1	1	1	1	1	0	1	0	0	0	0	0
318		gm1.13903_g	Peptidase	Y	641235	Y	NA	NA	1	1	1	1	1	1	1	1	1	1	1	1	1	1	1	1	1	1	1	1	1	1	1	1	0	0	1	0	0	0	0	1	1	1	1	1
103		gm1.13984_g	Cazyme	N	641316	N	NA	NA	0	0	0	0	0	0	0	0	0	0	0	0	0	0	0	0	0	0	1	1	1	1	1	1	1	1	1	0	0	0	0	0	0	0	0	0
149		gm1.14264_g	Cazyme	N	641596	Y	NA	NA	0	0	0	0	1	1	1	1	1	1	0	0	1	0	0	1	1	1	0	0	0	0	0	0	0	0	1	0	0	0	0	0	0	0	1	1
437		gm1.1442_g	Peptidase	Y	628774	Y	NA	NA	1	1	1	1	1	1	0	1	1	1	1	1	1	1	1	1	1	1	1	1	1	1	1	1	1	1	1	1	1	1	1	1	0	1	1	1
224		gm1.14444_g	SSP	Y	641776	N	NA	NA	1	1	0	0	1	1	1	1	1	1	1	1	0	1	0	1	1	1	0	0	0	0	0	0	2	2	1	0	0	0	1	0	0	0	1	0
176		gm1.1720_g	LSP	Y	629052	N	NA	NA	0	0	0	0	0	0	0	0	0	0	0	0	0	0	0	0	0	0	1	1	1	1	1	1	1	1	1	1	1	1	1	1	0	1	1	1
195		gm1.2106_g	SSP	Y	629438	N	NA	NA	0	0	0	0	0	0	0	0	0	0	0	0	0	0	0	0	0	0	1	1	1	1	1	1	1	1	1	1	1	1	1	1	1	1	1	1
174		gm1.2426_g	Peptidase	N	629758	Y	NA	NA	0	0	0	0	1	1	1	1	1	1	0	0	1	0	1	0	0	0	0	0	0	0	0	0	1	1	1	1	1	1	1	0	0	0	1	1
530		gm1.2727_g	Peptidase	Y	630059	Y	NA	NA	1	1	1	1	1	1	1	1	1	0	1	1	1	1	1	1	1	1	1	1	1	1	1	1	1	1	1	1	1	1	1	1	1	1	1	1
531		gm1.2973_g	Peptidase	Y	630305	Y	NA	NA	1	1	1	1	1	1	1	1	1	1	1	1	1	0	1	1	1	1	1	1	1	1	1	1	1	1	1	1	1	1	1	1	1	1	1	1
178		gm1.3058_g	Cazyme	Y	630390	Y	NA	NA	0	0	0	0	1	1	1	1	1	1	0	0	0	0	0	0	0	0	0	0	0	0	0	0	1	1	1	1	1	1	1	1	1	1	1	1
202		gm1.3575_g	LSP	Y	630907	N	NA	NA	0	0	0	0	0	0	0	0	0	0	0	0	0	0	0	0	0	0	1	1	1	1	1	1	1	1	1	1	1	1	1	1	1	1	1	1
323		gm1.3858_g	Peptidase	N	631190	Y	NA	NA	1	1	1	1	1	1	1	1	1	1	1	1	1	1	1	1	1	1	0	0	0	0	0	0	1	1	1	1	1	1	1	1	1	1	1	1
428		gm1.3980_g	Cazyme	N	631312	Y	NA	NA	1	1	1	1	1	1	1	1	1	1	1	1	1	0	1	1	1	1	1	1	1	1	1	1	1	1	1	1	1	1	1	1	0	1	1	1
335		gm1.4364_g	SSP	Y	631696	Y	NA	NA	1	1	1	1	1	1	1	1	1	1	1	1	1	1	1	1	1	1	0	0	0	0	0	0	1	1	1	1	1	1	1	1	1	1	1	1
167		gm1.5846_g	Lipase	N	633178	Y	NA	NA	0	0	1	1	0	0	0	0	0	0	1	1	1	0	1	1	1	1	1	1	1	1	1	1	0	0	1	0	0	0	0	0	0	0	0	0
275		gm1.6322_g	Peptidase	N	633654	N	NA	NA	1	1	1	1	1	1	1	1	1	1	1	1	1	1	1	1	1	1	1	1	1	1	1	1	1	1	1	0	0	0	0	0	0	0	0	0
454		gm1.6538_g	SSP	Y	633870	Y	NA	NA	1	1	1	1	1	1	1	1	1	1	1	1	1	1	1	1	1	1	1	1	1	1	1	1	1	1	1	1	1	1	1	1	1	1	0	0
414		gm1.702_g	LSP	Y	628034	Y	NA	NA	1	1	1	1	1	1	1	1	1	1	1	1	1	1	1	0	0	0	1	1	1	1	1	1	1	1	1	1	1	1	1	1	1	1	1	1
419		gm1.7027_g	Cazyme	Y	634359	Y	NA	NA	1	1	1	1	0	1	1	1	1	1	1	1	1	1	1	1	1	1	1	1	1	1	1	1	1	1	1	1	1	1	1	1	0	1	1	1
215		gm1.7084_g	Peptidase	N	634416	Y	NA	NA	0	0	1	1	0	0	0	0	0	0	0	0	0	0	0	0	0	0	1	1	1	1	1	1	1	1	1	1	1	1	1	1	1	1	1	1
243		gm1.7339_g	Cazyme	N	634671	Y	NA	NA	1	1	1	0	0	1	0	0	0	0	1	1	0	0	1	0	0	0	1	1	1	1	1	1	1	1	1	1	1	1	1	1	0	1	1	1
516		gm1.7546_g	Cazyme	N	634878	Y	NA	NA	1	1	1	1	1	1	1	1	1	1	1	1	1	1	1	1	1	1	1	1	1	1	0	1	1	1	1	1	1	1	1	1	1	1	1	1
231		gm1.767_g	LSP	Y	628099	Y	NA	NA	1	0	1	1	0	1	1	0	1	0	1	1	0	0	0	1	1	0	0	0	0	0	0	0	1	1	1	1	1	1	1	1	1	1	1	1
517		gm1.7944_g	Cazyme	N	635276	Y	NA	NA	1	1	1	1	1	1	1	1	1	1	0	1	1	1	1	1	1	1	1	1	1	1	1	1	1	1	1	1	1	1	1	1	1	1	1	1
345		gm1.8291_g	LSP	Y	635623	Y	NA	NA	1	1	1	1	1	1	1	1	1	1	1	1	1	1	1	1	1	1	0	0	0	0	0	0	1	1	1	1	1	1	1	1	1	1	1	1
569		gm1.8358_g	SSP	Y	635690	Y	NA	NA	1	1	1	1	1	1	1	1	1	1	1	1	1	1	1	1	1	1	1	1	1	1	1	1	1	1	1	1	1	0	1	1	1	1	1	1
555		gm1.8617_g	Peptidase	N	635949	N	NA	NA	1	1	1	1	1	1	1	1	1	1	1	1	1	0	1	1	1	1	1	1	1	1	1	1	1	1	1	1	1	1	1	1	1	1	1	1
190		gw1.13.498.1	SSP	Y	455976	N	NA	NA	0	0	0	0	0	0	0	0	0	0	0	0	0	0	0	0	0	0	1	1	1	1	1	1	1	1	1	1	1	1	1	1	1	1	1	1
467		gw1.180.5.1	2met	N	474801	Y	NA	NA	1	1	1	1	1	1	1	1	1	1	1	1	1	1	1	1	1	1	1	1	1	1	1	1	1	0	1	1	1	1	1	1	1	1	1	1
442		gw1.20.134.1	Peptidase	N	446633	Y	NA	NA	1	1	1	1	1	1	1	1	1	1	1	1	1	1	1	1	1	1	1	1	1	1	1	1	1	1	1	1	1	1	1	1	1	1	0	0
129		gw1.36.14.1	Cazyme	N	447573	Y	NA	NA	0	0	0	0	1	1	1	1	1	1	0	0	1	0	0	1	1	1	0	0	0	0	0	0	0	0	1	0	0	0	0	0	0	0	0	0
223		gw1.6.219.1	SSP	Y	450041	N	NA	NA	1	1	1	1	1	1	1	1	1	1	0	0	0	0	1	0	0	0	0	0	0	0	0	0	1	1	1	1	1	1	1	1	1	1	0	0
597		gw1.69.20.1	Cazyme	N	477111	N	NA	NA	1	1	1	1	1	1	1	1	1	0	0	0	0	0	1	0	0	0	3	3	3	3	3	3	3	3	1	0	0	3	1	1	1	1	1	1
233		gw1.7.1800.1	Cazyme	N	474590	Y	NA	NA	1	1	0	0	1	1	1	1	1	1	0	0	0	0	0	0	0	0	1	1	1	1	1	1	1	1	1	0	0	1	0	1	1	1	1	1
121		MIX1_8_43	Peptidase	Y	641885	N	NA	NA	0	0	0	0	0	0	0	0	0	0	0	0	1	0	0	0	0	0	1	1	1	1	1	1	1	1	1	0	0	0	0	0	0	0	0	0
430		MIX10063_2_15	Cazyme	N	651947	Y	NA	NA	0	0	1	1	1	1	1	1	1	1	1	1	1	1	1	1	1	1	1	1	1	1	1	1	1	1	1	1	1	1	1	1	1	1	1	1
45		MIX10117_1_16	Peptidase	N	652001	N	NA	NA	0	0	0	0	0	0	0	0	0	0	0	0	0	0	0	0	0	0	0	0	0	0	0	0	1	1	1	0	0	0	0	0	0	0	0	0
410		MIX1023_78_43	SSP	Y	642907	Y	NA	NA	1	1	1	1	1	1	1	1	1	1	1	1	1	1	1	1	1	1	1	1	1	1	1	1	1	1	1	1	1	0	1	1	1	1	0	0
316		MIX11608_38_63	Cazyme	N	653492	Y	NA	NA	1	1	1	1	1	1	1	1	1	1	1	1	1	1	1	1	1	1	1	1	1	1	1	1	1	1	1	0	0	0	0	1	1	1	0	0
280		MIX12483_8_48	LSP	Y	654367	Y	NA	NA	1	1	1	1	1	1	1	0	1	1	1	0	1	0	1	0	1	0	1	0	0	0	0	1	1	1	1	1	1	1	1	1	1	1	1	1
519		MIX12503_16_56	Cazyme	N	654387	Y	NA	NA	1	1	1	1	1	1	1	1	1	1	1	1	1	1	1	1	1	1	1	1	1	1	1	1	1	1	1	1	1	1	0	1	1	1	1	1
124		MIX13128_47_68	Peptidase	N	655012	Y	NA	NA	0	0	0	0	0	0	0	0	0	0	0	0	0	0	0	0	0	0	0	0	0	0	0	0	1	1	1	1	1	1	1	1	1	1	0	0
471		MIX13495_24_29	2met	N	655379	N	NA	NA	1	1	1	1	1	1	1	1	1	1	1	1	1	1	1	1	1	1	1	1	1	1	1	1	1	1	1	1	1	1	1	1	1	1	0	1
61		MIX13824_4_45	Peptidase	N	655708	N	NA	NA	0	0	0	0	0	0	0	0	0	0	0	0	0	0	0	0	0	0	0	0	0	0	0	0	1	1	1	0	0	0	0	0	0	0	1	1
251		MIX13870_1_13	Peptidase	Y	655754	N	NA	NA	1	1	0	0	1	1	1	1	1	1	1	0	1	0	1	1	1	1	0	0	0	0	0	0	1	1	1	1	1	1	1	1	1	1	1	0
380		MIX13944_22_88	LSP	Y	655828	Y	NA	NA	1	1	1	1	1	1	1	1	1	1	1	1	1	1	1	1	1	1	1	1	1	1	1	1	1	1	1	0	0	0	0	1	1	1	1	1
612		MIX14640_5_31	Cazyme	Y	656524	Y	NA	NA	4	4	2	2	3	3	3	3	3	3	2	2	2	2	2	2	2	2	3	3	2	2	2	2	3	3	1	1	1	5	3	3	3	3	3	3
235		MIX14819_8_43	Cazyme	N	656703	Y	NA	NA	1	1	1	1	1	1	1	1	1	1	1	1	1	1	1	1	1	1	0	0	0	0	0	0	1	1	1	0	0	0	0	0	0	0	1	1
337		MIX1541_2_49	SSP	Y	643425	N	NA	NA	1	1	1	1	0	0	0	0	0	1	0	1	1	1	1	1	1	1	1	1	1	1	1	1	1	1	1	1	1	1	1	1	1	1	1	1
319		MIX15542_4_43	Peptidase	Y	657426	Y	NA	NA	1	1	1	1	1	1	1	1	1	0	1	1	1	1	1	1	1	1	1	1	1	1	1	1	1	1	1	1	1	1	1	0	0	0	0	0
338		MIX16505_42_83	SSP	Y	658389	Y	NA	NA	1	1	1	1	1	1	1	1	1	1	1	1	1	1	1	1	1	1	0	0	0	0	0	0	1	1	1	1	1	1	1	1	1	1	1	1
603		MIX16898_5_49	SSP	Y	658782	Y	NA	NA	1	1	2	2	2	2	2	2	2	2	2	2	2	2	2	2	2	2	2	2	2	2	2	2	1	1	1	1	1	1	1	1	1	1	1	1
204		MIX16953_5_40	LSP	Y	658837	N	NA	NA	1	1	1	1	0	0	0	0	0	1	1	1	0	1	1	1	1	1	0	0	0	0	0	0	1	1	1	1	1	0	1	0	0	0	0	0
348		MIX17040_6_7	2met	N	658924	N	NA	NA	1	1	1	1	1	1	1	1	1	1	1	1	1	1	1	1	1	1	1	1	1	1	1	1	1	1	1	0	0	0	0	1	1	1	0	1
100		MIX17230_2_11	2met	N	659114	N	NA	NA	0	0	0	0	0	0	0	0	0	0	0	0	0	0	0	0	0	0	1	1	1	1	1	1	1	1	1	0	0	0	0	0	0	0	0	0
76		MIX17238_3_33	Peptidase	N	659122	Y	NA	NA	0	0	0	0	0	0	0	0	0	0	0	0	0	0	0	0	0	0	0	0	0	0	0	0	1	1	1	0	0	0	0	1	1	1	0	0
277		MIX17351_1822_93	SSP	Y	659235	Y	NA	NA	1	1	0	0	1	1	1	1	1	0	1	1	1	1	2	3	3	3	0	0	0	0	0	0	1	1	1	0	0	0	1	0	0	0	1	0
206		MIX17405_5_20	Cazyme	N	659289	N	NA	NA	1	1	0	0	1	1	1	1	1	1	1	0	0	0	0	0	0	0	0	0	0	0	0	0	1	1	1	1	1	1	1	1	1	1	0	0
486		MIX17477_4_41	Cazyme	Y	659361	N	NA	NA	1	1	1	1	1	1	1	1	1	1	1	1	1	1	1	1	1	1	1	1	1	1	1	1	1	1	1	0	1	1	1	1	1	1	1	1
20		MIX17584_2_13	LSP	Y	659468	Y	NA	NA	0	0	0	0	0	0	0	0	0	0	0	0	0	0	0	0	0	0	0	0	0	0	0	0	0	0	1	0	0	0	0	0	0	0	0	0
46		MIX19227_15_94	SSP	Y	661111	Y	NA	NA	0	0	1	1	0	0	0	0	0	0	0	0	0	0	0	0	0	0	0	0	0	0	0	0	0	0	1	0	0	0	0	0	0	0	0	0
36		MIX19382_16_88	Lipase	N	661266	Y	NA	NA	0	0	0	0	0	0	0	0	0	0	0	0	0	0	0	0	0	0	0	0	0	0	0	0	1	1	1	0	0	0	0	0	0	0	0	0
34		MIX19532_22_49	Cazyme	N	661416	Y	NA	NA	0	0	0	0	0	0	0	0	0	0	0	0	0	0	0	0	0	0	0	0	0	0	0	0	1	1	1	0	0	0	0	0	0	0	0	0
99		MIX20645_18_39	LSP	Y	662529	Y	NA	NA	0	0	0	0	0	0	0	0	0	0	0	0	0	0	0	0	0	0	0	0	0	0	0	0	1	1	1	0	0	0	0	1	1	1	1	1
214		MIX20733_3_23	Cazyme	N	662617	N	NA	NA	1	1	1	1	1	1	1	1	1	1	0	0	0	0	0	0	0	0	0	0	0	0	0	0	1	1	1	1	1	1	1	1	1	1	0	0
324		MIX20906_2_20	Peptidase	N	662790	N	NA	NA	1	1	1	1	1	1	1	1	1	1	1	1	1	1	1	1	1	1	0	0	0	0	0	0	1	1	1	1	1	1	1	1	1	1	1	1
346		MIX2091_8_59	LSP	Y	643975	Y	NA	NA	1	1	1	1	1	1	1	1	1	1	1	1	1	1	1	1	1	1	0	0	0	0	0	0	1	1	1	1	1	1	1	1	1	1	1	1
12		MIX21034_3_20	Peptidase	N	662918	Y	NA	NA	0	0	0	0	0	0	0	0	0	0	0	0	0	0	0	0	0	0	0	0	0	0	0	0	0	0	1	0	0	0	0	0	0	0	0	0
270		MIX21505_2258_52	Cazyme	N	663389	Y	NA	NA	1	1	1	1	1	1	1	1	1	1	1	0	0	0	0	0	0	0	1	1	1	1	1	1	1	1	1	1	1	1	1	1	1	1	0	0
148		MIX22990_173_8	2met	N	664874	Y	NA	NA	0	0	0	0	1	1	1	1	1	0	1	0	1	0	1	1	1	1	0	0	0	0	0	0	0	1	1	0	0	0	0	0	0	0	0	0
35		MIX23077_37_72	Cazyme	N	664961	Y	NA	NA	0	0	0	0	0	0	0	0	0	0	0	0	0	0	0	0	0	0	0	0	0	0	0	0	1	1	1	0	0	0	0	0	0	0	0	0
185		MIX23352_4_33	Peptidase	Y	665236	Y	NA	NA	0	0	0	0	0	0	0	0	0	0	0	0	0	0	0	0	0	0	1	1	1	1	1	1	1	1	1	1	1	1	1	1	1	1	1	1
464		MIX23479_18_69	LSP	Y	665363	N	NA	NA	1	1	0	0	1	1	1	1	1	1	1	1	1	1	1	1	1	1	1	1	1	1	1	1	1	1	1	1	1	1	1	1	1	1	1	1
284		MIX23524_2_24	Peptidase	N	665408	Y	NA	NA	1	1	1	1	1	1	1	1	1	1	1	1	1	1	1	1	1	1	0	0	0	0	0	0	1	1	1	1	1	1	1	1	1	1	0	0
584		MIX24077_9_46	LSP	Y	665961	N	NA	NA	1	1	1	1	1	1	1	1	1	0	1	1	1	1	1	1	1	1	1	1	1	1	1	1	1	1	1	1	1	1	1	1	1	1	1	1
390		MIX24079_3_21	Cazyme	N	665963	Y	NA	NA	1	1	1	1	1	1	1	1	1	0	1	1	1	1	1	1	1	1	1	1	1	1	1	1	1	1	1	1	1	1	1	1	1	1	0	0
520		MIX24092_345_82	Cazyme	N	665976	Y	NA	NA	1	1	1	1	1	1	1	1	1	0	1	1	1	1	1	1	1	1	1	1	1	1	1	1	1	1	1	1	1	1	1	1	1	1	1	1
273		MIX24834_383_94	Lipase	N	666718	Y	NA	NA	1	1	0	0	1	1	1	1	1	0	1	1	1	1	1	1	1	1	0	0	0	0	0	0	1	1	1	1	1	1	1	1	1	1	1	1
292		MIX25772_36_41	Cazyme	Y	667656	Y	NA	NA	1	1	1	1	1	1	1	1	1	1	1	1	1	1	1	1	1	1	0	0	0	0	0	0	1	1	1	1	1	1	1	1	1	1	0	1
462		MIX2608_2_29	LSP	Y	644492	Y	NA	NA	1	1	0	0	1	1	1	1	1	1	1	1	1	1	1	1	1	1	1	1	1	1	1	1	1	1	1	1	1	1	1	1	1	1	1	1
187		MIX2663_2_19	Peptidase	N	644547	N	NA	NA	0	0	0	0	0	0	0	0	0	0	0	0	0	0	0	0	0	0	1	1	1	1	1	1	1	1	1	1	1	1	1	1	1	1	1	1
415		MIX26698_2_11	LSP	Y	668582	Y	NA	NA	1	1	1	1	1	1	1	1	1	0	1	1	1	1	1	1	1	1	1	1	1	1	1	1	0	0	1	1	1	1	1	1	1	1	1	1
456		MIX26946_13_60	SSP	Y	668830	N	NA	NA	1	1	1	1	1	1	1	1	1	1	1	1	1	1	1	1	1	1	1	1	1	1	1	1	1	1	1	1	1	1	1	1	1	1	0	0
518		MIX2754_68_32	Cazyme	N	644638	Y	NA	NA	1	1	1	1	1	1	1	1	1	1	1	1	1	1	0	1	1	1	1	1	1	1	1	1	1	1	1	1	1	1	1	1	1	1	1	1
449		MIX2768_1_14	Peptidase	N	644652	Y	NA	NA	1	1	1	1	1	1	1	1	1	1	1	1	1	1	1	1	1	1	1	1	1	1	1	1	1	1	1	1	1	1	1	1	1	1	0	0
287		MIX282_404_72	SSP	Y	642166	Y	NA	NA	1	1	1	1	1	1	1	1	1	1	1	1	1	1	1	1	1	1	0	0	0	0	0	0	1	1	1	1	1	1	1	1	1	1	0	0
33		MIX3269_36_86	Cazyme	N	645153	Y	NA	NA	0	0	0	0	0	0	0	0	0	0	0	0	0	0	0	0	0	0	0	0	0	0	0	0	1	1	1	0	0	0	0	0	0	0	0	0
184		MIX4260_4_29	Peptidase	Y	646144	N	NA	NA	1	1	1	1	0	0	0	0	0	0	0	0	0	0	0	1	1	1	0	0	0	0	0	0	1	1	1	1	1	0	1	1	1	1	1	1
17		MIX4866_36173_42	SSP	Y	646750	Y	1.43057	2.1166	0	0	0	0	0	0	0	0	0	0	0	0	0	0	0	0	0	0	0	0	0	0	0	0	0	0	1	0	0	0	0	0	0	0	0	0
611		MIX5353_5_31	Cazyme	Y	647237	N	NA	NA	4	4	2	2	3	3	3	3	3	3	2	2	2	2	2	2	2	2	3	3	2	2	2	2	3	3	1	1	1	5	3	3	3	3	3	3
463		MIX6550_1575_99	LSP	Y	648434	Y	NA	NA	1	1	1	1	1	1	1	1	1	1	1	1	1	1	1	1	1	1	1	1	1	1	1	1	1	1	1	1	1	1	0	1	0	1	1	1
131		MIX6696_27_81	Cazyme	N	648580	N	NA	NA	0	0	0	0	0	0	0	0	0	0	0	0	0	0	0	0	0	0	0	0	0	0	0	0	1	1	1	1	1	1	1	1	1	1	0	1
355		MIX6909_4_48	SSP	Y	648793	N	NA	NA	1	1	1	1	1	1	1	1	1	1	1	1	1	0	1	1	1	1	1	1	1	1	1	1	1	1	1	0	0	0	0	1	1	1	1	1
455		MIX6994_2_56	SSP	Y	648878	N	NA	NA	1	1	1	1	1	1	1	1	1	1	1	1	1	1	1	1	1	1	1	1	1	1	1	1	1	1	1	1	1	1	1	1	1	1	0	0
279		MIX7016_6_34	LSP	Y	648900	N	NA	NA	0	0	0	0	0	0	0	0	0	1	1	1	1	1	1	1	1	1	1	1	1	1	1	1	1	1	1	1	1	1	1	1	1	1	1	1
52		MIX7462_16_65	Cazyme	Y	649346	N	NA	NA	0	0	0	0	0	0	0	0	0	0	0	0	0	0	0	0	0	0	0	0	0	0	0	0	1	1	1	0	0	0	0	0	0	0	0	1
295		MIX7544_2_8	Cazyme	N	649428	Y	NA	NA	1	1	1	1	0	0	0	0	0	0	1	1	1	1	1	1	1	1	1	1	1	1	1	1	1	1	1	1	1	1	1	1	1	1	0	1
532		MIX7791_5_36	Peptidase	Y	649675	N	NA	NA	1	1	1	1	1	1	1	1	1	2	1	1	1	1	1	1	1	1	1	1	1	1	1	1	1	1	1	1	1	1	1	1	1	1	0	0
132		MIX8807_15_64	Peptidase	N	650691	N	NA	NA	0	0	0	0	0	0	0	0	0	0	0	0	0	0	0	0	0	0	1	1	1	1	1	1	1	1	1	0	0	0	0	0	0	0	1	1
364		MIX9464_4_33	Cazyme	N	651348	Y	NA	NA	1	1	1	1	1	1	1	1	1	1	1	1	1	1	1	1	1	1	1	1	1	1	1	1	1	1	1	0	0	0	0	1	1	1	1	1
203		MIX9494_2_22	LSP	Y	651378	N	NA	NA	0	0	0	0	0	0	0	0	0	0	0	0	0	0	0	0	0	0	1	1	1	1	1	1	1	1	1	1	1	1	1	1	1	1	1	1
232		MIX9765_30_8	LSP	Y	651649	Y	NA	NA	1	1	1	1	0	0	0	0	0	1	1	1	0	1	1	1	1	1	0	0	0	0	0	0	1	1	1	1	1	0	0	1	1	1	1	1
44		MIX9904_6_46	Peptidase	N	651788	N	NA	NA	0	0	0	0	0	0	0	0	0	0	0	0	0	0	0	0	0	0	0	0	0	0	0	0	1	1	1	0	0	0	0	0	0	0	0	0
